# Supplementary material for: MyD88-dependent Toll-like receptor 2 signaling modulates macrophage activation on lysate-adsorbed Teflon™ AF surfaces in an in vitro biomaterial host response model
Source: Front Immunol. 2023 Aug 24;14:1232586. doi: 10.3389/fimmu.2023.1232586 (PMC10491479; doi:10.3389/fimmu.2023.1232586)
Supplement: Supplementary file 1 [file DataSheet_1.xlsx]

## Sheet: Sheet1 (2)
symbol	ID	logFC	Description	Plasma abundance	LysPlasma abundance
Fn1	P11276	-2.2591	Fibronectin	2.55533e+10	1.22303e+11
Vim	P20152	-8.03878	Vimentin	2.50148e+09	1.06972e+11
Gapdh	P16858	-3.2489	Glyceraldehyde-3-phosphate dehydrogenase	4.92623e+09	4.63103e+10
Hist2h2bb	Q64525	-6.878	Histone H2B type 2-B	5.99537e+08	4.18783e+10
H4f16	P62806	-8.06085	Histone H4	2.94885e+08	39232000000
Fgb	Q8K0E8	2.76823	Fibrinogen beta chain	258930000000	3.66547e+10
H2bu1	Q8CGP0	-12.5083	Histone H2B type 3-B	4.16571e+08	3.50213e+10
Eef1a1	P10126	-5.8955	Elongation factor 1-alpha 1	617010000	33238000000
Fga	E9PV24	2.65412	Fibrinogen alpha chain	1.92133e+11	30325000000
Tubb5	P99024	-7.78895	Tubulin beta-5 chain	179687000	2.94977e+10
Actb	P60710	-3.12233	Actin, cytoplasmic 1	3.48487e+09	28534000000
Actg1	P63260	-3.12852	Actin, cytoplasmic 2	3439400000	28269000000
Fgg	Q8VCM7	2.79554	Fibrinogen gamma chain	1.88713e+11	2.65623e+10
Tubb4b	P68372	-10.6875	Tubulin beta-4B chain	1.51919e+08	25064000000
Myh9	Q8VDD5	-7.56167	Myosin-9	214180000	2.30533e+10
Tubb2b	Q9CWF2	-16.3498	Tubulin beta-2B chain	290004	22973000000
Tubb2a	Q7TMM9	-13.194	Tubulin beta-2A chain	1.04504e+08	2.29113e+10
Plec	Q9QXS1	-10.2633	Plectin	71481400	2.21213e+10
Tuba1b	P05213	-6.47431	Tubulin alpha-1B chain	259430000	2.09513e+10
Tuba1a	P68369	-9.38354	Tubulin alpha-1A chain	2.01511e+08	20380000000
Tuba1c	P68373	-16.3405	Tubulin alpha-1C chain	292279	1.99437e+10
H3c13	P84228	-7.22486	Histone H3.2	408178000	19517000000
Hist1h2af	Q8CGP5	-8.15892	Histone H2A type 1-F	244525000	1.87347e+10
Acta2	P62737	-3.13423	Actin, aortic smooth muscle	2.24103e+09	1.86053e+10
H2ac20	Q64523	-15.5398	Histone H2A type 2-C	399170	1.83033e+10
Tubb3	Q9ERD7	-10.4298	Tubulin beta-3 chain	8.19899e+07	1.55513e+10
Tuba4a	P68368	-6.48732	Tubulin alpha-4A chain	189780000	1.51603e+10
Vtn	P29788	-1.15769	Vitronectin	6478800000	14460000000
C3	P01027	0.976222	Complement C3	2.90513e+10	1.44547e+10
H2ax	P27661	-16.2587	Histone H2AX	165520	1.23727e+10
H2az1	P0C0S6	-11.3266	Histone H2A.Z	1.41684e+08	1.21233e+10
Hspd1	P63038	-7.23983	60 kDa heat shock protein, mitochondrial	1.75234e+09	1.14763e+10
Actbl2	Q8BFZ3	-14.5352	Beta-actin-like protein 2	487148	11449200000
Tubb6	Q922F4	-11.6267	Tubulin beta-6 chain	6.24849e+07	11449000000
Alb	P07724	3.29336	Albumin	1.1725e+11	11016000000
Atp5f1a	Q03265	-8.28778	ATP synthase subunit alpha, mitochondrial	88821000	1.05622e+10
Slc25a3	Q8VEM8	-10.6498	Phosphate carrier protein, mitochondrial	1.22118e+08	7.53983e+09
Lmna	P48678	-7.00841	Prelamin-A/C	2.64323e+08	7.33293e+09
Rps3	P62908	-8.08593	40S ribosomal protein S3	4.10873e+07	7.31667e+09
Apoa1	Q00623	3.75763	Apolipoprotein A-I	94993000000	6.88923e+09
Krt8	P11679	3.02889	Keratin, type II cytoskeletal 8	2.37137e+09	6.53255e+09
Hsp90ab1	P11499	-5.96785	Heat shock protein HSP 90-beta	293241000	6.46763e+09
Slc25a4	P48962	-8.84019	ADP/ATP translocase 1	9.43088e+07	6.07563e+09
Slc25a5	P51881	-10.0185	ADP/ATP translocase 2	8.34288e+07	5.98137e+09
Canx	P35564	-11.0114	Calnexin	3.0126e+07	5.77487e+09
Krt5	Q922U2	0.111798	Keratin, type II cytoskeletal 5	6.81017e+09	5.58243e+09
Apoe	P08226	3.22717	Apolipoprotein E	5.04797e+10	5278600000
Myh10	Q61879	-10.4545	Myosin-10	6000200	5.20663e+09
Ran	P62827	-3.45327	GTP-binding nuclear protein Ran	4.66013e+08	4.98233e+09
Cct2	P80314	-8.47744	T-complex protein 1 subunit beta	16373300	4.85763e+09
Krt76	Q3UV17	-0.352837	Keratin, type II cytoskeletal 2 oral	3976000000	4.84757e+09
Rps4x	P62702	-8.01064	40S ribosomal protein S4, X isoform	2.79221e+07	4663200000
Atp5f1b	P56480	-7.89162	ATP synthase subunit beta, mitochondrial	8.90336e+07	4656000000
Rack1	P68040	-8.42143	Receptor of activated protein C kinase 1	1.52843e+07	4591400000
Krt79	Q8VED5	-0.555221	Keratin, type II cytoskeletal 79	3459700000	4.58543e+09
Arf3	P61205	-4.60597	ADP-ribosylation factor 3	1.89427e+08	4.51917e+09
Krt6a	P50446	0.238643	Keratin, type II cytoskeletal 6A	6.33553e+09	4.48457e+09
Krt10	P02535	0.558361	Keratin, type I cytoskeletal 10	7153100000	4418400000
Cct7	P80313	-8.58013	T-complex protein 1 subunit eta	16351200	4.39177e+09
Krt90	E9Q1Z0	-0.475698	IF rod domain-containing protein	3843670000	4.36947e+09
Krt78	E9Q0F0	-1.01785	IF rod domain-containing protein	1644770000	4.33441e+09
Cct4	P80315	-8.89814	T-complex protein 1 subunit delta	10430500	4.16597e+09
Rps2	P25444	-10.608	40S ribosomal protein S2	2.11343e+07	4139400000
Ckap4	Q8BMK4	-11.5164	Cytoskeleton-associated protein 4	2.01989e+07	3994700000
Tcp1	P11983	-10.5415	T-complex protein 1 subunit alpha	1.04323e+07	3951500000
Arf2	Q8BSL7	-11.0941	ADP-ribosylation factor 2	4.7262e+07	3.88817e+09
Gsn	P13020	3.42525	Gelsolin	3.96207e+10	3.69777e+09
Arf4	P61750	-4.93934	ADP-ribosylation factor 4	1.15609e+08	3423900000
Arf5	P84084	-4.33184	ADP-ribosylation factor 5	164890000	3228400000
Clu	Q06890	2.56969	Clusterin	1.89107e+10	3.20497e+09
Hsp90aa1	P07901	-5.99898	Heat shock protein HSP 90-alpha	1.6856e+08	3184800000
Hsp90b1	P08113	-6.12918	Endoplasmin	1.07446e+08	3150300000
Cct6a	P80317	-11.57	T-complex protein 1 subunit zeta	6.69314e+06	3.04803e+09
Vdac1	Q60932	-9.32264	Voltage-dependent anion-selective channel protein 1	4.67218e+07	3022200000
Cct3	P80318	-10.0695	T-complex protein 1 subunit gamma	1.4699e+07	2.97457e+09
Dync1h1	Q9JHU4	-12.756	Cytoplasmic dynein 1 heavy chain 1	412956	2.85027e+09
Ahsg	P29699	2.49494	Alpha-2-HS-glycoprotein	15809000000	2778000000
Apoc1	P34928	1.82006	Apolipoprotein C-I	9256500000	2.58367e+09
Rps15a	P62245	-9.26218	40S ribosomal protein S15a	1.94386e+07	2.53487e+09
Cyb5r3	Q9DCN2	-10.1749	NADH-cytochrome b5 reductase 3	1.61956e+07	2.52013e+09
Rpl6	P47911	-8.32254	60S ribosomal protein L6	27690500	2.49383e+09
Apoa4	P06728	4.1744	Apolipoprotein A-IV	45446000000	2.48487e+09
Rps9	Q6ZWN5	-10.4149	40S ribosomal protein S9	2.05245e+07	2.47967e+09
Rhoa	Q9QUI0	-6.14525	Transforming protein RhoA	4.59417e+07	2.44377e+09
Kng1	O08677	2.77581	Kininogen-1	1.64843e+10	2.44017e+09
Phb2	O35129	-9.95517	Prohibitin-2	3.4358e+07	2.39317e+09
Krt4	P07744	3.00071	Keratin, type II cytoskeletal 4	1235710000	2.36061e+09
Krt77	Q6IFZ6	0.629937	Keratin, type II cytoskeletal 1b	3823900000	2.35127e+09
Rps16	P14131	-9.19629	40S ribosomal protein S16	1.67601e+07	2.32113e+09
Krt15	Q61414	1.34647	Keratin, type I cytoskeletal 15	8.34397e+09	2.32107e+09
Hspa5	P20029	-5.01105	Endoplasmic reticulum chaperone BiP	1.65834e+08	2.30853e+09
Rps3a	P97351	-9.60205	40S ribosomal protein S3a	2.62704e+07	2.29753e+09
Krt1	P04104	0.767752	Keratin, type II cytoskeletal 1	3758700000	2.29693e+09
Apob	E9Q414	3.51561	Apolipoprotein B-100	2.49267e+10	2.23327e+09
Sar1b	Q9CQC9	-10.7642	GTP-binding protein SAR1b	1.19865e+07	2232400000
Pkm	P52480	-3.98114	Pyruvate kinase PKM	183088000	2.18713e+09
Hbb-bs	A8DUK4	2.33666	GLOBIN domain-containing protein	10774500000	2.10887e+09
Cct8	P42932	-11.3339	T-complex protein 1 subunit theta	8.43921e+06	2096000000
Atp2a2	O55143	-10.8242	Sarcoplasmic/endoplasmic reticulum calcium ATPase 2	1.8658e+06	2.06813e+09
Gm17087	V9GXQ2	-9.95476	Predicted gene 17087	8.38524e+07	2063300000
Krt14	Q61781	1.4626	Keratin, type I cytoskeletal 14	8375700000	2048300000
Sar1a	P36536	-8.79019	GTP-binding protein SAR1a	1.34026e+07	2.03553e+09
Immt	Q8CAQ8	-10.7736	MICOS complex subunit Mic60	3.68291e+06	2.02333e+09
Krt16	Q9Z2K1	1.30962	Keratin, type I cytoskeletal 16	7.47653e+09	2.02203e+09
Krt2	Q3TTY5	0.743613	Keratin, type II cytoskeletal 2 epidermal	3326900000	2014900000
Mug1	P28665	3.82435	Murinoglobulin-1	2.84473e+10	2011000000
Eef2	P58252	-7.18754	Elongation factor 2	9.13291e+07	2009900000
Asns	Q61024	-12.8047	Asparagine synthetase [glutamine-hydrolyzing]	324476	1980400000
Rpl7	P14148	-9.30907	60S ribosomal protein L7	1.36014e+07	1.97457e+09
Usp14	Q9JMA1	-9.25247	Ubiquitin carboxyl-terminal hydrolase 14	2.85085e+06	1968598000
Rpn1	Q91YQ5	-10.5767	Dolichyl-diphosphooligosaccharide--protein glycosyltransferase subunit 1	5.22131e+06	1.94497e+09
Ighm	P01872	1.73919	Immunoglobulin heavy constant mu	6.54897e+09	1.91653e+09
Krt85	Q9Z2T6	3.39737	Keratin, type II cuticular Hb5	6.11087e+08	1.87009e+09
Rhoc	Q62159	-12.7314	Rho-related GTP-binding protein RhoC	280313	1.86313e+09
Ephx1	Q9D379	-9.75358	Epoxide hydrolase 1	1.00805e+08	1.83417e+09
Myo1c	Q9WTI7	-11.3809	Unconventional myosin-Ic	1.74014e+06	1.82503e+09
Hba	P01942	2.83895	Hemoglobin subunit alpha	13184000000	1.82113e+09
Rtn4	Q99P72	-9.63285	Reticulon-4	1.32292e+07	1.80653e+09
Rpl18	P35980	-9.21815	60S ribosomal protein L18	3.13278e+07	1782900000
Hspa8	P63017	-4.137	Heat shock cognate 71 kDa protein	259997000	1.77847e+09
Rps18	P62270	-8.26352	40S ribosomal protein S18	1.90169e+07	1.76503e+09
Mdh2	P08249	-9.85108	Malate dehydrogenase, mitochondrial	2.41163e+07	1.75213e+09
Vdac2	Q60930	-9.82939	Voltage-dependent anion-selective channel protein 2	1.29575e+07	1.75133e+09
Krt73	Q6NXH9	0.422355	Keratin, type II cytoskeletal 73	2.15597e+09	1.743e+09
Ahnak	E9Q616	-10.5564	PDZ domain-containing protein	1.10704e+07	1.73703e+09
Apom	Q9Z1R3	2.62548	Apolipoprotein M	1.08871e+10	1.73293e+09
Rpl3	P27659	-9.36237	60S ribosomal protein L3	6.55188e+06	1.72193e+09
Hspa9	P38647	-7.62857	Stress-70 protein, mitochondrial	3.44417e+07	1.71213e+09
Rpl10a	P53026	-10.6269	60S ribosomal protein L10a	5.73429e+06	1.67147e+09
Phb	P67778	-9.62215	Prohibitin	1.69239e+07	1643400000
Serpinh1	P19324	-8.43281	Serpin H1	4.41398e+07	1632800000
Rpsa	P14206	-7.10761	40S ribosomal protein SA	1.21945e+07	1.58557e+09
Pon1	P52430	1.39552	Serum paraoxonase/arylesterase 1	4197500000	1.57287e+09
Rap1gds1	E9Q912	-8.90986	RAP1, GTP-GDP dissociation stimulator 1	168073	1.54926e+09
Eprs1	Q8CGC7	-11.0391	Bifunctional glutamate/proline--tRNA ligase	1.30293e+06	1.54803e+09
C9	P06683	2.12766	Complement component C9	6744000000	1544700000
Cct5	P80316	-11.3346	T-complex protein 1 subunit epsilon	8.06806e+06	1.50983e+09
Krt17	Q9QWL7	1.94271	Keratin, type I cytoskeletal 17	7656200000	1509100000
Rplp0	P14869	-8.63144	60S acidic ribosomal protein P0	5.66063e+06	1490700000
Phgdh	Q61753	-6.9308	D-3-phosphoglycerate dehydrogenase	2.01663e+07	1480400000
Hadha	Q8BMS1	-11.7318	Trifunctional enzyme subunit alpha, mitochondrial	584433	1.46873e+09
C4b	P01029	3.87562	Complement C4-B	21585000000	1464500000
Myof	Q69ZN7	-11.7374	Myoferlin	423101	1.45427e+09
Flnc	Q8VHX6	-9.70847	Filamin-C	8.89192e+06	1425900000
Rab1A	P62821	-6.21756	Ras-related protein Rab-1A	2.78239e+07	1.42517e+09
Vdac3	Q60931	-10.4191	Voltage-dependent anion-selective channel protein 3	5.9222e+06	1.42347e+09
Atp5f1c	Q91VR2	-10.5792	ATP synthase subunit gamma, mitochondrial	5.18856e+06	1.40877e+09
Prdx1	P35700	-5.83891	Peroxiredoxin-1	6.87606e+07	1.38823e+09
Pzp	Q61838	3.30572	Pregnancy zone protein	1.43535e+10	1.38603e+09
Rps8	P62242	-7.62043	40S ribosomal protein S8	17875100	1.38513e+09
Rps11	P62281	-9.79352	40S ribosomal protein S11	1.557e+07	1.33927e+09
Cracdl	E9Q3M9	-4.43741	DUF4592 domain-containing protein	5.94694e+07	1.30107e+09
Rpl10	Q6ZWV3	-10.4389	60S ribosomal protein L10	5.33021e+06	1.28427e+09
Rpl4	Q9D8E6	-6.98469	60S ribosomal protein L4	15178200	1.27433e+09
Hnrnpm	Q9D0E1	-10.3869	Heterogeneous nuclear ribonucleoprotein M	1.34721e+06	1.25847e+09
Krt42	Q6IFX2	1.85929	Keratin, type I cytoskeletal 42	6.19963e+09	1.25752e+09
Eif4a1	P60843	-10.3329	Eukaryotic initiation factor 4A-I	1.31355e+07	1.24427e+09
Pcbp1	P60335	-9.66203	Poly(rC)-binding protein 1	4.85623e+06	1242500000
Atp5pb	Q9CQQ7	-9.48884	ATP synthase F(0) complex subunit B1, mitochondrial	8.19634e+06	1.23223e+09
Serpina1c	Q00896	3.2838	Alpha-1-antitrypsin 1-3	12478400000	1.22443e+09
Lrp1	Q91ZX7	-10.6545	Prolow-density lipoprotein receptor-related protein 1	854214	1.21513e+09
Rac1	P63001	-3.85775	Ras-related C3 botulinum toxin substrate 1	8.78743e+07	1.20143e+09
Rpl15	Q9CZM2	-8.52075	60S ribosomal protein L15	8.26375e+06	1192000000
Etfa	Q99LC5	-9.34757	Electron transfer flavoprotein subunit alpha, mitochondrial	2.74165e+06	1173600000
Anxa2	P07356	-2.19189	Annexin A2	4.09268e+08	1162900000
Serpina1d	Q00897	3.11908	Alpha-1-antitrypsin 1-4	1.03027e+10	1.14453e+09
Gpx3	P46412	-4.41731	Glutathione peroxidase 3	62315000	1.13179e+09
Rab1b	Q9D1G1	-9.58762	Ras-related protein Rab-1B	1.49205e+07	1.12853e+09
Rpl7a	P12970	-9.48372	60S ribosomal protein L7a	1.09667e+07	1.11767e+09
Mybbp1a	Q7TPV4	-11.3277	Myb-binding protein 1A	554746	1.11714e+09
Rpl14	Q9CR57	-9.10204	60S ribosomal protein L14	1.10543e+07	1.09835e+09
Gpd2	Q64521	-10.425	Glycerol-3-phosphate dehydrogenase, mitochondrial	3.09668e+06	1.09343e+09
Hspa4	Q61316	-8.43845	Heat shock 70 kDa protein 4	1.78301e+07	1.07742e+09
C5	P06684	-0.08429	Complement C5	1.03276e+09	1.07151e+09
Serpina1b	P22599	3.20852	Alpha-1-antitrypsin 1-2	1.01884e+10	1.05475e+09
Cav1	P49817	-10.2656	Caveolin-1	3.94508e+06	1053300000
Itih4	A6X935	4.05369	Inter alpha-trypsin inhibitor, heavy chain 4	16942000000	1.04953e+09
P4hb	P09103	-8.31812	Protein disulfide-isomerase	4.80066e+07	1.04511e+09
C1qc	Q02105	-4.16052	Complement C1q subcomponent subunit C	6.07433e+07	1.04486e+09
Septin2	P42208	-11.1221	Septin-2	566968	1.04402e+09
Slc3a2	P10852	-10.1554	4F2 cell-surface antigen heavy chain	4.09179e+06	1.04347e+09
Ncl	P09405	-9.17508	Nucleolin	1.88032e+07	1.02514e+09
Lmnb1	P14733	-9.46055	Lamin-B1	2.2561e+07	1.01743e+09
Pcbp2	Q61990	-8.21721	Poly(rC)-binding protein 2	6.43137e+06	1015670000
Myh14	Q6URW6	-4.85839	Myosin-14	7.20899e+06	1.00981e+09
Col1a1	P11087	-10.3464	Collagen alpha-1(I) chain	3.84496e+06	9.86653e+08
Rpl18a	P62717	-10.357	60S ribosomal protein L18a	3.28303e+06	982280000
Rpl8	P62918	-8.56463	60S ribosomal protein L8	8.92622e+06	9.67167e+08
C6	E9Q6D8	0.0533403	Complement component C6	1.00824e+09	965410000
Abce1	P61222	-11.8014	ATP-binding cassette sub-family E member 1	306988	955850000
Rpn2	Q9DBG6	-9.503	Dolichyl-diphosphooligosaccharide--protein glycosyltransferase subunit 2	7.8915e+06	9.30297e+08
C1qb	P14106	-2.87417	Complement C1q subcomponent subunit B	1.27583e+08	9.26337e+08
Rps5	P97461	-8.40496	40S ribosomal protein S5	7.00045e+06	9.24483e+08
Rpl23	P62830	-8.21643	60S ribosomal protein L23	6.21573e+06	916720000
C7	D3YXF5	-0.620096	Complement component 7	5.80087e+08	9.14527e+08
Rpl35a	O55142	-9.9601	60S ribosomal protein L35a	7.68197e+06	913320000
Tufm	Q8BFR5	-10.491	Elongation factor Tu, mitochondrial	1.44865e+06	9.12523e+08
Gcn1	E9PVA8	-10.9449	eIF-2-alpha kinase activator GCN1	418551	9.03107e+08
Kpnb1	P70168	-9.73497	Importin subunit beta-1	1.38468e+07	9.02897e+08
Atp1a1	Q8VDN2	-10.7705	Sodium/potassium-transporting ATPase subunit alpha-1	533843	900750000
Rps20	P60867	-7.26485	40S ribosomal protein S20	6531200	9.00033e+08
Rps23	P62267	-9.22391	40S ribosomal protein S23	1.57498e+07	8.95587e+08
Uqcrc2	Q9DB77	-10.2217	Cytochrome b-c1 complex subunit 2, mitochondrial	4.10837e+06	8.88457e+08
Lars1	Q8BMJ2	-11.4404	Leucine--tRNA ligase, cytoplasmic	372286	8.87687e+08
Cdc42	P60766	-5.37143	Cell division control protein 42 homolog	2.65938e+07	8.83833e+08
Rpl27	P61358	-8.5802	60S ribosomal protein L27	2.01382e+07	8.73993e+08
Rps14	P62264	-9.02362	40S ribosomal protein S14	9.7298e+06	8.73803e+08
Dars1	Q922B2	-8.4947	Aspartate--tRNA ligase, cytoplasmic	4.61689e+06	8.72577e+08
Ptbp1	P17225	-9.6806	Polypyrimidine tract-binding protein 1	1.28219e+07	8.63737e+08
Rpl13a	P19253	-8.25754	60S ribosomal protein L13a	1.04064e+07	8.60803e+08
Hdlbp	Q8VDJ3	-11.7028	Vigilin	315359	8.59397e+08
Rps26	P62855	-9.26692	40S ribosomal protein S26	3.92491e+06	857330000
Cltc	Q68FD5	-9.36754	Clathrin heavy chain 1	1.06239e+07	8.51747e+08
Ddost	O54734	-9.31415	Dolichyl-diphosphooligosaccharide--protein glycosyltransferase 48 kDa subunit	8.68877e+06	8.33623e+08
Tkt	P40142	-6.91796	Transketolase	1.01718e+07	8.31693e+08
Rps27	Q6ZWU9	-11.5015	40S ribosomal protein S27	325813	8.17237e+08
Nes	Q6P5H2	-2.62462	Nestin	2.09404e+09	8.12313e+08
Rab8a	P55258	-9.75005	Ras-related protein Rab-8A	4.27773e+06	8.11857e+08
Itih2	Q61703	3.59	Inter-alpha-trypsin inhibitor heavy chain H2	9.48433e+09	8.03917e+08
Wdr61	Q9ERF3	-5.15628	WD repeat-containing protein 61	383818	8.00364e+08
H2-Q10	P01898	3.35209	H-2 class I histocompatibility antigen, Q10 alpha chain	8100300000	7.94563e+08
Iqgap1	Q9JKF1	-11.5986	Ras GTPase-activating-like protein IQGAP1	264562	7.92787e+08
Gnai2	P08752	-9.32057	Guanine nucleotide-binding protein G(i) subunit alpha-2	4.66458e+06	7.87257e+08
Mthfd1	Q922D8	-7.0788	C-1-tetrahydrofolate synthase, cytoplasmic	6009400	7.83667e+08
Flna	Q8BTM8	-9.60294	Filamin-A	2.06952e+07	7.77197e+08
Rab8b	P61028	-6.59029	Ras-related protein Rab-8B	1.33381e+07	7.76573e+08
Rap1b	Q99JI6	-3.40465	Ras-related protein Rap-1b	7.14097e+07	768850000
Itgb1	P09055	-9.30361	Integrin beta-1	2.56338e+06	7.59577e+08
Cnn3	Q9DAW9	-10.1892	Calponin-3	421017	755824000
Rpl12	P35979	-7.83946	60S ribosomal protein L12	7.36333e+06	749790000
Cct6b	Q61390	-10.9867	T-complex protein 1 subunit zeta-2	398510	7.48207e+08
C8a	Q8K182	1.48532	Complement component C8 alpha chain	2.10363e+09	7.47447e+08
Eif4a3	Q91VC3	-9.77627	Eukaryotic initiation factor 4A-III	5.80029e+06	745020000
Lman1	Q9D0F3	-8.83834	Protein ERGIC-53	4.40356e+06	7.42537e+08
Rpl9	P51410	-10.163	60S ribosomal protein L9	1.37872e+06	7.34097e+08
Psmd2	Q8VDM4	-9.78635	26S proteasome non-ATPase regulatory subunit 2	4.39667e+06	715330000
Myl6	Q60605	-8.73933	Myosin light polypeptide 6	7.08858e+06	7.14443e+08
Rps7	P62082	-9.31964	40S ribosomal protein S7	2.48828e+06	7.04637e+08
Ehd2	Q8BH64	-9.24008	EH domain-containing protein 2	2.2987e+06	701140000
Ddx21	Q9JIK5	-10.184	Nucleolar RNA helicase 2	945511	698890000
Top2a	Q01320	-10.8721	DNA topoisomerase 2-alpha	392709	6.93823e+08
Atp5po	Q9DB20	-7.89061	ATP synthase subunit O, mitochondrial	4.47267e+06	6.92707e+08
Tmed10	Q9D1D4	-9.35991	Transmembrane emp24 domain-containing protein 10	5.17657e+06	6.84603e+08
Rps13	P62301	-8.81592	40S ribosomal protein S13	9.45174e+06	6.83273e+08
Tmem43	Q9DBS1	-8.72608	Transmembrane protein 43	8.77283e+06	6.80003e+08
Pdia3	P27773	-8.73484	Protein disulfide-isomerase A3	6.82946e+07	676990000
Serpina3k	P07759	3.48497	Serine protease inhibitor A3K	7784000000	6.76877e+08
Nsf	P46460	-10.0381	Vesicle-fusing ATPase	1.32851e+06	6.75863e+08
Gnb2	P62880	-10.4585	Guanine nucleotide-binding protein G(I)/G(S)/G(T) subunit beta-2	1.43673e+06	6.74647e+08
Rps6	P62754	-10.2786	40S ribosomal protein S6	2.21556e+06	6.74573e+08
Mthfd1l	Q3V3R1	-11.7119	Monofunctional C1-tetrahydrofolate synthase, mitochondrial	225383	673970000
Esyt2	Q3TZZ7	-10.7399	Extended synaptotagmin-2	397277	6.71423e+08
Ddx5	Q61656	-9.71075	Probable ATP-dependent RNA helicase DDX5	1.26363e+06	6.71043e+08
Rap1a	P62835	-10.7506	Ras-related protein Rap-1A	399083	666620000
Acsl4	Q9QUJ7	-8.64089	Long-chain-fatty-acid--CoA ligase 4	322931	663131000
Rpl24	Q8BP67	-9.57623	60S ribosomal protein L24	5.76867e+06	6.62207e+08
Rab10	P61027	-6.25881	Ras-related protein Rab-10	13549900	660930000
Fbl	P35550	-10.3638	rRNA 2'-O-methyltransferase fibrillarin	1.33959e+06	653290000
Rars1	Q9D0I9	-9.45736	Arginine--tRNA ligase, cytoplasmic	1.36129e+06	652430000
Paics	Q9DCL9	-9.63259	Multifunctional protein ADE2	1.29342e+06	6.51623e+08
Nop56	Q9D6Z1	-10.5719	Nucleolar protein 56	446129	6.50367e+08
Eef1g	Q9D8N0	-8.43128	Elongation factor 1-gamma	2.99532e+07	646710000
Ddx3x	Q62167	-9.19075	ATP-dependent RNA helicase DDX3X	2.00778e+06	6.34703e+08
Mcm5	P49718	-11.695	DNA replication licensing factor MCM5	207252	6.34403e+08
Pcbp3	P57722	-11.2269	Poly(rC)-binding protein 3	755312	6.33113e+08
Sdha	Q8K2B3	-10.3308	Succinate dehydrogenase [ubiquinone] flavoprotein subunit, mitochondrial	812010	6.27727e+08
Rab7a	P51150	-8.08115	Ras-related protein Rab-7a	9.65818e+06	623550000
Iars1	Q8BU30	-10.4854	Isoleucine--tRNA ligase, cytoplasmic	436230	6.22883e+08
Masp2	Q91WP0	-0.166089	Mannan-binding lectin serine protease 2	4.43257e+08	621275000
Idh3b	Q91VA7	-11.238	Isocitrate dehydrogenase [NAD] subunit, mitochondrial	258622	6.19397e+08
Hrg	Q9ESB3	2.14731	Histidine-rich glycoprotein	2.82987e+09	6.11897e+08
Mtch2	Q791V5	-9.85927	Mitochondrial carrier homolog 2	2.87182e+06	6.06853e+08
Serpina1e	Q00898	3.37246	Alpha-1-antitrypsin 1-5	6.53443e+09	6.02257e+08
Krt19	P19001	9.70999	Keratin, type I cytoskeletal 19	5.45087e+09	6.01677e+08
Psmc1	P62192	-10.6617	26S proteasome regulatory subunit 4	419836	5.99187e+08
Ctps1	P70698	-10.2789	CTP synthase 1	766135	5.93923e+08
Arl8b	Q9CQW2	-11.1118	ADP-ribosylation factor-like protein 8B	274999	5.92963e+08
Arf6	P62331	-8.14825	ADP-ribosylation factor 6	3.50551e+06	5.91253e+08
Glg1	Q61543	-9.62716	Golgi apparatus protein 1	1.65268e+06	5.91093e+08
Hadhb	Q99JY0	-10.0435	Trifunctional enzyme subunit beta, mitochondrial	1.09445e+06	591000000
Aldh18a1	Q9Z110	-10.9442	Delta-1-pyrroline-5-carboxylate synthase	398145	5.88997e+08
Eno1	P17182	-2.48967	Alpha-enolase	2.03152e+08	587830000
Slc25a12	Q8BH59	-9.07908	Calcium-binding mitochondrial carrier protein Aralar1	1.83098e+06	585440000
Sqor	Q9R112	-10.5682	Sulfide:quinone oxidoreductase, mitochondrial	737709	573640000
Hnrnpk	P61979	-8.70897	Heterogeneous nuclear ribonucleoprotein K	3.35606e+06	5.68193e+08
Stt3a	P46978	-9.81593	Dolichyl-diphosphooligosaccharide--protein glycosyltransferase subunit STT3A	1.17802e+06	5.66927e+08
Hnrnpu	Q8VEK3	-8.66902	Heterogeneous nuclear ribonucleoprotein U	6.34092e+06	5.66117e+08
Rps27a	P62983	-5.7128	Ubiquitin-40S ribosomal protein S27a	1.60276e+07	5.64713e+08
Gnb1	P62874	-9.67673	Guanine nucleotide-binding protein G(I)/G(S)/G(T) subunit beta-1	2.67954e+06	5.62953e+08
C8b	Q8BH35	1.67712	Complement component C8 beta chain	1.79473e+09	5.61807e+08
Col1a2	Q01149	-9.50103	Collagen alpha-2(I) chain	1.92081e+06	5.60583e+08
Copa	Q8CIE6	-10.5744	Coatomer subunit alpha	390608	5.54957e+08
Acat1	Q8QZT1	-10.8346	Acetyl-CoA acetyltransferase, mitochondrial	316401	5.53947e+08
S100a4	P07091	-8.3531	Protein S100-A4	1.15043e+07	553657000
Sec61a1	P61620	-9.46476	Protein transport protein Sec61 subunit alpha isoform 1	4.63187e+06	552400000
Itih1	Q61702	3.73646	Inter-alpha-trypsin inhibitor heavy chain H1	6855800000	5.42247e+08
NARS1	Q8BP47	-10.1198	Asparagine--tRNA ligase, cytoplasmic	714947	5.41103e+08
Nnt	Q61941	-9.91868	NAD(P) transhydrogenase, mitochondrial	815077	536890000
Rab14	Q91V41	-8.59319	Ras-related protein Rab-14	4.38608e+06	5.36203e+08
Rps17	P63276	-9.56221	40S ribosomal protein S17	1.2359e+06	5.32753e+08
Pfkl	P12382	-10.3878	ATP-dependent 6-phosphofructokinase, liver type	446605	5.32427e+08
Acadl	P51174	-11.0038	Long-chain specific acyl-CoA dehydrogenase, mitochondrial	434459	530670000
Rheb	Q921J2	-10.0701	GTP-binding protein Rheb	762828	528610000
Psmc5	P62196	-7.85871	26S proteasome regulatory subunit 8	2.35973e+06	515200000
Hsd17b12	O70503	-9.9622	Very-long-chain 3-oxoacyl-CoA reductase	2.48103e+06	5.15073e+08
Sfpq	Q8VIJ6	-9.61939	Splicing factor, proline- and glutamine-rich	1.28276e+06	5.09747e+08
Gm5478	A0A2R8VHP3	1.63748	IF rod domain-containing protein	2.3321e+09	508340000
Nono	Q99K48	-10.4573	Non-POU domain-containing octamer-binding protein	710136	5.07993e+08
Rab35	Q6PHN9	-10.5983	Ras-related protein Rab-35	311521	5.07333e+08
Cyb5r1	Q9DB73	-11.2216	NADH-cytochrome b5 reductase 1	233476	5.01707e+08
Esyt1	Q3U7R1	-10.4353	Extended synaptotagmin-1	403808	5.00177e+08
Cd63	P41731	-10.3046	CD63 antigen	213678	498647000
Lonp1	Q8CGK3	-10.9026	Lon protease homolog, mitochondrial	267010	4.97063e+08
Hsd17b10	O08756	-10.1963	3-hydroxyacyl-CoA dehydrogenase type-2	759908	496890000
Dhx9	O70133	-9.82451	ATP-dependent RNA helicase A	1.39981e+06	4.96753e+08
Tln1	P26039	-3.64522	Talin-1	1.31484e+08	493210000
Flnb	Q80X90	-8.49744	Filamin-B	3.07669e+06	4.91937e+08
Prdx4	O08807	-5.02319	Peroxiredoxin-4	3.14185e+07	4.88657e+08
Arl1	P61211	-6.81578	ADP-ribosylation factor-like protein 1	4.23377e+06	480560000
Anxa1	P10107	-6.56908	Annexin A1	1.7879e+07	4.80267e+08
Krt75	Q8BGZ7	5.06236	Keratin, type II cytoskeletal 75	3.5913e+09	4.79589e+08
Tomm40	Q9QYA2	-9.46156	Mitochondrial import receptor subunit TOM40 homolog	2.37113e+06	4.78683e+08
Rpl11	Q9CXW4	-8.73955	60S ribosomal protein L11	4.39987e+06	474790000
C1qa	P98086	-2.2117	Complement C1q subcomponent subunit A	1.03564e+08	4.72573e+08
Sptbn1	Q62261	-9.63359	Spectrin beta chain, non-erythrocytic 1	928772	4.70243e+08
Etfb	Q9DCW4	-8.9755	Electron transfer flavoprotein subunit beta	1192350	4.69507e+08
Rps24	P62849	-8.41948	40S ribosomal protein S24	8.34741e+06	468600000
Copb2	O55029	-10.2031	Coatomer subunit beta'	410058	467990000
Srp54	P14576	-10.3277	Signal recognition particle 54 kDa protein	359227	467250000
Cyc1	Q9D0M3	-10.4261	Cytochrome c1, heme protein, mitochondrial	366538	4.58267e+08
Rps27l	Q6ZWY3	-7.7768	40S ribosomal protein S27-like	306988	4.56807e+08
Rps25	P62852	-8.61227	40S ribosomal protein S25	1.55943e+07	4.55253e+08
Psmc2	P46471	-10.9725	26S proteasome regulatory subunit 7	257407	4.51917e+08
Psmc4	P54775	-9.0544	26S proteasome regulatory subunit 6B	1.95012e+06	450810000
Tmed9	Q99KF1	-9.78119	Transmembrane emp24 domain-containing protein 9	3.54661e+06	4.48613e+08
Gars1	Q9CZD3	-11.4738	Glycine--tRNA ligase	218714	4.47827e+08
Pltp	P55065	3.08404	Phospholipid transfer protein	3.84827e+09	446940000
Nop58	Q6DFW4	-10.9415	Nucleolar protein 58	265187	445870000
Rpl30	P62889	-9.02188	60S ribosomal protein L30	6.23485e+06	443060000
Chchd3	Q9CRB9	-10.2431	MICOS complex subunit Mic19	366521	4.41677e+08
Septin7	O55131	-8.68244	Septin-7	4.02305e+06	4.32927e+08
Tgm2	P21981	-9.78239	Protein-glutamine gamma-glutamyltransferase 2	707802	4.31967e+08
Uqcrc1	Q9CZ13	-9.85253	Cytochrome b-c1 complex subunit 1, mitochondrial	466430	4.31413e+08
Capn2	O08529	-8.09316	Calpain-2 catalytic subunit	4.35004e+06	4.27373e+08
Samm50	Q8BGH2	-10.2837	Sorting and assembly machinery component 50 homolog	392067	4.25353e+08
Nup155	Q99P88	-10.4561	Nuclear pore complex protein Nup155	333385	422750000
Ugdh	O70475	-10.3113	UDP-glucose 6-dehydrogenase	482414	4.19283e+08
Pdhb	Q9D051	-10.0035	Pyruvate dehydrogenase E1 component subunit beta, mitochondrial	424562	4.17693e+08
Rab11b	P46638	-7.87507	Ras-related protein Rab-11B	2.93007e+06	4.17007e+08
Rpl17	Q9CPR4	-10.839	60S ribosomal protein L17	289135	4.14157e+08
Pdia6	Q922R8	-8.76258	Protein disulfide-isomerase A6	3.05686e+06	4.13247e+08
Pafah1b1	P63005	-9.87863	Platelet-activating factor acetylhydrolase IB subunit alpha	451999	4.13123e+08
Dhrs13	Q5SS80	-6.96157	Dehydrogenase/reductase SDR family member 13	449949	4.12303e+08
Cad	B2RQC6	-10.2135	CAD protein	394151	412220000
Rab18	P35293	-9.05805	Ras-related protein Rab-18	1.4029e+06	411890000
Shmt2	Q9CZN7	-10.481	Serine hydroxymethyltransferase, mitochondrial	377161	409020000
Ddx17	Q501J6	-10.0195	Probable ATP-dependent RNA helicase DDX17	400368	4.07817e+08
Slc25a11	Q9CR62	-9.75207	Mitochondrial 2-oxoglutarate/malate carrier protein	660524	4.06967e+08
Slc25a24	Q8BMD8	-9.04509	Calcium-binding mitochondrial carrier protein SCaMC-1	1.77469e+06	406110000
Arl8a	Q8VEH3	-9.8723	ADP-ribosylation factor-like protein 8A	338057	404310000
Nomo1	Q6GQT9	-10.2027	Nodal modulator 1	411222	402850000
Rab5c	P35278	-8.81098	Ras-related protein Rab-5C	5.68113e+06	4.01043e+08
Sgpl1	Q8R0X7	-10.3106	Sphingosine-1-phosphate lyase 1	321229	400620000
Slc25a13	Q9QXX4	-9.58619	Calcium-binding mitochondrial carrier protein Aralar2	1.18052e+06	3.97697e+08
Cox4i1	P19783	-10.2615	Cytochrome c oxidase subunit 4 isoform 1, mitochondrial	388194	397140000
Itpr3	P70227	-10.7504	Inositol 1,4,5-trisphosphate receptor type 3	238651	392570000
Mcm3	P25206	-11.3234	DNA replication licensing factor MCM3	162881	389590000
Mogs	Q80UM7	-9.71027	Mannosyl-oligosaccharide glucosidase	539206	3.83273e+08
Qsox1	Q8BND5	3.5982	Sulfhydryl oxidase 1	4499500000	3.83203e+08
Fcgbp	E9Q0B5	5.02983	Fc fragment of IgG-binding protein	1650300000	3.82e+08
Serpina3m	Q03734	3.58312	Serine protease inhibitor A3M	4668900000	3.80917e+08
Gnai3	Q9DC51	-8.59755	Guanine nucleotide-binding protein G(i) subunit alpha	3.39512e+06	3.80283e+08
Lox	P28301	-10.4462	Protein-lysine 6-oxidase	283804	3.80093e+08
Aars1	Q8BGQ7	-9.61663	Alanine--tRNA ligase, cytoplasmic	1.20531e+06	3.79873e+08
Aprt	P08030	-9.92207	Adenine phosphoribosyltransferase	391355	379700000
Gc	P21614	2.10028	Vitamin D-binding protein	1.64073e+09	3.79553e+08
Hnrnpl	Q8R081	-10.1175	Heterogeneous nuclear ribonucleoprotein L	371175	377040000
Man2a1	P27046	-9.60672	Alpha-mannosidase 2	820812	3.74347e+08
Ddx39b	Q9Z1N5	-9.02939	Spliceosome RNA helicase Ddx39b	1.87914e+06	372320000
Matr3	Q8K310	-9.99702	Matrin-3	410076	3.64987e+08
Mbl2	P41317	0.472313	Mannose-binding protein C	4.93363e+08	363180000
Cap1	P40124	-6.47929	Adenylyl cyclase-associated protein 1	9.40347e+06	361760000
Ddx39a	Q8VDW0	-8.83329	ATP-dependent RNA helicase DDX39A	1.37756e+06	358850000
Ipo5	Q8BKC5	-9.70808	Importin-5	434528	358440000
Atp5mf	P56135	-9.23877	ATP synthase subunit f, mitochondrial	1.5403e+06	3.57877e+08
Rps12	P63323	-8.7991	40S ribosomal protein S12	1.02899e+06	3.54103e+08
Igkc	P01837	2.42335	Immunoglobulin kappa constant	1909200000	3.53797e+08
Dlat	Q8BMF4	-8.64628	Dihydrolipoyllysine-residue acetyltransferase component of pyruvate dehydrogenase complex, mitochondrial	1.33844e+06	353280000
Idh3a	Q9D6R2	-9.62319	Isocitrate dehydrogenase [NAD] subunit alpha, mitochondrial	971423	348950000
Ldha	P06151	-4.08758	L-lactate dehydrogenase A chain	5.71465e+07	346630000
Ehd1	Q9WVK4	-8.82994	EH domain-containing protein 1	927164	3.43207e+08
Eif4g1	Q6NZJ6	-10.4136	Eukaryotic translation initiation factor 4 gamma 1	276423	3.43017e+08
Actr1a	P61164	-9.80146	Alpha-centractin	421746	3.40837e+08
Rpl27a	P14115	-7.03343	60S ribosomal protein L27a	4.03024e+06	3.39917e+08
Fasn	P19096	-9.03242	Fatty acid synthase	812481	3.36193e+08
Sptan1	P16546	-9.67002	Spectrin alpha chain, non-erythrocytic 1	1.18077e+06	334510000
Rpl21	O09167	-10.298	60S ribosomal protein L21	288406	330660000
Ralb	Q9JIW9	-8.69109	Ras-related protein Ral-B	992565	3.26293e+08
P4ha1	Q60715	-9.01695	Prolyl 4-hydroxylase subunit alpha-1	1.55334e+06	3.25393e+08
Actr1b	Q8R5C5	-10.358	Beta-centractin	307144	324500000
Myl12b	Q3THE2	-7.96646	Myosin regulatory light chain 12B	3.78337e+06	324230000
H2-Q4	Q8HWB2	2.2252	Ig-like domain-containing protein	1.50353e+09	323360000
Tardbp	Q921F2	-9.04381	TAR DNA-binding protein 43	978509	3.22873e+08
Lrrc59	Q922Q8	-8.28357	Leucine-rich repeat-containing protein 59	1.13329e+07	3.22133e+08
Apoc3	P33622	4.28564	Apolipoprotein C-III	6193400000	3.20497e+08
Ssr4	Q62186	-7.97494	Translocon-associated protein subunit delta	3.81939e+06	3.19917e+08
Col6a3	E9PWQ3	-8.5236	Collagen, type VI, alpha 3	980272	3.19177e+08
Mars1	Q68FL6	-9.51997	Methionine--tRNA ligase, cytoplasmic	442204	3.17587e+08
Myadm	O35682	-8.49442	Myeloid-associated differentiation marker	3.98194e+06	316970000
Por	P37040	-9.61276	NADPH--cytochrome P450 reductase	399534	3.16343e+08
F5	O88783	1.17612	Coagulation factor V	705540000	314620000
Ptgis	O35074	-9.50034	Prostacyclin synthase	446754	314140000
Ergic1	Q9DC16	-9.35716	Endoplasmic reticulum-Golgi intermediate compartment protein 1	918797	3.13057e+08
Kpna7	C0LLJ0	-9.36635	Importin subunit alpha-8	476294	310840000
Dld	O08749	-9.11743	Dihydrolipoyl dehydrogenase, mitochondrial	605747	3.09723e+08
Erlin2	Q8BFZ9	-8.40689	Erlin-2	1.32363e+06	3.06787e+08
Ilk	O55222	-9.94704	Integrin-linked protein kinase	319301	305300000
Lnpep	Q8C129	-10.0032	Leucyl-cystinyl aminopeptidase	333767	3.01673e+08
H2-L	P01897	-10.0212	H-2 class I histocompatibility antigen, L-D alpha chain	331371	3.01407e+08
Gnas	Q6R0H7	-9.58137	Guanine nucleotide-binding protein G(s) subunit alpha isoforms XLas	385103	301300000
Pla2g4a	P47713	-9.20506	Cytosolic phospholipase A2	580251	3.00853e+08
Habp2	Q8K0D2	-4.78749	Hyaluronan-binding protein 2	1.10122e+07	300630000
Tf	Q921I1	4.48091	Serotransferrin	6577300000	3.00567e+08
Plg	P20918	4.50303	Plasminogen	7423000000	299840000
Golim4	Q8BXA1	-9.52464	Golgi integral membrane protein 4	356969	2.99567e+08
Atp6v1a	P50516	-9.44094	V-type proton ATPase catalytic subunit A	403320	2.99467e+08
Pfkp	Q9WUA3	-9.91434	ATP-dependent 6-phosphofructokinase, platelet type	327237	2.97633e+08
Gfpt1	P47856	-9.96676	Glutamine--fructose-6-phosphate aminotransferase [isomerizing] 1	296568	2.97453e+08
Bcap31	Q61335	-9.67334	B-cell receptor-associated protein 31	359591	295030000
Gm15085	Q62012	-9.33206	Ott protein	440276	2.94003e+08
Pabpc1	P29341	-8.25578	Polyadenylate-binding protein 1	1.08949e+07	2.93133e+08
Hmgb1	P63158	-10.4016	High mobility group protein B1	250252	2.92173e+08
Ifitm3	Q9CQW9	-10.2529	Interferon-induced transmembrane protein 3	297402	2.91667e+08
Vat1	Q62465	-4.22021	Synaptic vesicle membrane protein VAT-1 homolog	1.78423e+07	2.91173e+08
Rab2a	P53994	-7.82254	Ras-related protein Rab-2A	1.7384e+06	2.91047e+08
Lman2	Q9DBH5	-8.72395	Vesicular integral-membrane protein VIP36	971431	290380000
Rpl22	P67984	-9.12252	60S ribosomal protein L22	5.77647e+06	2.89607e+08
Rpl34	Q9D1R9	-7.50488	60S ribosomal protein L34	4.92447e+06	2.89413e+08
Prpf8	Q99PV0	-9.38191	Pre-mRNA-processing-splicing factor 8	437029	2.88683e+08
Ccdc47	Q9D024	-10.1439	Coiled-coil domain-containing protein 47	252127	2.88303e+08
Cdk1	P11440	-9.5437	Cyclin-dependent kinase 1	403164	2.87973e+08
Cand1	Q6ZQ38	-8.57596	Cullin-associated NEDD8-dissociated protein 1	1.09142e+06	2.87863e+08
Uggt1	Q6P5E4	-9.14422	UDP-glucose:glycoprotein glucosyltransferase 1	750807	284750000
Srp54c	E9PXC0	-7.03338	Signal recognition particle 54 kDa protein	321402	2.83285e+08
Rpl26	P61255	-8.37727	60S ribosomal protein L26	2.37175e+06	282350000
Upf1	Q9EPU0	-9.70674	Regulator of nonsense transcripts 1	358445	2.81437e+08
Psmd11	Q8BG32	-8.7267	26S proteasome non-ATPase regulatory subunit 11	2.68478e+06	281150000
Ptgs1	P22437	-9.59524	Prostaglandin G/H synthase 1	666611	2.79353e+08
Rab12	P35283	-9.55744	Ras-related protein Rab-12	301622	277948000
Ap2b1	Q9DBG3	-9.14032	AP-2 complex subunit beta	492793	276850000
Gm15091	B1AZM2	-9.80684	Predicted gene 15091	324528	2.76663e+08
Cfh	P06909	4.64339	Complement factor H	6.73733e+09	2.76487e+08
Rhog	P84096	-6.19539	Rho-related GTP-binding protein RhoG	8.54316e+06	2.74497e+08
Asph	Q8BSY0	-9.99798	Aspartyl/asparaginyl beta-hydroxylase	366277	2.73773e+08
Rpl28	P41105	-7.09712	60S ribosomal protein L28	8.58314e+06	273140000
Gls	D3Z7P3	-9.46311	Glutaminase kidney isoform, mitochondrial	558535	272730000
Rpl31	P62900	-9.77239	60S ribosomal protein L31	307752	270460000
Col3a1	P08121	-10.0977	Collagen alpha-1(III) chain	319752	2.69993e+08
Tmed2	Q9R0Q3	-9.71817	Transmembrane emp24 domain-containing protein 2	370793	2.67807e+08
Ecpas	Q6PDI5	-8.93532	Proteasome adapter and scaffold protein ECM29	387499	2.67072e+08
Eppk1	Q8R0W0	-8.99685	Epiplakin	480115	2.66873e+08
Dnm2	P39054	-10.4791	Dynamin-2	191900	2.65507e+08
Ptbp3	Q8BHD7	-7.75521	Polypyrimidine tract-binding protein 3	7.2874e+06	2.65247e+08
U2af1	Q9D883	-9.84651	Splicing factor U2AF 35 kDa subunit	330989	2.63573e+08
Rab5a	Q9CQD1	-9.54923	Ras-related protein Rab-5A	356066	2.62723e+08
Srprb	P47758	-8.19643	Signal recognition particle receptor subunit beta	1.41259e+06	261550000
Efemp1	Q8BPB5	0.778084	EGF-containing fibulin-like extracellular matrix protein 1	449830000	2.60287e+08
Eif3a	P23116	-9.7315	Eukaryotic translation initiation factor 3 subunit A	381890	2.59917e+08
Nedd4	P46935	-9.32331	E3 ubiquitin-protein ligase NEDD4	410319	259530000
Hspa1b	P17879	-7.50474	Heat shock 70 kDa protein 1B	5.30436e+06	258640000
Pdxdc1	Q99K01	-9.74115	Pyridoxal-dependent decarboxylase domain-containing protein 1	303636	2.58527e+08
Hnrnph1	O35737	-8.44095	Heterogeneous nuclear ribonucleoprotein H	1.50175e+06	2.56703e+08
Rpl13	P47963	-6.78996	60S ribosomal protein L13	9.73615e+06	2.56167e+08
Sfxn1	Q99JR1	-10.6644	Sideroflexin-1	161352	2.55427e+08
Serpinc1	P32261	3.08871	Antithrombin-III	2.19283e+09	2.55363e+08
Vwf	Q8CIZ8	1.8527	von Willebrand factor	1265300000	254450000
Emc1	Q8C7X2	-10.4352	ER membrane protein complex subunit 1	180456	251790000
Erlin1	Q91X78	-8.33935	Erlin-1	1.61425e+06	2.51007e+08
Abcf2	Q99LE6	-9.63832	ATP-binding cassette sub-family F member 2	339081	2.50967e+08
Eftud2	O08810	-6.92351	116 kDa U5 small nuclear ribonucleoprotein component	1.13566e+07	2.50507e+08
Ddx1	Q91VR5	-10.0795	ATP-dependent RNA helicase DDX1	234917	250500000
Aqp1	Q02013	-8.68585	Aquaporin-1	2.14493e+06	248910000
Timm50	Q9D880	-9.07907	Mitochondrial import inner membrane translocase subunit TIM50	516460	2.46413e+08
Ap2m1	P84091	-9.16373	AP-2 complex subunit mu	438071	2.45967e+08
Itgav	P43406	-9.2059	Integrin alpha-V	403841	2.45693e+08
Ambp	Q07456	3.58358	Protein AMBP	2878600000	2.45527e+08
Got2	P05202	-9.16854	Aspartate aminotransferase, mitochondrial	432218	2.45477e+08
Rala	P63321	-9.59023	Ras-related protein Ral-A	321871	244950000
Hsd17b4	P51660	-8.26331	Peroxisomal multifunctional enzyme type 2	1.07633e+06	2.44947e+08
Sf3b1	Q99NB9	-9.38339	Splicing factor 3B subunit 1	423135	2.42963e+08
Arl6	O88848	-9.85537	ADP-ribosylation factor-like protein 6	284325	2.42703e+08
Arl6ip5	Q8R5J9	-9.07603	PRA1 family protein 3	469035	2.42537e+08
Zmpste24	Q80W54	-9.57118	CAAX prenyl protease 1 homolog	349293	2.41813e+08
Psmd8	Q9CX56	-8.87468	26S proteasome non-ATPase regulatory subunit 8	294241	2.38101e+08
Tomm70	Q9CZW5	-8.88963	Mitochondrial import receptor subunit TOM70	825526	237730000
Kng2	Q6S9I3	3.33854	Bradykinin	2347900000	2.37537e+08
Gnao1	P18872	-8.77085	Guanine nucleotide-binding protein G(o) subunit alpha	495780	2.37407e+08
Hnrnpf	Q9Z2X1	-8.38092	Heterogeneous nuclear ribonucleoprotein F	963410	2.36457e+08
Smc2	Q8CG48	-9.82195	Structural maintenance of chromosomes protein 2	243895	236026000
Pgk1	P09411	-6.0909	Phosphoglycerate kinase 1	7.05544e+07	2.36007e+08
Trap1	Q9CQN1	-5.9611	Heat shock protein 75 kDa, mitochondrial	8.74805e+06	2.35907e+08
Psmc6	P62334	-9.8281	26S proteasome regulatory subunit 10B	302212	2.35807e+08
Prmt1	Q9JIF0	-9.86748	Protein arginine N-methyltransferase 1	258310	233678000
Rpl22l1	Q9D7S7	-8.77141	60S ribosomal protein L22-like 1	1.15872e+06	233280000
Plod3	Q9R0E1	-8.69988	Multifunctional procollagen lysine hydroxylase and glycosyltransferase LH3	952439	230930000
Atp5pd	Q9DCX2	-8.8853	ATP synthase subunit d, mitochondrial	333350	2.29902e+08
Rras2	P62071	-9.93946	Ras-related protein R-Ras2	282501	2.29883e+08
Sun2	Q8BJS4	-10.1358	SUN domain-containing protein 2	219339	229790000
Far1	Q922J9	-9.57697	Fatty acyl-CoA reductase 1	783380	229690000
Myo1b	P46735	-9.92176	Unconventional myosin-Ib	259907	2.29677e+08
Atp2b1	G5E829	-10.0682	Plasma membrane calcium-transporting ATPase 1	254524	228860000
Lgals1	P16045	-6.73993	Galectin-1	3.84639e+07	2.28503e+08
Stt3b	Q3TDQ1	-8.33152	Dolichyl-diphosphooligosaccharide--protein glycosyltransferase subunit STT3B	1.40918e+06	2.24023e+08
Ghitm	Q91VC9	-9.488	Growth hormone-inducible transmembrane protein	351915	2.23377e+08
Copb1	Q9JIF7	-9.69154	Coatomer subunit beta	306988	2.22757e+08
Calr	P14211	-7.21136	Calreticulin	5.61996e+06	222620000
F2	P19221	3.70487	Prothrombin	2.89713e+09	2.21337e+08
Rps15	P62843	-8.69625	40S ribosomal protein S15	518686	2.20323e+08
Rpl5	P47962	-6.9343	60S ribosomal protein L5	8.78607e+06	2.20233e+08
Serpina3n	Q91WP6	3.47182	Serine protease inhibitor A3N	2.48973e+09	2.19447e+08
Pycr2	Q922Q4	-9.70245	Pyrroline-5-carboxylate reductase 2	287416	218290000
Mcm4	P49717	-9.4167	DNA replication licensing factor MCM4	366659	2.17483e+08
Rab5b	P61021	-7.19385	Ras-related protein Rab-5B	5.27495e+06	216000000
Tmed7	D3YZZ5	-7.98197	GOLD domain-containing protein	2.23345e+06	2.15747e+08
Rps10	P63325	-8.72624	40S ribosomal protein S10	1.03054e+06	215430000
Eif5a	P63242	-6.7726	Eukaryotic translation initiation factor 5A-1	5.42763e+06	2.15413e+08
Surf4	Q64310	-6.83187	Surfeit locus protein 4	4.18488e+06	2.15203e+08
H1-3	P43277	-5.95724	Histone H1.3	6.63658e+07	2.13697e+08
H1-4	P43274	-6.22149	Histone H1.4	5.1641e+07	213000000
Ap2a2	P17427	-8.42081	AP-2 complex subunit alpha-2	823569	2.12507e+08
Rbbp7	Q60973	-8.9286	Histone-binding protein RBBP7	442794	212460000
Gm7298	A0A0N4SVU1	12.0382	Predicted gene 7298	9.32703e+09	2.11693e+08
Suclg2	Q9Z2I8	-10.6381	Succinate--CoA ligase [GDP-forming] subunit beta, mitochondrial	145271	2.10893e+08
Snd1	Q78PY7	-8.70735	Staphylococcal nuclease domain-containing protein 1	590158	210800000
Farsa	Q8C0C7	-10.0319	Phenylalanine--tRNA ligase alpha subunit	273696	2.10267e+08
Eif3e	P60229	-8.85251	Eukaryotic translation initiation factor 3 subunit E	730392	2.10043e+08
Sec63	Q8VHE0	-8.79833	Translocation protein SEC63 homolog	515829	2.09637e+08
Apoa2	P09813	4.42466	Apolipoprotein A-II	4.38347e+09	208520000
Ogdh	Q60597	-9.31945	2-oxoglutarate dehydrogenase, mitochondrial	329217	208300000
Rpl19	P84099	-8.64054	60S ribosomal protein L19	800300	207540000
Slc38a4	Q8R1S9	-10.2109	Sodium-coupled neutral amino acid transporter 4	197579	2.07507e+08
Fxr1	Q61584	-9.54448	Fragile X mental retardation syndrome-related protein 1	293876	206350000
Lmnb2	P21619	-9.8079	Lamin-B2	219478	2.05477e+08
Rpl32	P62911	-9.23357	60S ribosomal protein L32	634202	2.05117e+08
Septin9	Q80UG5	-9.15719	Septin-9	360269	2.04473e+08
Pcyox1	Q9CQF9	-6.77375	Prenylcysteine oxidase	4.81212e+06	204280000
Pdcd6ip	Q9WU78	-7.28523	Programmed cell death 6-interacting protein	1.83282e+06	203620000
Uqcrfs1	Q9CR68	-9.9515	Cytochrome b-c1 complex subunit Rieske, mitochondrial	233962	2.02627e+08
Hsph1	Q61699	-9.54874	Heat shock protein 105 kDa	307359	202190000
Colgalt1	Q8K297	-8.31016	Procollagen galactosyltransferase 1	955335	2.01743e+08
Map2k3	O09110	-10.2413	Dual specificity mitogen-activated protein kinase kinase 3	169984	2.01593e+08
Capg	P24452	-7.56243	Macrophage-capping protein	5.27097e+06	2.012e+08
Slc7a5	Q9Z127	-8.2458	Large neutral amino acids transporter small subunit 1	972151	201180000
Ap2a1	P17426	-9.09084	AP-2 complex subunit alpha-1	417943	200750000
Ctnnd1	P30999	-9.20822	Catenin delta-1	321298	199620000
C8g	Q8VCG4	0.927518	Complement component C8 gamma chain	402320000	197940000
Acsl1	P41216	-7.67537	Long-chain-fatty-acid--CoA ligase 1	1.27987e+06	1.97807e+08
Uso1	Q9Z1Z0	-8.41389	General vesicular transport factor p115	535757	196560000
Psmd1	Q3TXS7	-9.21338	26S proteasome non-ATPase regulatory subunit 1	344257	1.96313e+08
Pfn1	P62962	-6.88787	Profilin-1	2.07389e+07	1.96237e+08
Maoa	Q64133	-9.22429	Amine oxidase [flavin-containing] A	329981	1.95617e+08
Letm1	Q9Z2I0	-8.51016	Mitochondrial proton/calcium exchanger protein	580785	1.94687e+08
Cyp51a1	Q8K0C4	-9.02863	Lanosterol 14-alpha demethylase	383644	1.94623e+08
Suclg1	Q9WUM5	-9.60065	Succinate--CoA ligase [ADP/GDP-forming] subunit alpha, mitochondrial	294380	1.94377e+08
Ranbp2	Q9ERU9	-8.7934	E3 SUMO-protein ligase RanBP2	444357	1.94253e+08
Igf2bp3	Q9CPN8	-9.14233	Insulin-like growth factor 2 mRNA-binding protein 3	348043	1.93747e+08
Apoc4	Q61268	3.05203	Apolipoprotein C-IV	1.64153e+09	1.93663e+08
Psmc3	O88685	-9.01912	26S proteasome regulatory subunit 6A	364471	1.93003e+08
Pycr1	Q922W5	-9.73926	Pyrroline-5-carboxylate reductase 1, mitochondrial	242888	1.90883e+08
Slc2a1	P17809	-9.44631	Solute carrier family 2, facilitated glucose transporter member 1	304678	1.89517e+08
Rab6a	P35279	-8.78734	Ras-related protein Rab-6A	441509	1.89223e+08
Rab3d	P35276	-6.02243	Ras-related protein Rab-3D	431714	1.88501e+08
Macf1	Q9QXZ0	-8.83411	Microtubule-actin cross-linking factor 1	415129	187950000
Ncln	Q8VCM8	-9.22817	Nicalin	340436	187530000
Vps13a	Q5H8C4	-8.5768	Vacuolar protein sorting-associated protein 13A	462332	1.86163e+08
Srsf3	P84104	-7.90731	Serine/arginine-rich splicing factor 3	1.99746e+06	1.85713e+08
Dnm1	P39053	-8.99849	Dynamin-1	399708	183820000
Aldoa	P05064	-6.88023	Fructose-bisphosphate aldolase A	3.58181e+07	1.83427e+08
Steap3	Q8CI59	-10.0358	Metalloreductase STEAP3	210083	1.82833e+08
Fh	P97807	-8.67658	Fumarate hydratase, mitochondrial	691811	182340000
Acaa2	Q8BWT1	-9.2759	3-ketoacyl-CoA thiolase, mitochondrial	379388	1.82177e+08
Lmf2	Q8C3X8	-9.60762	Lipase maturation factor 2	276840	181840000
Farsb	Q9WUA2	-9.46742	Phenylalanine--tRNA ligase beta subunit	251658	180230000
Serpinf2	Q61247	4.30196	Alpha-2-antiplasmin	3.44123e+09	180210000
Rtcb	Q99LF4	-8.94841	RNA-splicing ligase RtcB homolog	385485	1.80147e+08
Lap3	Q9CPY7	-4.32655	Cytosol aminopeptidase	1.20233e+07	180080000
Dnaja2	Q9QYJ0	-7.56018	DnaJ homolog subfamily A member 2	1.06968e+06	1.80037e+08
Vcl	Q64727	-1.59897	Vinculin	6.75517e+07	179460000
Slc25a10	Q9QZD8	-9.22498	Mitochondrial dicarboxylate carrier	294050	178950000
Psmb5	O55234	-8.59365	Proteasome subunit beta type-5	1.45137e+06	178800000
Tmem33	Q9CR67	-8.73708	Transmembrane protein 33	423587	1.78597e+08
Mat2a	Q3THS6	-9.41175	S-adenosylmethionine synthase isoform type-2	306016	1.78357e+08
Flii	Q9JJ28	-9.22554	Protein flightless-1 homolog	359140	1.77297e+08
Rras	P10833	-9.52599	Ras-related protein R-Ras	261106	1.76797e+08
Faf2	Q3TDN2	-9.62787	FAS-associated factor 2	292886	1.75943e+08
Ugt1a7	Q6ZQM8	-8.75796	UDP-glucuronosyltransferase 1A7	402643	1.74043e+08
Ugt1a6	Q64435	-8.77067	UDP-glucuronosyltransferase 1-6	415529	173990000
Ruvbl2	Q9WTM5	-9.52237	RuvB-like 2	236081	1.73493e+08
Arhgef2	Q60875	-8.936	Rho guanine nucleotide exchange factor 2	379789	1.73357e+08
Acadvl	P50544	-9.4826	Very long-chain specific acyl-CoA dehydrogenase, mitochondrial	248133	1.72973e+08
Bsg	P18572	-9.28962	Basigin	280487	172770000
Hspa4l	P48722	-8.35811	Heat shock 70 kDa protein 4L	472856	1.72618e+08
Parp1	P11103	-9.23322	Poly [ADP-ribose] polymerase 1	349032	172030000
Adh5	P28474	-7.71812	Alcohol dehydrogenase class-3	2.1323e+06	1.71913e+08
Mcm7	Q61881	-9.70981	DNA replication licensing factor MCM7	204699	171720000
Wars1	P32921	-7.83496	Tryptophan--tRNA ligase, cytoplasmic	344673	1.71687e+08
Cnn2	Q08093	-9.87183	Calponin-2	218974	1.70837e+08
Copg1	Q9QZE5	-9.45458	Coatomer subunit gamma-1	257163	1.70727e+08
Apoh	Q01339	3.37258	Beta-2-glycoprotein 1	1.73613e+09	1.70627e+08
Spcs2	Q9CYN2	-7.8669	Signal peptidase complex subunit 2	1.1315e+06	1.69978e+08
Msh6	P54276	-8.35898	DNA mismatch repair protein Msh6	507797	169810000
Cpt1a	P97742	-9.63589	Carnitine O-palmitoyltransferase 1, liver isoform	224219	168730000
Ermp1	Q3UVK0	-8.97854	Endoplasmic reticulum metallopeptidase 1	323347	167190000
Top2b	Q64511	-8.64502	DNA topoisomerase 2-beta	419992	167050000
Aimp1	P31230	-9.07519	Aminoacyl tRNA synthase complex-interacting multifunctional protein 1	312771	1.66877e+08
Pdha1	P35486	-9.33126	Pyruvate dehydrogenase E1 component subunit alpha, somatic form, mitochondrial	257615	1.66357e+08
Ap1b1	O35643	-8.983	AP-1 complex subunit beta-1	346775	1.65467e+08
Tmx3	Q8BXZ1	-9.35411	Protein disulfide-isomerase TMX3	280000	164570000
Pfkm	P47857	-9.36302	ATP-dependent 6-phosphofructokinase, muscle type	263554	1.64033e+08
Cdk4	P30285	-9.18515	Cyclin-dependent kinase 4	310965	1.63413e+08
P4ha2	Q60716	-9.05996	Prolyl 4-hydroxylase subunit alpha-2	527587	1.62923e+08
Unc45a	Q99KD5	-6.33671	Protein unc-45 homolog A	419367	1.62801e+08
Atp6v1b2	P62814	-9.24896	V-type proton ATPase subunit B, brain isoform	281668	1.62533e+08
Smc4	Q8CG47	-8.88708	Structural maintenance of chromosomes protein 4	396460	1.62027e+08
Rbm39	Q8VH51	-8.71837	RNA-binding protein 39	397086	161130000
Capns1	O88456	-3.70589	Calpain small subunit 1	1.24529e+07	1.60573e+08
Mcm6	P97311	-8.47584	DNA replication licensing factor MCM6	281563	1.604e+08
Vapa	Q9WV55	-8.35841	Vesicle-associated membrane protein-associated protein A	469765	1.60358e+08
Tm9sf3	Q9ET30	-9.26807	Transmembrane 9 superfamily member 3	761045	1.57417e+08
Clptm1	Q8VBZ3	-8.43352	Cleft lip and palate transmembrane protein 1 homolog	448595	1.57023e+08
Aimp2	Q8R010	-8.67263	Aminoacyl tRNA synthase complex-interacting multifunctional protein 2	374665	156570000
Ywhae	P62259	-3.01288	14-3-3 protein epsilon	3.07307e+07	156570000
Ifitm2	Q99J93	-9.076	Interferon-induced transmembrane protein 2	378972	156550000
Abcd3	P55096	-8.51114	ATP-binding cassette sub-family D member 3	429231	1.55827e+08
Sfxn3	Q91V61	-8.68161	Sideroflexin-3	399152	1.55293e+08
Dctn1	O08788	-9.16466	Dynactin subunit 1	357889	1.55073e+08
Itga5	P11688	-9.89136	Integrin alpha-5	182748	154740000
Agps	Q8C0I1	-9.55051	Alkyldihydroxyacetonephosphate synthase, peroxisomal	224011	1.54327e+08
Epb41l2	O70318	-9.29934	Band 4.1-like protein 2	283161	154150000
Rpl36	P47964	-9.79518	60S ribosomal protein L36	256712	1.54107e+08
Vcp	Q01853	-5.78616	Transitional endoplasmic reticulum ATPase	1.90911e+07	1.53993e+08
Dcakd	Q8BHC4	-9.38305	Dephospho-CoA kinase domain-containing protein	227397	153970000
Aaas	P58742	-8.90127	Aladin	314872	1.53004e+08
Cd81	P35762	-9.56156	CD81 antigen	231704	151140000
Cyp20a1	Q8BKE6	-8.95287	Cytochrome P450 20A1	324111	149850000
Rbbp4	Q60972	-9.42615	Histone-binding protein RBBP4	270831	149850000
Mtco2	P00405	-8.75719	Cytochrome c oxidase subunit 2	844703	149730000
Acad9	Q8JZN5	-8.30339	Complex I assembly factor ACAD9, mitochondrial	472595	1.49287e+08
Top1	Q04750	-9.055	DNA topoisomerase 1	318641	1.49077e+08
Dysf	Q9ESD7	-8.15863	Dysferlin	377218	148639000
Trim28	Q62318	-8.88006	Transcription intermediary factor 1-beta	377131	148631000
Psmd13	Q9WVJ2	-7.30708	26S proteasome non-ATPase regulatory subunit 13	1.63033e+06	1.48107e+08
Stoml2	Q99JB2	-9.13795	Stomatin-like protein 2, mitochondrial	282970	147390000
Sucla2	Q9Z2I9	-8.0592	Succinate--CoA ligase [ADP-forming] subunit beta, mitochondrial	551908	147240000
Dhx15	O35286	-8.41241	Pre-mRNA-splicing factor ATP-dependent RNA helicase DHX15	431923	147220000
Atp1b3	P97370	-7.07982	Sodium/potassium-transporting ATPase subunit beta-3	1.91373e+06	147157000
Map2k2	Q63932	-9.17848	Dual specificity mitogen-activated protein kinase kinase 2	278333	147080000
Eif3l	Q8QZY1	-9.74419	Eukaryotic translation initiation factor 3 subunit L	207530	1.46907e+08
Ssbp1	Q9CYR0	-9.35569	Single-stranded DNA-binding protein, mitochondrial	274131	146220000
Myh15	E9Q264	-8.36355	Myosin, heavy chain 15	439443	145810000
Rab13	Q9DD03	0.150168	Ras-related protein Rab-13	8.54274e+06	1.45591e+08
Rer1	Q9CQU3	-8.87152	Protein RER1	330363	1.44847e+08
Tmpo	Q61033	-9.24026	Lamina-associated polypeptide 2, isoforms alpha/zeta	294380	1.44813e+08
Acot9	Q9R0X4	-7.75722	Acyl-coenzyme A thioesterase 9, mitochondrial	5.76528e+06	1.44793e+08
Aldh1l2	Q8K009	-9.77554	Mitochondrial 10-formyltetrahydrofolate dehydrogenase	176461	1.44497e+08
Srp72	F8VQC1	-8.29598	Signal recognition particle subunit SRP72	462280	144320000
Rpa1	Q8VEE4	-8.44284	Replication protein A 70 kDa DNA-binding subunit	450349	1.43977e+08
Ppia	P17742	-5.97044	Peptidyl-prolyl cis-trans isomerase A	6.22649e+07	1.43759e+08
Tmed4	Q8R1V4	-8.88901	Transmembrane emp24 domain-containing protein 4	309298	1.43457e+08
Sdhb	Q9CQA3	-9.63256	Succinate dehydrogenase [ubiquinone] iron-sulfur subunit, mitochondrial	207322	1.42927e+08
Apool	Q78IK4	-8.57754	MICOS complex subunit Mic27	395227	142560000
Snrnp200	Q6P4T2	-9.2363	U5 small nuclear ribonucleoprotein 200 kDa helicase	246084	1.42437e+08
Mtch1	Q791T5	-8.45821	Mitochondrial carrier homolog 1	379024	142411000
H1-2	P15864	-3.87482	Histone H1.2	6.72884e+07	1.41452e+08
Rps6ka3	P18654	-9.15896	Ribosomal protein S6 kinase alpha-3	281807	1.40627e+08
Sdhc	Q9CZB0	-8.31809	Succinate dehydrogenase cytochrome b560 subunit, mitochondrial	442742	140230000
Elp1	Q7TT37	-9.07625	Elongator complex protein 1	305060	1.40213e+08
Ncapd2	Q8K2Z4	-8.83973	Condensin complex subunit 1	301344	1.39293e+08
Psmd5	Q8BJY1	-8.87702	26S proteasome non-ATPase regulatory subunit 5	326803	1.39277e+08
Impdh2	P24547	-8.34363	Inosine-5'-monophosphate dehydrogenase 2	2.07955e+06	1.38767e+08
Mlec	Q6ZQI3	-9.71902	Malectin	167674	1.38453e+08
Actn4	P57780	-4.61763	Alpha-actinin-4	13209900	1.37387e+08
Nup37	Q9CWU9	-6.64515	Nucleoporin Nup37	279618	1.37373e+08
Prpf6	Q91YR7	-8.46579	Pre-mRNA-processing factor 6	402122	136998000
Ykt6	Q9CQW1	-8.46655	Synaptobrevin homolog YKT6	704105	1.36283e+08
Srsf7	Q8BL97	-7.2618	Serine/arginine-rich splicing factor 7	1.45467e+06	1.35857e+08
Cdk9	Q99J95	-8.25576	Cyclin-dependent kinase 9	458233	1.35813e+08
Sfn	O70456	-6.49355	14-3-3 protein sigma	2.07359e+07	135320000
Mtarc2	Q922Q1	-10.2507	Mitochondrial amidoxime reducing component 2	113143	1.35013e+08
Hnrnpa3	Q8BG05	-7.03169	Heterogeneous nuclear ribonucleoprotein A3	2.22885e+06	1.34537e+08
Rab23	P35288	-8.99283	Ras-related protein Rab-23	302681	1.34287e+08
Myo5a	Q99104	-8.94918	Unconventional myosin-Va	288284	134220000
Banf1	O54962	-7.36793	Barrier-to-autointegration factor	467333	134005000
Tecr	Q9CY27	-8.43767	Very-long-chain enoyl-CoA reductase	491431	133993000
Klkb1	P26262	4.23488	Plasma kallikrein	2.41317e+09	1.33847e+08
Mvp	Q9EQK5	-7.96165	Major vault protein	430898	1.33843e+08
Hnrnph2	P70333	-8.47219	Heterogeneous nuclear ribonucleoprotein H2	354086	133785000
Acadm	P45952	-9.26322	Medium-chain specific acyl-CoA dehydrogenase, mitochondrial	244416	133750000
Nrm	Q8VC65	-8.68577	Nurim	286878	133135000
Cdk17	Q8K0D0	-8.74302	Cyclin-dependent kinase 17	334966	132600000
Cdk18	Q04899	-8.49224	Cyclin-dependent kinase 18	389549	132440000
Lamb1	P02469	-8.09847	Laminin subunit beta-1	475304	1.31917e+08
Ivd	Q9JHI5	-8.69567	Isovaleryl-CoA dehydrogenase, mitochondrial	352679	1.31807e+08
Ganab	Q8BHN3	-4.48157	Neutral alpha-glucosidase AB	9.17687e+06	1.31687e+08
Ptbp2	Q91Z31	-8.59666	Polypyrimidine tract-binding protein 2	401080	1.31287e+08
Dnm1l	Q8K1M6	-8.47847	Dynamin-1-like protein	296664	1.31138e+08
Psmb3	Q9R1P1	-7.94424	Proteasome subunit beta type-3	910119	1.30503e+08
Cdk6	Q64261	-9.10553	Cyclin-dependent kinase 6	285784	1.28723e+08
Gna13	P27601	-8.04002	Guanine nucleotide-binding protein subunit alpha-13	406325	1.28164e+08
Cse1l	Q9ERK4	-8.36951	Exportin-2	390347	128070000
Fam162a	Q9D6U8	-8.26511	Protein FAM162A	405543	1.28e+08
Drg2	Q9QXB9	-10.3419	Developmentally-regulated GTP-binding protein 2	102845	1.27913e+08
Rrbp1	Q99PL5	-7.6121	Ribosome-binding protein 1	716676	1.27901e+08
Plxnb2	B2RXS4	-9.1835	Plexin-B2	257511	1.27653e+08
Abcf1	Q6P542	-8.60892	ATP-binding cassette sub-family F member 1	359887	126600000
Septin11	Q8C1B7	-8.49829	Septin-11	354659	126550000
Nup93	Q8BJ71	-8.5849	Nuclear pore complex protein Nup93	351325	1.26503e+08
Reep5	Q60870	-8.1669	Receptor expression-enhancing protein 5	435917	1.26437e+08
Aldh3a2	P47740	-8.75284	Aldehyde dehydrogenase family 3 member A2	310079	1.26027e+08
Sacm1l	Q9EP69	-8.50375	Phosphatidylinositol-3-phosphatase SAC1	410111	1.25937e+08
Cfl1	P18760	-3.46707	Cofilin-1	9.76829e+07	125764000
Ncam1	P13595	-8.57459	Neural cell adhesion molecule 1	325275	1.24403e+08
Khdrbs1	Q60749	-9.43942	KH domain-containing, RNA-binding, signal transduction-associated protein 1	217342	124400000
Tmx1	Q8VBT0	-8.32383	Thioredoxin-related transmembrane protein 1	471957	1.24217e+08
Pycr3	Q9DCC4	-8.22393	Pyrroline-5-carboxylate reductase 3	418499	1.23987e+08
Atxn10	P28658	-8.86757	Ataxin-10	308256	1.23359e+08
Heatr1	G3X9B1	-9.11572	HEAT repeat-containing protein 1	240092	1.23017e+08
Smarca5	Q91ZW3	-7.90103	SWI/SNF-related matrix-associated actin-dependent regulator of chromatin subfamily A member 5	514327	1.22893e+08
Galnt2	Q6PB93	-8.42704	Polypeptide N-acetylgalactosaminyltransferase 2	382949	122576000
Srp68	Q8BMA6	-8.62469	Signal recognition particle subunit SRP68	346514	1.21797e+08
Slc16a1	P53986	-7.62661	Monocarboxylate transporter 1	1.27973e+06	1.21743e+08
Ruvbl1	P60122	-8.19001	RuvB-like 1	440658	121683000
Pgam1	Q9DBJ1	-5.4262	Phosphoglycerate mutase 1	4.14554e+07	1.21437e+08
Atic	Q9CWJ9	-5.24795	Bifunctional purine biosynthesis protein ATIC	4.76743e+06	1.19553e+08
Dock7	Q8R1A4	-8.84729	Dedicator of cytokinesis protein 7	315168	118853000
Septin10	Q8C650	-8.90139	Septin-10	274495	1.18743e+08
Itih3	Q61704	4.34539	Inter-alpha-trypsin inhibitor heavy chain H3	2.42787e+09	1.18727e+08
Hspg2	Q05793	-6.74665	Basement membrane-specific heparan sulfate proteoglycan core protein	9.40451e+06	1.18246e+08
Rab33b	O35963	-2.50115	Ras-related protein Rab-33B	9.90693e+06	1.18215e+08
Serping1	P97290	2.13562	Plasma protease C1 inhibitor	5.28447e+08	1.18116e+08
Hmox2	O70252	-8.16363	Heme oxygenase 2	405769	1.17683e+08
Pigs	Q6PD26	-9.02568	GPI transamidase component PIG-S	277152	1.17657e+08
Ndrg1	Q62433	-7.81895	Protein NDRG1	752086	1.17213e+08
Sqstm1	Q64337	-7.94726	Sequestosome-1	465562	1.1685e+08
Clic1	Q9Z1Q5	-7.57707	Chloride intracellular channel protein 1	845737	116417000
Qars1	Q8BML9	-8.18042	Glutamine--tRNA ligase	404397	1.16414e+08
Rnh1	Q91VI7	-8.6219	Ribonuclease inhibitor	309107	1.16277e+08
Hccs	P53702	-8.1872	Cytochrome c-type heme lyase	410145	1.15437e+08
Npm1	Q61937	-5.89644	Nucleophosmin	1.12258e+07	115393000
Pck2	Q8BH04	-8.5807	Phosphoenolpyruvate carboxykinase [GTP], mitochondrial	297523	114849000
Api5	O35841	-8.65848	Apoptosis inhibitor 5	309159	1.14004e+08
Msh2	P43247	-8.42279	DNA mismatch repair protein Msh2	388837	113924000
Hpx	Q91X72	4.73581	Hemopexin	3.01917e+09	1.13652e+08
Hdac1	O09106	-8.38405	Histone deacetylase 1	338613	1.13403e+08
Atad3	Q925I1	-8.01837	ATPase family AAA domain-containing protein 3	495242	113360000
Ogdhl	E9Q7L0	-8.01561	Transket_pyr domain-containing protein	424073	1.13119e+08
Kif5b	Q61768	-8.02474	Kinesin-1 heavy chain	436247	1.12711e+08
Eif4g2	Q62448	-9.30444	Eukaryotic translation initiation factor 4 gamma 2	228873	1.12442e+08
Dap3	Q9ER88	-8.29247	28S ribosomal protein S29, mitochondrial	370567	112439000
Fubp3	Q3TIX6	-8.52862	Far upstream element (FUSE)-binding protein 3	364159	1.12306e+08
Pa2g4	P50580	-7.00694	Proliferation-associated protein 2G4	2.14908e+06	1.12227e+08
Gtpbp4	Q99ME9	-8.66374	Nucleolar GTP-binding protein 1	333020	1.11937e+08
Elavl1	P70372	-6.86798	ELAV-like protein 1	1.82001e+06	1.11064e+08
Atl3	Q91YH5	-7.95581	Atlastin-3	448039	110559000
Dpysl3	Q62188	-7.16232	Dihydropyrimidinase-related protein 3	2.3616e+06	110404000
Pcbp4	P57724	-6.2219	Poly(rC)-binding protein 4	332395	1.10318e+08
Dync1li1	Q8R1Q8	-8.95714	Cytoplasmic dynein 1 light intermediate chain 1	277170	1.10313e+08
Rab4b	Q91ZR1	-5.05394	Ras-related protein Rab-4B	187142	1.10216e+08
Lrpprc	Q6PB66	-7.87416	Leucine-rich PPR motif-containing protein, mitochondrial	474019	110050000
Eif3c	Q8R1B4	-7.26543	Eukaryotic translation initiation factor 3 subunit C	1.24531e+06	1.10041e+08
Aldh2	P47738	-8.03246	Aldehyde dehydrogenase, mitochondrial	368101	1.09928e+08
Ahsa1	Q8BK64	-8.46056	Activator of 90 kDa heat shock protein ATPase homolog 1	307717	1.08486e+08
Psmd12	Q9D8W5	-7.59213	26S proteasome non-ATPase regulatory subunit 12	555672	1.07713e+08
Dnajc13	D4AFX7	-8.95196	J domain-containing protein	223559	107462000
Ssr1	Q9CY50	-6.85274	Translocon-associated protein subunit alpha	1.46329e+06	1.07459e+08
Rsl1d1	Q8BVY0	-7.93208	Ribosomal L1 domain-containing protein 1	457365	1.07299e+08
Cybc1	Q3TYS2	-7.64555	Cytochrome b-245 chaperone 1	524747	1.07092e+08
Mthfd2	P18155	-9.08196	Bifunctional methylenetetrahydrofolate dehydrogenase/cyclohydrolase, mitochondrial	259439	1.06744e+08
Tmtc3	Q8BRH0	-9.03785	Protein O-mannosyl-transferase TMTC3	240613	1.0614e+08
Ikbip	Q9DBZ1	-8.50856	Inhibitor of nuclear factor kappa-B kinase-interacting protein	521055	1.06126e+08
Prkca	P20444	-8.04411	Protein kinase C alpha type	401914	106005000
Umps	P13439	-7.76455	Uridine 5'-monophosphate synthase	498634	1.05986e+08
Ube2m	P61082	-8.10681	NEDD8-conjugating enzyme Ubc12	410718	1.0562e+08
Tnpo1	Q8BFY9	-7.2083	Transportin-1	854385	1.05197e+08
Ctnna1	P26231	-8.34098	Catenin alpha-1	398996	104736000
Lbr	Q3U9G9	-8.78156	Delta(14)-sterol reductase LBR	290021	104147000
Uba1	Q02053	-7.27856	Ubiquitin-like modifier-activating enzyme 1	1.77587e+06	1.0397e+08
Atp5mg	Q9CPQ8	-7.57935	ATP synthase subunit g, mitochondrial	1.12477e+06	1.0396e+08
Arcn1	Q5XJY5	-7.58703	Coatomer subunit delta	535341	1.03792e+08
Grb10	Q60760	-7.65033	Growth factor receptor-bound protein 10	513632	1.03659e+08
Actn1	Q7TPR4	-5.77593	Alpha-actinin-1	9.20967e+06	1.03574e+08
Zyx	Q62523	-6.50802	Zyxin	2.97458e+06	1.03186e+08
Sec31a	Q3UPL0	-8.91865	Protein transport protein Sec31A	265725	103057000
Pdcd11	Q6NS46	-9.47556	Protein RRP5 homolog	148293	1.02145e+08
Acsl3	Q9CZW4	-8.3264	Long-chain-fatty-acid--CoA ligase 3	361258	1.02128e+08
Cdk2	P97377	-5.80678	Cyclin-dependent kinase 2	329009	1.01392e+08
Galk1	Q9R0N0	-7.09123	Galactokinase	1.18409e+06	1.00907e+08
Actr3	Q99JY9	-6.1202	Actin-related protein 3	2.11626e+06	1.0071e+08
Cs	Q9CZU6	-6.19026	Citrate synthase, mitochondrial	6.75366e+06	1.00491e+08
Syncrip	Q7TMK9	-6.88539	Heterogeneous nuclear ribonucleoprotein Q	1.56138e+06	100175000
Naa15	Q80UM3	-7.6997	N-alpha-acetyltransferase 15, NatA auxiliary subunit	495050	99802000
Cyfip1	Q7TMB8	-7.80596	Cytoplasmic FMR1-interacting protein 1	451686	9.97727e+07
Copg2	Q9QXK3	-8.10285	Coatomer subunit gamma-2	421625	9.95087e+07
Napa	Q9DB05	-7.23407	Alpha-soluble NSF attachment protein	1.50575e+06	9.86903e+07
Ctnnb1	Q02248	-6.42901	Catenin beta-1	6.49153e+06	9.86553e+07
Prpf19	Q99KP6	-8.07474	Pre-mRNA-processing factor 19	378955	9.81857e+07
Eif2s2	Q99L45	-8.14867	Eukaryotic translation initiation factor 2 subunit 2	299972	98082000
Iqgap3	F8VQ29	-9.16482	IQ motif-containing GTPase-activating protein 3	229620	9.73453e+07
Mpc1	P63030	-6.42232	Mitochondrial pyruvate carrier 1	359192	9.69938e+07
Huwe1	Q7TMY8	-7.99246	E3 ubiquitin-protein ligase HUWE1	387395	9.69523e+07
Rai14	Q9EP71	-8.89588	Ankycorbin	217029	9.67983e+07
Bag6	Q9Z1R2	-8.77747	Large proline-rich protein BAG6	263138	9.67067e+07
Aak1	Q3UHJ0	-6.10696	AP2-associated protein kinase 1	360963	9.65106e+07
Xpo1	Q6P5F9	-8.2227	Exportin-1	419263	96497000
Nup107	Q8BH74	-8.60162	Nuclear pore complex protein Nup107	271369	96231000
Smchd1	Q6P5D8	-7.79999	Structural maintenance of chromosomes flexible hinge domain-containing protein 1	429735	9.56963e+07
Klc1	O88447	-7.62517	Kinesin light chain 1	245667	95306100
Ddx18	Q8K363	-7.62356	ATP-dependent RNA helicase DDX18	461898	95020000
Washc5	Q8C2E7	-5.1768	WASH complex subunit 5	486350	9.47538e+07
Ptrh2	Q8R2Y8	-7.72487	Peptidyl-tRNA hydrolase 2, mitochondrial	431645	9.39857e+07
Mtx1	P47802	-8.10371	Metaxin-1	347383	9.37917e+07
Dhrs1	Q99L04	-6.57869	Dehydrogenase/reductase SDR family member 1	1.64206e+06	93154000
Farp1	F8VPU2	-7.82087	FERM, ARHGEF and pleckstrin domain-containing protein 1	417787	9.31117e+07
Abcb1b	P06795	-8.18907	ATP-dependent translocase ABCB1	307283	9.27923e+07
Psma4	Q9R1P0	-6.9142	Proteasome subunit alpha type-4	2.00924e+06	92715000
Cd44	P15379	-9.36865	CD44 antigen	149422	92673000
Nap1l1	P28656	-7.1676	Nucleosome assembly protein 1-like 1	2.49804e+06	9.25853e+07
Xrcc6	P23475	-7.60536	X-ray repair cross-complementing protein 6	482737	92500000
Emc7	Q9EP72	-8.4072	ER membrane protein complex subunit 7	277465	9.22257e+07
Igf2bp2	Q5SF07	-8.04205	Insulin-like growth factor 2 mRNA-binding protein 2	364680	9.19877e+07
Gm4788	E9Q8B5	3.62863	Predicted gene 4788	1163820000	9.13507e+07
Plp2	Q9R1Q7	-8.452	Proteolipid protein 2	313778	90805000
Pdlim5	Q8CI51	-8.28296	PDZ and LIM domain protein 5	302230	9.06023e+07
Ptgs2	Q05769	-9.21679	Prostaglandin G/H synthase 2	171408	9.04653e+07
Tsta3	P23591	-7.79747	GDP-L-fucose synthase	387760	90218000
Myo1e	E9Q634	-8.53959	Unconventional myosin-Ie	272064	8.99087e+07
Gna11	P21278	-8.38272	Guanine nucleotide-binding protein subunit alpha-11	313483	89634000
Ywhab	Q9CQV8	-8.40111	14-3-3 protein beta/alpha	314213	89611000
Ndc1	Q8VCB1	-8.31149	Nucleoporin NDC1	332829	89545000
Steap1	Q9CWR7	-8.3915	Metalloreductase STEAP1	402504	8.90107e+07
Ehd4	Q9EQP2	-7.39836	EH domain-containing protein 4	724310	8.85693e+07
Rpl23a	P62751	-6.68595	60S ribosomal protein L23a	2.43095e+06	88491000
Tmed5	Q9CXE7	-7.85571	Transmembrane emp24 domain-containing protein 5	359956	8.83387e+07
Sec62	Q8BU14	-7.91364	Translocation protein SEC62	411708	8.81517e+07
Etf1	Q8BWY3	-6.73296	Eukaryotic peptide chain release factor subunit 1	1.40283e+06	8.80323e+07
Rpl38	Q9JJI8	-7.04341	60S ribosomal protein L38	1.32599e+06	8.77397e+07
Rfc5	Q9D0F6	-8.53292	Replication factor C subunit 5	313935	8.76953e+07
Ywhaz	P63101	-2.83931	14-3-3 protein zeta/delta	3.67584e+07	8.75523e+07
Sec11a	Q9R0P6	-8.21035	Signal peptidase complex catalytic subunit SEC11A	319318	8.74493e+07
Ppp2r1a	Q76MZ3	-6.78502	Serine/threonine-protein phosphatase 2A 65 kDa regulatory subunit A alpha isoform	957850	8.74367e+07
Gfpt2	Q9Z2Z9	-8.84344	Glutamine--fructose-6-phosphate aminotransferase [isomerizing] 2	196103	8.70683e+07
Nup133	Q8R0G9	-8.20683	Nuclear pore complex protein Nup133	302768	8.69303e+07
Cacybp	Q9CXW3	-7.47063	Calcyclin-binding protein	1.46639e+06	86793000
Dnajc11	Q5U458	-8.73357	DnaJ homolog subfamily C member 11	262426	8.64237e+07
Scp2	P32020	-5.93151	Non-specific lipid-transfer protein	2.35532e+07	8.59643e+07
Smc1a	Q9CU62	-8.5476	Structural maintenance of chromosomes protein 1A	228457	8.59217e+07
Emc2	Q9CRD2	-7.51128	ER membrane protein complex subunit 2	457417	85693000
Col6a1	Q04857	-8.67015	Collagen alpha-1(VI) chain	272572	85252000
Magt1	Q9CQY5	-7.87618	Magnesium transporter protein 1	356101	8.51237e+07
Ywhag	P61982	-3.4305	14-3-3 protein gamma	2.35497e+07	8.50093e+07
Agk	Q9ESW4	-7.5922	Acylglycerol kinase, mitochondrial	457122	8.49263e+07
Inf2	Q0GNC1	-8.73946	Inverted formin-2	208311	8.44433e+07
Map2k1	P31938	-7.68295	Dual specificity mitogen-activated protein kinase kinase 1	409416	8.42897e+07
Eif3b	Q8JZQ9	-8.48653	Eukaryotic translation initiation factor 3 subunit B	237817	8.40713e+07
Kpna2	P52293	-8.24192	Importin subunit alpha-1	326932	83520000
Tpm3-rs7	D3Z2H9	-8.41113	Tropomyosin 3, related sequence 7	270067	8.34427e+07
Lbp	Q61805	3.65996	Lipopolysaccharide-binding protein	1079920000	83306000
Rtn3	Q9ES97	-8.60613	Reticulon-3	240804	83160000
Masp1	P98064	1.56387	Mannan-binding lectin serine protease 1	2.49747e+08	83040000
Cers5	Q9D6K9	-7.48516	Ceramide synthase 5	440884	83035000
Eif2b2	Q99LD9	-7.39701	Translation initiation factor eIF-2B subunit beta	358966	8.28437e+07
Actr2	P61161	-7.19154	Actin-related protein 2	499687	82609000
Rbm14	Q8C2Q3	-8.151	RNA-binding protein 14	306154	8.25673e+07
Ppp1ca	P62137	-7.4891	Serine/threonine-protein phosphatase PP1-alpha catalytic subunit	445156	8.23757e+07
Uck2	Q99PM9	-7.33209	Uridine-cytidine kinase 2	386440	8.22437e+07
Spcs3	Q6ZWQ7	-8.37943	Signal peptidase complex subunit 3	223351	82206000
Psmb2	Q9R1P3	-7.63845	Proteasome subunit beta type-2	1.17476e+06	8.19707e+07
Ssrp1	Q08943	-7.84462	FACT complex subunit SSRP1	379650	8.17947e+07
Slc25a1	Q8JZU2	-7.7645	Tricarboxylate transport protein, mitochondrial	383106	8.16777e+07
Timm44	O35857	-8.02309	Mitochondrial import inner membrane translocase subunit TIM44	316609	8.13187e+07
Idh3g	P70404	-8.33275	Isocitrate dehydrogenase [NAD] subunit gamma 1, mitochondrial	301830	8.12817e+07
Fxr2	Q9WVR4	-8.29232	Fragile X mental retardation syndrome-related protein 2	279705	8.12677e+07
Ctps2	P70303	-8.04129	CTP synthase 2	357073	8.07507e+07
Dhrs7b	Q99J47	-8.63442	Dehydrogenase/reductase SDR family member 7B	214094	8.05447e+07
Cfp	P11680	-1.23179	Properdin	35801000	80520000
Pabpc4	Q6PHQ9	-6.49213	Polyadenylate-binding protein	2.33156e+06	8.04153e+07
Prdx2	Q61171	1.32633	Peroxiredoxin-2	214470000	8.03213e+07
Jup	Q02257	0.760428	Junction plakoglobin	2.38515e+08	8.02397e+07
Sigmar1	O55242	-7.76443	Sigma non-opioid intracellular receptor 1	385520	8.00107e+07
Ywhaq	P68254	-4.30301	14-3-3 protein theta	1.30788e+07	7.97963e+07
C4bpa	P08607	4.41648	C4b-binding protein	1.72803e+09	7.97663e+07
Hdac2	P70288	-7.93346	Histone deacetylase 2	339498	79626000
Vars1	Q9Z1Q9	-7.24287	Valine--tRNA ligase	1.24862e+06	7.93847e+07
Mrps9	Q9D7N3	-7.82473	28S ribosomal protein S9, mitochondrial	339828	7.92883e+07
Erp44	Q9D1Q6	-7.30632	Endoplasmic reticulum resident protein 44	499236	7.92313e+07
Hm13	Q9D8V0	-8.1322	Minor histocompatibility antigen H13	296829	7.91097e+07
Serpina3c	P29621	9.90067	Serine protease inhibitor A3C	2.56193e+09	7.88799e+07
Niban2	Q8R1F1	-7.29499	Protein Niban 2	509166	78620000
Eef1d	P57776	-5.88109	Elongation factor 1-delta	4.52031e+06	78549000
Prps1l3	G3UXL2	-7.07779	Ribose-phosphate diphosphokinase	910089	7.78937e+07
Txn	P10639	-5.83932	Thioredoxin	1.28382e+07	7.74217e+07
Psmd3	P14685	-6.90151	26S proteasome non-ATPase regulatory subunit 3	673441	7.73747e+07
Epha2	Q03145	-7.8034	Ephrin type-A receptor 2	348685	77345000
Bpnt2	Q80V26	-8.13518	Golgi-resident adenosine 3',5'-bisphosphate 3'-phosphatase	300806	77019000
F13a1	Q8BH61	2.52181	Coagulation factor XIII A chain	4.50577e+08	7.70103e+07
Sec22b	O08547	-8.32233	Vesicle-trafficking protein SEC22b	248011	7.67883e+07
Spart	Q8R1X6	-7.35057	Spartin	463495	7.67713e+07
Gnaq	P21279	-8.40143	Guanine nucleotide-binding protein G(q) subunit alpha	250547	7.63903e+07
Nme2	Q01768	-3.27158	Nucleoside diphosphate kinase B	5.07506e+07	7.63077e+07
Cisd1	Q91WS0	-7.70817	CDGSH iron-sulfur domain-containing protein 1	351603	76030000
Srpra	Q9DBG7	-8.26674	Signal recognition particle receptor subunit alpha	254367	7.58443e+07
Hat1	Q8BY71	-7.5734	Histone acetyltransferase type B catalytic subunit	410145	7.58177e+07
Hnrnpa0	Q9CX86	-7.74946	Heterogeneous nuclear ribonucleoprotein A0	641062	7.55897e+07
Eif3h	Q91WK2	-8.0806	Eukaryotic translation initiation factor 3 subunit H	314543	7.53233e+07
Csde1	Q91W50	-8.19154	Cold shock domain-containing protein E1	275503	7.51893e+07
Saa4	P31532	3.17838	Serum amyloid A-4 protein	6.86867e+08	7.51233e+07
Fbln2	P37889	-7.37943	Fibulin-2	523369	7.49893e+07
Mpc2	Q9D023	-6.6652	Mitochondrial pyruvate carrier 2	970077	7.49797e+07
Smc3	Q9CW03	-7.67201	Structural maintenance of chromosomes protein 3	375586	7.47553e+07
Eif2b4	Q61749	-7.87197	Translation initiation factor eIF-2B subunit delta	346289	74733000
Ywhah	P68510	-6.03108	14-3-3 protein eta	9.90345e+06	7.46243e+07
Dad1	P61804	-7.19957	Dolichyl-diphosphooligosaccharide--protein glycosyltransferase subunit DAD1	461127	73421000
Slc39a7	Q31125	-7.78017	Zinc transporter SLC39A7	346844	73419000
Cops3	O88543	-6.83884	COP9 signalosome complex subunit 3	755643	7.33703e+07
Psmd4	O35226	-8.69048	26S proteasome non-ATPase regulatory subunit 4	207061	7.32513e+07
Cux1	P53564	-7.4678	Homeobox protein cut-like 1	127401	7.31187e+07
Prps2	Q9CS42	-6.70084	Ribose-phosphate pyrophosphokinase 2	963352	7.30637e+07
Eif3f	Q9DCH4	-7.83122	Eukaryotic translation initiation factor 3 subunit F	311625	7.26203e+07
Glipr2	Q9CYL5	-8.11295	Golgi-associated plant pathogenesis-related protein 1	248168	7.24767e+07
Dlst	Q9D2G2	-8.13087	Dihydrolipoyllysine-residue succinyltransferase component of 2-oxoglutarate dehydrogenase complex, mitochondrial	297628	72194000
Ppa1	Q9D819	-7.53413	Inorganic pyrophosphatase	420496	7.21453e+07
Tpi1	P17751	-3.79371	Triosephosphate isomerase	7302900	7.21033e+07
Nat10	Q8K224	-7.71839	RNA cytidine acetyltransferase	368205	72030000
Nup98	Q6PFD9	-8.25857	Nuclear pore complex protein Nup98-Nup96	272724	71595000
Plod1	Q9R0E2	-6.38394	Procollagen-lysine,2-oxoglutarate 5-dioxygenase 1	1.05504e+06	71410000
Stip1	Q60864	-6.30139	Stress-induced-phosphoprotein 1	401172	7.13342e+07
Cyb5a	P56395	-7.82831	Cytochrome b5	314143	71331000
Ptpn23	Q6PB44	-8.2725	Tyrosine-protein phosphatase non-receptor type 23	238356	7.13173e+07
Apmap	Q9D7N9	-7.42834	Adipocyte plasma membrane-associated protein	436577	7.11993e+07
Cnot1	Q6ZQ08	-7.75087	CCR4-NOT transcription complex subunit 1	331266	7.11453e+07
Ostc	Q78XF5	-6.39641	Oligosaccharyltransferase complex subunit OSTC	1.222e+06	71020000
Vps13c	Q8BX70	-7.37546	Vacuolar protein sorting-associated protein 13C	414035	70955000
Bri3bp	Q8BXV2	-7.63509	BRI3-binding protein	338283	70890000
Plaa	P27612	-7.72167	Phospholipase A-2-activating protein	475085	7.07957e+07
Tmem109	Q3UBX0	-8.69256	Transmembrane protein 109	198343	7.07673e+07
Rdh11	Q9QYF1	-7.28755	Retinol dehydrogenase 11	407783	7.07227e+07
Arpc1b	Q9WV32	-6.56447	Actin-related protein 2/3 complex subunit 1B	879341	7.06653e+07
Puf60	Q3UEB3	-7.14182	Poly(U)-binding-splicing factor PUF60	499374	7.04147e+07
Ube2n	P61089	-7.70341	Ubiquitin-conjugating enzyme E2 N	316158	7.03963e+07
Serpind1	P49182	4.33428	Heparin cofactor 2	1.38233e+09	7.02293e+07
Tagln2	Q9WVA4	-6.3632	Transgelin-2	2.868e+06	7.01213e+07
Nfix	P70257	-8.45042	Nuclear factor 1 X-type	226164	70105000
Ldhb	P16125	-7.91461	L-lactate dehydrogenase B chain	327255	7.00603e+07
Xpo5	Q924C1	-7.97492	Exportin-5	264579	69638000
Ak4	Q9WUR9	-7.77961	Adenylate kinase 4, mitochondrial	362248	6.95963e+07
Rangap1	P46061	-8.53693	Ran GTPase-activating protein 1	186707	6.95117e+07
Xrcc5	P27641	-7.74962	X-ray repair cross-complementing protein 5	352697	69266000
Tpm1	P58771	-7.00651	Tropomyosin alpha-1 chain	1.69544e+06	69189000
Cpn2	Q9DBB9	4.57246	Carboxypeptidase N subunit 2	1562000000	6.91327e+07
Dnaja3	Q99M87	-8.033	DnaJ homolog subfamily A member 3, mitochondrial	325709	6.88973e+07
Ptgfrn	Q9WV91	-7.34431	Prostaglandin F2 receptor negative regulator	438783	68709000
Eif2s3x	Q9Z0N1	-7.92863	Eukaryotic translation initiation factor 2 subunit 3, X-linked	308447	6.85777e+07
Chd4	Q6PDQ2	-7.1641	Chromodomain-helicase-DNA-binding protein 4	462384	6.84627e+07
Cat	P24270	-5.74455	Catalase	1.99374e+06	6.83053e+07
Fam114a1	Q9D281	-7.3252	Protein Noxp20	381907	6.78737e+07
Lamp1	P11438	-4.59241	Lysosome-associated membrane glycoprotein 1	5.65316e+06	67545000
Emc8	O70378	-8.60066	ER membrane protein complex subunit 8	216283	6.74953e+07
Ipo9	Q91YE6	-7.12281	Importin-9	461602	6.73607e+07
M6pr	P24668	-7.73126	Cation-dependent mannose-6-phosphate receptor	360321	6.72527e+07
Golt1b	Q9CR60	-8.14706	Vesicle transport protein GOT1B	257389	67166000
Golgb1	E9PVZ8	-7.92856	Golgi autoantigen, golgin subfamily b, macrogolgin 1	316592	67024000
Rhot1	Q8BG51	-7.9788	Mitochondrial Rho GTPase 1	327046	66973000
Flot2	Q60634	-8.61954	Flotillin-2	220155	6.66307e+07
Ddx6	P54823	-8.0499	Probable ATP-dependent RNA helicase DDX6	271144	6.65007e+07
Atad1	Q9D5T0	-7.02455	ATPase family AAA domain-containing protein 1	499757	6.63747e+07
Fmr1	P35922	-8.3178	Synaptic functional regulator FMR1	253812	6.62737e+07
Cd5l	Q9QWK4	3.226	CD5 antigen-like	6.21217e+08	66032000
Get3	O54984	-7.81121	ATPase GET3	555286	6.59433e+07
Uqcrb	Q9D855	-8.77647	Cytochrome b-c1 complex subunit 7	142128	6.58117e+07
Nup160	Q9Z0W3	-7.12582	Nuclear pore complex protein Nup160	471970	6.57637e+07
Tmod3	Q9JHJ0	-7.52449	Tropomodulin-3	320482	6.56957e+07
Mtx2	O88441	-8.27993	Metaxin-2	218158	6.55643e+07
Sh3glb1	Q9JK48	-8.38067	Endophilin-B1	209770	6.55487e+07
Wls	Q6DID7	-7.7869	Protein wntless homolog	351603	6.55037e+07
Psma1	Q9R1P4	-8.30646	Proteasome subunit alpha type-1	217220	6.54343e+07
Rars2	Q3U186	-7.2677	Probable arginine--tRNA ligase, mitochondrial	374544	65407000
Myo1d	Q5SYD0	-7.0021	Unconventional myosin-Id	503542	6.53137e+07
Ilvbl	Q8BU33	-8.51183	2-hydroxyacyl-CoA lyase 2	192299	6.51893e+07
Eif6	O55135	-6.19483	Eukaryotic translation initiation factor 6	3.42339e+06	6.51467e+07
Kank2	Q8BX02	-7.93508	KN motif and ankyrin repeat domain-containing protein 2	266993	6.46347e+07
Igkv5-39	A0A075B5M7	1.03572	Ig-like domain-containing protein	1.31513e+08	64505000
Idh1	O88844	-8.09879	Isocitrate dehydrogenase [NADP] cytoplasmic	300667	6.43023e+07
Atp6v0d1	P51863	-9.02058	V-type proton ATPase subunit d 1	125404	6.42157e+07
Rbpj	P31266	-7.32038	Recombining binding protein suppressor of hairless	378104	6.39487e+07
Txndc5	Q91W90	-5.82628	Thioredoxin domain-containing protein 5	3.59287e+06	63930000
Hnrnpr	Q8VHM5	-6.96442	Heterogeneous nuclear ribonucleoprotein R	509273	63850000
Ncapg	E9PWG6	-7.96046	Cnd3 domain-containing protein	291514	6.38497e+07
Bag2	Q91YN9	-6.78661	BAG family molecular chaperone regulator 2	510176	6.35577e+07
Cfb	P04186	4.04053	Complement factor B	1.0294e+09	6.33997e+07
Arhgap1	Q5FWK3	-7.47145	Rho GTPase-activating protein 1	343475	63348000
Dstn	Q9R0P5	-7.94704	Destrin	328870	63159000
Nfic	P70255	-7.81639	Nuclear factor 1 C-type	321975	6.26957e+07
Rps19	Q9CZX8	-6.97658	40S ribosomal protein S19	937441	62693000
Ascc3	E9PZJ8	-7.94886	Activating signal cointegrator 1 complex subunit 3	287538	6.24727e+07
Ppp1cc	P63087	-7.80556	Serine/threonine-protein phosphatase PP1-gamma catalytic subunit	360685	6.23893e+07
Cers2	Q924Z4	-7.64538	Ceramide synthase 2	351116	6.21773e+07
Emc3	Q99KI3	-8.11025	ER membrane protein complex subunit 3	253013	6.21473e+07
Kif2c	Q922S8	-7.75335	Kinesin-like protein KIF2C	290750	6.21407e+07
Cd9	P40240	-7.40042	CD9 antigen	237696	62136000
Rfc4	Q99J62	-8.32883	Replication factor C subunit 4	199281	6.19043e+07
Eif2s1	Q6ZWX6	-5.82527	Eukaryotic translation initiation factor 2 subunit 1	1.69904e+06	6.18087e+07
Wdr36	Q3TAQ9	-7.40598	WD_REPEATS_REGION domain-containing protein	392675	61740000
Ppp1cb	P62141	-7.69088	Serine/threonine-protein phosphatase PP1-beta catalytic subunit	289274	6.16193e+07
G3bp1	P97855	-8.42412	Ras GTPase-activating protein-binding protein 1	205828	6.14097e+07
Slc7a1	Q09143	-7.61237	High affinity cationic amino acid transporter 1	359400	61156000
Rab32	Q9CZE3	-7.70633	Ras-related protein Rab-32	305078	61122000
Slc44a1	Q6X893	-7.18678	Choline transporter-like protein 1	337310	6.10717e+07
Nubp2	Q9R061	-7.93899	Cytosolic Fe-S cluster assembly factor NUBP2	278021	6.08893e+07
Aco2	Q99KI0	-6.98296	Aconitate hydratase, mitochondrial	259803	6.05253e+07
Atp13a1	Q9EPE9	-7.08366	Manganese-transporting ATPase 13A1	416293	6.04177e+07
Rpl35	Q6ZWV7	-5.84416	60S ribosomal protein L35	2.11932e+06	6.01887e+07
Nptn	P97300	-7.44232	Neuroplastin	335521	60153000
Tomm20	Q9DCC8	-7.24106	Mitochondrial import receptor subunit TOM20 homolog	393473	5.99807e+07
Igf2bp1	O88477	-7.38252	Insulin-like growth factor 2 mRNA-binding protein 1	362544	5.97453e+07
Arpc4	P59999	-4.92602	Actin-related protein 2/3 complex subunit 4	2.83263e+06	5.94713e+07
Septin8	Q8CHH9	-6.93518	Septin-8	431645	59293000
Tpr	F6ZDS4	-6.11224	Nucleoprotein TPR	445886	5.91323e+07
Rplp1	P47955	-7.22189	60S acidic ribosomal protein P1	390591	5.89257e+07
Steap2	Q8BWB6	-7.62223	Metalloreductase STEAP2	333403	5.88343e+07
Atp5me	Q06185	-6.65317	ATP synthase subunit e, mitochondrial	381942	5.88253e+07
Adpgk	Q8VDL4	-7.15101	ADP-dependent glucokinase	576610	5.87113e+07
Ppfibp1	Q8C8U0	-7.55471	Liprin-beta-1	339498	58632000
Adam9	Q61072	-7.0885	Disintegrin and metalloproteinase domain-containing protein 9	439738	5.81903e+07
Dync1li2	Q6PDL0	-7.7805	Cytoplasmic dynein 1 light intermediate chain 2	170105	58097000
Armc6	Q8BNU0	-6.92468	Armadillo repeat-containing protein 6	470286	5.80467e+07
Nup205	A0A0J9YUD5	-6.77359	Nucleoporin 205	514344	57933000
Ecsit	Q9QZH6	-6.95414	Evolutionarily conserved signaling intermediate in Toll pathway, mitochondrial	462922	57932000
Myef2	Q8C854	-7.67868	Myelin expression factor 2	347331	57902000
Supt16h	Q920B9	-7.16842	FACT complex subunit SPT16	414001	5.78333e+07
Pcolce	Q61398	-7.28711	Procollagen C-endopeptidase enhancer 1	376923	57760000
Idh2	P54071	-7.46715	Isocitrate dehydrogenase [NADP], mitochondrial	426588	57743000
Fkbp4	P30416	-7.50616	Peptidyl-prolyl cis-trans isomerase FKBP4	335764	5.77127e+07
Tmco1	Q921L3	-6.70898	Calcium load-activated calcium channel	1.21642e+06	5.74847e+07
Utp20	Q5XG71	-8.80171	Small subunit processome component 20 homolog	128200	5.73213e+07
Clpx	Q9JHS4	-8.66443	ATP-dependent Clp protease ATP-binding subunit clpX-like, mitochondrial	186499	5.71503e+07
Dnaja1	P63037	-7.06229	DnaJ homolog subfamily A member 1	398649	5.71003e+07
Uchl5	Q9WUP7	-8.06127	Ubiquitin carboxyl-terminal hydrolase isozyme L5	251467	56995000
Hacd3	Q8K2C9	-8.15405	Very-long-chain (3R)-3-hydroxyacyl-CoA dehydratase 3	216387	5.66703e+07
Abcf3	Q8K268	-7.28128	ATP-binding cassette sub-family F member 3	379719	56606000
Ap2s1	P62743	-7.3173	AP-2 complex subunit sigma	372356	5.65727e+07
Fam3c	Q91VU0	-7.33534	Protein FAM3C	355319	5.65493e+07
Nfib	P97863	-7.71833	Nuclear factor 1 B-type	272776	56511000
Arpc3	Q9JM76	-7.44609	Actin-related protein 2/3 complex subunit 3	325588	5.64567e+07
Cavin1	O54724	-5.29536	Caveolae-associated protein 1	3.74046e+06	5.63607e+07
Cav2	Q9WVC3	-7.6564	Caveolin-2	279462	56336000
Vps35	Q9EQH3	-6.54245	Vacuolar protein sorting-associated protein 35	828487	5.63057e+07
Ddx19a	Q61655	-7.76361	ATP-dependent RNA helicase DDX19A	313657	56284000
Ftsj3	Q9DBE9	-7.68926	pre-rRNA 2'-O-ribose RNA methyltransferase FTSJ3	278872	5.60657e+07
Pgrmc2	Q80UU9	-6.83541	Membrane-associated progesterone receptor component 2	491507	5.56203e+07
Nceh1	Q8BLF1	-7.88749	Neutral cholesterol ester hydrolase 1	264423	5.56153e+07
Acot13	Q9CQR4	-6.98071	Acyl-coenzyme A thioesterase 13	353444	55395000
Rfc2	Q9WUK4	-7.57717	Replication factor C subunit 2	302212	5.50237e+07
Pdxk	Q8K183	-7.1465	Pyridoxal kinase	395297	5.47113e+07
Celf1	P28659	-6.83631	CUGBP Elav-like family member 1	416797	54579000
Mapk3	Q63844	-7.04578	Mitogen-activated protein kinase 3	380831	54427000
Tmed3	Q78IS1	-7.03997	Transmembrane emp24 domain-containing protein 3	408287	5.43977e+07
Nmral1	Q8K2T1	-7.63803	NmrA-like family domain-containing protein 1	341999	5.43603e+07
Hyou1	Q9JKR6	-5.97886	Hypoxia up-regulated protein 1	1.56797e+06	5.43573e+07
Eif4g3	Q80XI3	-7.52962	Eukaryotic translation initiation factor 4 gamma 3	316366	5.42973e+07
Fkbp11	Q9D1M7	-7.62627	Peptidyl-prolyl cis-trans isomerase FKBP11	291219	5.42967e+07
Prkaa1	Q5EG47	-7.14167	5'-AMP-activated protein kinase catalytic subunit alpha-1	391112	5.42823e+07
Ssr3	Q9DCF9	-6.31578	Translocon-associated protein subunit gamma	1.22345e+06	54184000
Map2k6	P70236	-7.45629	Dual specificity mitogen-activated protein kinase kinase 6	307301	5.41183e+07
-	P06330	3.39968	Ig heavy chain V region AC38 205.12	4.8709e+08	5.40893e+07
Aifm1	Q9Z0X1	-6.6738	Apoptosis-inducing factor 1, mitochondrial	511739	5.38283e+07
Psma5	Q9Z2U1	-5.5379	Proteasome subunit alpha type-5	2.19768e+06	5.37793e+07
Ighg2c	F6TQW2	4.34516	Immunoglobulin heavy constant gamma 2C	1.08699e+09	53671000
Col5a1	O88207	-7.02778	Collagen alpha-1(V) chain	412698	5.36637e+07
P3h1	Q3V1T4	-6.77515	Prolyl 3-hydroxylase 1	431072	53321000
Kif2a	P28740	-7.28997	Kinesin-like protein KIF2A	363881	5.32637e+07
Sf3b3	Q921M3	-7.56913	Splicing factor 3B subunit 3	321906	53238000
Trip11	E9Q512	-8.2242	GRIP domain-containing protein	183061	5.30857e+07
Utrn	E9Q6R7	-7.01401	Utrophin	410249	5.30113e+07
Pmpcb	Q9CXT8	-7.00404	Mitochondrial-processing peptidase subunit beta	285401	52896200
Yars1	Q91WQ3	-6.07236	Tyrosine--tRNA ligase, cytoplasmic	1.15144e+06	5.28887e+07
Twf1	Q91YR1	-6.67411	Twinfilin-1	434945	52635000
Scyl1	Q9EQC5	-7.12756	N-terminal kinase-like protein	392935	5.26193e+07
Rragc	Q99K70	-7.43421	Ras-related GTP-binding protein C	414787	5.23633e+07
Ano6	Q6P9J9	-7.4545	Anoctamin-6	319145	5.19987e+07
Arhgdia	Q99PT1	-2.45001	Rho GDP-dissociation inhibitor 1	3.19419e+07	5.18443e+07
Nudc	O35685	-5.94822	Nuclear migration protein nudC	1.41075e+06	5.17323e+07
Mgst3	Q9CPU4	-7.23474	Microsomal glutathione S-transferase 3	350387	51440000
Epb41l3	Q9WV92	-7.55327	Band 4.1-like protein 3	292070	5.14387e+07
Bpifa2	P07743	4.11971	BPI fold-containing family A member 2	8.56157e+08	5.13757e+07
Sun1	Q9D666	-7.35159	SUN domain-containing protein 1	376628	5.13517e+07
Myl1	P05977	-6.42629	Myosin light chain 1/3, skeletal muscle isoform	421833	51129000
Pdia4	P08003	-5.54765	Protein disulfide-isomerase A4	1.94589e+06	5.10863e+07
Brix1	Q9DCA5	-7.81149	Ribosome biogenesis protein BRX1 homolog	227866	5.08277e+07
Dkc1	Q9ESX5	-7.46585	H/ACA ribonucleoprotein complex subunit DKC1	309395	50613000
Pum1	Q80U78	-6.86621	Pumilio homolog 1	416397	5.05713e+07
Tm9sf4	Q8BH24	-7.70401	Transmembrane 9 superfamily member 4	257285	5.04827e+07
Nudt5	Q9JKX6	-7.57378	ADP-sugar pyrophosphatase	325657	5.04013e+07
Pwp2	Q8BU03	-7.32837	Periodic tryptophan protein 2 homolog	333055	50288000
S100a10	P08207	-5.77846	Protein S100-A10	2.57419e+06	5.00903e+07
Ctbp1	O88712	-6.65158	C-terminal-binding protein 1	497117	4.99077e+07
Ybx1	P62960	-6.38219	Y-box-binding protein 1	724840	4.98323e+07
Slc7a6	Q8BGK6	-7.9055	Y+L amino acid transporter 2	219079	4.98137e+07
Nr3c1	P06537	-7.307	Glucocorticoid receptor	314508	4.93897e+07
Scarb2	O35114	-7.03301	Lysosome membrane protein 2	335591	49366000
Hnrnpa2b1	O88569	-4.56217	Heterogeneous nuclear ribonucleoproteins A2/B1	1.34434e+07	49322000
Nr2f2	P43135	-7.15787	COUP transcription factor 2	349970	4.91867e+07
Gps1	Q99LD4	-7.88122	COP9 signalosome complex subunit 1	250252	4.90603e+07
Nras	P08556	-7.57917	GTPase NRas	262599	4.90223e+07
Ap3b1	Q9Z1T1	-7.84061	AP-3 complex subunit beta-1	271352	4.90087e+07
Lrrc40	Q9CRC8	-6.77271	Leucine-rich repeat-containing protein 40	447779	48942000
Ube2k	P61087	-7.4223	Ubiquitin-conjugating enzyme E2 K	311052	4.88803e+07
Adh7	Q64437	-7.08237	All-trans-retinol dehydrogenase [NAD(+)] ADH7	368275	48822000
Fkbp10	Q61576	-7.433	Peptidyl-prolyl cis-trans isomerase FKBP10	307822	48675000
Dpm1	O70152	-6.6055	Dolichol-phosphate mannosyltransferase subunit 1	577133	4.85643e+07
Mcm2	P97310	-7.26084	DNA replication licensing factor MCM2	614636	4.85193e+07
Eif3i	Q9QZD9	-6.96261	Eukaryotic translation initiation factor 3 subunit I	379406	48461000
Stx7	O70439	-8.66952	Syntaxin-7	124327	48353000
Spcs1	Q9D958	-8.25015	Signal peptidase complex subunit 1	179570	4.82133e+07
Gmppa	Q922H4	-7.19932	Mannose-1-phosphate guanyltransferase alpha	546820	4.81987e+07
Mkrn3	Q60764	-3.44566	Probable E3 ubiquitin-protein ligase makorin-3	232538	4.8063e+07
Kras	P32883	-6.77766	GTPase KRas	392327	4.79703e+07
Atp6v0a1	Q9Z1G4	-7.12338	V-type proton ATPase 116 kDa subunit a1	334844	4.78913e+07
Tmem165	P52875	-6.85715	Transmembrane protein 165	421659	4.77627e+07
Ano10	Q8BH79	-7.43263	Anoctamin-10	295578	47710000
Pigt	Q8BXQ2	-7.37646	GPI transamidase component PIG-T	332117	47691000
Wdr1	O88342	-8.03851	WD repeat-containing protein 1	247056	47627000
Capza2	P47754	-5.19281	F-actin-capping protein subunit alpha-2	3.97882e+06	4.76267e+07
RTRAF	Q9CQE8	-7.08735	RNA transcription, translation and transport factor protein	291584	47532000
Gorasp2	Q99JX3	-6.99228	Golgi reassembly-stacking protein 2	354399	4.72093e+07
Glce	Q9EPS3	-7.08498	D-glucuronyl C5-epimerase	391216	4.72033e+07
Sypl1	O09117	-6.90774	Synaptophysin-like protein 1	261800	4.67543e+07
Metap2	O08663	-7.88519	Methionine aminopeptidase 2	195304	46733000
Ncstn	P57716	-7.37312	Nicastrin	319040	4.65387e+07
Psmd14	O35593	-6.52077	26S proteasome non-ATPase regulatory subunit 14	620193	4.65317e+07
Aup1	P70295	-7.76899	Ancient ubiquitous protein 1	255774	4.64177e+07
Oxct1	Q9D0K2	-5.97818	Succinyl-CoA:3-ketoacid coenzyme A transferase 1, mitochondrial	944429	46406000
Col5a2	Q3U962	-7.18944	Collagen alpha-2(V) chain	323990	4.63747e+07
Mcub	Q810S1	-7.31138	Calcium uniporter regulatory subunit MCUb, mitochondrial	297697	4.63407e+07
Pon2	Q62086	-7.02701	Serum paraoxonase/arylesterase 2	388177	4.63313e+07
Cdipt	Q8VDP6	-7.23401	CDP-diacylglycerol--inositol 3-phosphatidyltransferase	611863	4.63257e+07
Tspan6	O70401	-6.85987	Tetraspanin-6	402591	46096000
Bax	Q07813	-6.45658	Apoptosis regulator BAX	555846	4.60793e+07
Capzb	P47757	-5.93335	F-actin-capping protein subunit beta	1.09148e+06	4.60697e+07
Alg9	Q8VDI9	-7.14402	Alpha-1,2-mannosyltransferase ALG9	169758	4.60608e+07
Romo1	P60603	-6.88973	Reactive oxygen species modulator 1	421399	45943000
Vamp8	O70404	-7.08582	Vesicle-associated membrane protein 8	348598	4.58377e+07
Flot1	O08917	-6.94497	Flotillin-1	430759	45766000
Gk	Q64516	-7.38962	Glycerol kinase	317877	4.57647e+07
Stat3	P42227	-7.33516	Signal transducer and activator of transcription 3	307509	4.57283e+07
Eif3m	Q99JX4	-7.90218	Eukaryotic translation initiation factor 3 subunit M	262339	4.56693e+07
Tmem70	Q921N7	-7.60091	Transmembrane protein 70, mitochondrial	277257	4.56093e+07
Papss2	O88428	-6.98447	Bifunctional 3'-phosphoadenosine 5'-phosphosulfate synthase 2	392501	4.55633e+07
Gspt1	Q8R050	-6.655	Eukaryotic peptide chain release factor GTP-binding subunit ERF3A	444236	4.53017e+07
Vmp1	Q99KU0	-7.03048	Vacuole membrane protein 1	376628	4.52577e+07
Cyb5b	Q9CQX2	-6.84069	Cytochrome b5 type B	400333	45091000
Nucb1	Q02819	-5.88799	Nucleobindin-1	2.23456e+06	4.50843e+07
Bzw1	Q9CQC6	-6.9719	Basic leucine zipper and W2 domain-containing protein 1	287103	44845000
Pgd	Q9DCD0	-3.61715	6-phosphogluconate dehydrogenase, decarboxylating	2.13967e+06	44764640
Eif5b	Q05D44	-7.34773	Eukaryotic translation initiation factor 5B	361710	4.47557e+07
Ap3s1	Q9DCR2	-5.71574	AP-3 complex subunit sigma-1	445208	4.4703e+07
Cpn1	Q9JJN5	2.52687	Carboxypeptidase N catalytic chain	2.57367e+08	44669000
Hnrnpa1	P49312	-5.83173	Heterogeneous nuclear ribonucleoprotein A1	1.80938e+06	4.46677e+07
Dnajb11	Q99KV1	-6.34312	DnaJ homolog subfamily B member 11	537077	4.46113e+07
Ptges3	Q9R0Q7	-6.94219	Prostaglandin E synthase 3	726135	4.43537e+07
Lss	Q8BLN5	-7.14467	Lanosterol synthase	345681	4.43427e+07
Adam10	O35598	-7.32301	Disintegrin and metalloproteinase domain-containing protein 10	308065	4.42793e+07
Dhcr24	Q8VCH6	-7.13982	Delta(24)-sterol reductase	327845	4.42703e+07
Psma6	Q9QUM9	-3.57096	Proteasome subunit alpha type-6	6.80607e+06	44007000
Tor1b	Q9ER41	-8.49326	Torsin-1B	130561	43935000
Cbr2	P08074	-7.39714	Carbonyl reductase [NADPH] 2	310635	43818000
Atp5md	Q78IK2	-7.45092	ATP synthase membrane subunit DAPIT, mitochondrial	249540	4.37733e+07
Tm9sf2	P58021	-8.33189	Transmembrane 9 superfamily member 2	145201	4.36053e+07
Ndufa4	Q62425	-7.11703	Cytochrome c oxidase subunit NDUFA4	331145	43490000
Rnf213	E9Q555	-7.6538	E3 ubiquitin-protein ligase RNF213	239432	43479000
Sri	Q6P069	-4.363	Sorcin	4.11036e+06	4.34613e+07
Uba2	Q9Z1F9	-6.66413	SUMO-activating enzyme subunit 2	409416	43417000
Tbl3	Q8C4J7	-7.07103	Transducin beta-like protein 3	312997	4.33603e+07
Rrp12	Q6P5B0	-7.25627	RRP12-like protein	312823	4.33463e+07
Tpp2	Q64514	-7.21567	Tripeptidyl-peptidase 2	297141	4.32537e+07
Rin1	Q921Q7	-7.84075	Ras and Rab interactor 1	190320	4.32327e+07
Picalm	Q7M6Y3	-6.92573	Phosphatidylinositol-binding clathrin assembly protein	371922	4.32083e+07
Serpinb6	Q60854	-4.70272	Serpin B6	1.12183e+07	4.31303e+07
S100a11	P50543	-2.98674	Protein S100-A11	1.19728e+07	43045000
Slc1a4	O35874	-6.85746	Neutral amino acid transporter A	374058	4.30233e+07
Psma7	Q9Z2U0	-5.91284	Proteasome subunit alpha type-7	773343	4.29873e+07
Cops2	P61202	-6.54129	COP9 signalosome complex subunit 2	400698	4.29417e+07
Numa1	E9Q7G0	-7.37836	Nuclear mitotic apparatus protein 1	290073	4.27323e+07
Lemd2	Q6DVA0	-7.0557	LEM domain-containing protein 2	350022	42731000
Sel1l	Q9Z2G6	-7.41067	Protein sel-1 homolog 1	262373	42654000
Tex264	E9Q137	-6.99808	Testis-expressed gene 264	331683	42172000
Ppib	P24369	-4.44765	Peptidyl-prolyl cis-trans isomerase B	5.0528e+06	4.20993e+07
Psme3	P61290	-6.5374	Proteasome activator complex subunit 3	442628	4.20057e+07
Ipo7	Q9EPL8	-6.3827	Importin-7	485099	4.19403e+07
Pds5b	Q4VA53	-7.01753	Sister chromatid cohesion protein PDS5 homolog B	387065	4.18187e+07
Kcnab2	P62482	-6.93522	Voltage-gated potassium channel subunit beta-2	333559	4.17153e+07
Tmem14c	Q9CQN6	-6.74878	Transmembrane protein 14C	395609	4.15893e+07
Mcu	Q3UMR5	-6.84163	Calcium uniporter protein, mitochondrial	370810	4.15273e+07
Acaca	Q5SWU9	-6.98883	Acetyl-CoA carboxylase 1	327046	4.13327e+07
Itpr2	Q9Z329	-6.0953	Inositol 1,4,5-trisphosphate receptor type 2	520579	4.13087e+07
Pelp1	Q9DBD5	-7.4471	Proline-, glutamic acid- and leucine-rich protein 1	296047	41306000
Alg2	Q9DBE8	-7.37311	Alpha-1,3/1,6-mannosyltransferase ALG2	283179	4.12127e+07
Rfc3	Q8R323	-7.48469	Replication factor C subunit 3	278750	41191000
Kars1	Q99MN1	-6.44209	Lysine--tRNA ligase	481661	4.09717e+07
Acadsb	Q9DBL1	-6.38193	Short/branched chain specific acyl-CoA dehydrogenase, mitochondrial	487496	4.08967e+07
Acsl5	Q8JZR0	-7.01718	Long-chain-fatty-acid--CoA ligase 5	207252	4.08544e+07
Mob1a	Q921Y0	-7.18832	MOB kinase activator 1A	318294	4.08437e+07
Glud1	P26443	-7.11239	Glutamate dehydrogenase 1, mitochondrial	350700	40792000
Slc1a5	P51912	-7.45395	Neutral amino acid transporter B(0)	256260	40764000
Itga6	Q61739	-7.48475	Integrin alpha-6	232295	4.06363e+07
Ptcd3	Q14C51	-6.72953	Pentatricopeptide repeat domain-containing protein 3, mitochondrial	381230	4.06103e+07
Sccpdh	Q8R127	-8.08802	Saccharopine dehydrogenase-like oxidoreductase	137473	40553000
Ripk3	Q9QZL0	-7.16642	Receptor-interacting serine/threonine-protein kinase 3	330172	4.04797e+07
Psmd7	P26516	-6.5357	26S proteasome non-ATPase regulatory subunit 7	539117	4.02793e+07
Rab9a	Q9R0M6	-6.95013	Ras-related protein Rab-9A	340523	4.02513e+07
Stx12	Q9ER00	-6.75797	Syntaxin-12	372825	40213000
Cdk16	Q04735	-3.08455	Cyclin-dependent kinase 16	360095	4.01876e+07
Cox5a	P12787	-5.83049	Cytochrome c oxidase subunit 5A, mitochondrial	344135	4.00454e+07
Polr2a	P08775	-7.48821	DNA-directed RNA polymerase II subunit RPB1	256035	3.99457e+07
Bak1	O08734	-6.93044	Bcl-2 homologous antagonist/killer	374891	3.99377e+07
Afg3l2	Q8JZQ2	-6.83482	AFG3-like protein 2	362839	39532000
Psma2	P49722	-5.82733	Proteasome subunit alpha type-2	695209	39512000
Tbc1d15	Q9CXF4	-7.40676	TBC1 domain family member 15	241586	3.94503e+07
Plgrkt	Q9D3P8	-6.32923	Plasminogen receptor (KT)	475773	39204000
Lclat1	Q3UN02	-7.37369	Lysocardiolipin acyltransferase 1	251450	3.90293e+07
Khsrp	Q3U0V1	-6.98984	Far upstream element-binding protein 2	293963	3.89763e+07
Mprip	P97434	-6.69202	Myosin phosphatase Rho-interacting protein	371869	3.89563e+07
Rab34	Q64008	-6.36197	Ras-related protein Rab-34	440432	3.88847e+07
Derl2	Q8BNI4	-6.67192	Derlin-2	356952	38816000
Mad2l1	Q9Z1B5	-7.28711	Mitotic spindle assembly checkpoint protein MAD2A	316331	38718000
Ap1g1	P22892	-7.46065	AP-1 complex subunit gamma-1	215640	38608000
Cr1l	Q64735	-7.12614	Complement component receptor 1-like protein	280053	3.85983e+07
Cpt2	P52825	-7.44013	Carnitine O-palmitoyltransferase 2, mitochondrial	227293	38580000
Emc4	Q9CZX9	-6.65338	ER membrane protein complex subunit 4	408218	3.85643e+07
C1ra	Q8CG16	2.55158	Complement C1r-A subcomponent	173180000	38455000
Calu	O35887	-6.95813	Calumenin	322375	3.84273e+07
Yif1b	Q9CX30	-7.67878	Protein YIF1B	190424	3.83717e+07
Mrps34	Q9JIK9	-7.28937	28S ribosomal protein S34, mitochondrial	289813	3.83627e+07
Itpr1	P11881	-7.20836	Inositol 1,4,5-trisphosphate receptor type 1	260533	3.81623e+07
Ddx56	Q9D0R4	-7.43717	Probable ATP-dependent RNA helicase DDX56	262235	3.80753e+07
Cops4	O88544	-7.12081	COP9 signalosome complex subunit 4	275954	3.80073e+07
Lgals9	O08573	-7.00162	Galectin-9	350005	3.76363e+07
Nap1l4	Q78ZA7	-6.91164	Nucleosome assembly protein 1-like 4	368848	3.75733e+07
Prpf4	Q9DAW6	-7.87044	U4/U6 small nuclear ribonucleoprotein Prp4	176895	3.75077e+07
Timm23	Q9WTQ8	-7.82813	Mitochondrial import inner membrane translocase subunit Tim23	194922	37482000
Map1b	P14873	-6.67813	Microtubule-associated protein 1B	275398	3.74682e+07
Abcc1	O35379	-7.30974	Multidrug resistance-associated protein 1	242853	37420000
Plin3	Q9DBG5	-5.11119	Perilipin-3	1.36704e+06	3.72273e+07
-	P01631	0.910228	Ig kappa chain V-II region 26-10	67612000	3.72013e+07
Nup85	Q8R480	-7.24676	Nuclear pore complex protein Nup85	258883	3.71977e+07
Ap3m1	Q9JKC8	-6.99317	AP-3 complex subunit mu-1	306311	37151000
Gng12	Q9DAS9	-7.15966	Guanine nucleotide-binding protein G(I)/G(S)/G(O) subunit gamma-12	267479	37129000
Alg5	Q9DB25	-6.87427	Dolichyl-phosphate beta-glucosyltransferase	317321	3.71027e+07
Tmed1	Q3V009	-6.56256	Transmembrane emp24 domain-containing protein 1	400455	37028000
Ddx50	Q99MJ9	-6.58531	ATP-dependent RNA helicase DDX50	381699	3.69957e+07
Prkacb	P68181	-6.63018	cAMP-dependent protein kinase catalytic subunit beta	391945	3.69413e+07
Snu13	Q9D0T1	-7.3189	NHP2-like protein 1	266090	36841000
Emc6	Q9CQW0	-7.17427	ER membrane protein complex subunit 6	280087	3.67253e+07
Dhodh	O35435	-7.46676	Dihydroorotate dehydrogenase (quinone), mitochondrial	267219	3.66343e+07
H1-5	P43276	-4.84475	Histone H1.5	1.80393e+07	3.65837e+07
Prkaca	P05132	-6.56706	cAMP-dependent protein kinase catalytic subunit alpha	385884	36576000
Psmb1	O09061	-6.24983	Proteasome subunit beta type-1	485846	3.64933e+07
Tln2	Q71LX4	-2.46842	Talin-2	1.24164e+08	3.63967e+07
Pes1	Q9EQ61	-6.40228	Pescadillo homolog	413514	3.63323e+07
Pak1	O88643	-6.16105	Serine/threonine-protein kinase PAK 1	455368	36314000
Ociad1	Q9CRD0	-6.69006	OCIA domain-containing protein 1	404449	36185000
Eif2b1	Q99LC8	-6.16571	Translation initiation factor eIF-2B subunit alpha	490465	3.60623e+07
Comt	O88587	-7.04058	Catechol O-methyltransferase	294363	35966000
Slc6a6	O35316	-4.83099	Sodium- and chloride-dependent taurine transporter	256556	3.58807e+07
Tars1	Q9D0R2	-7.14025	Threonine--tRNA ligase 1, cytoplasmic	331926	3.58583e+07
Psmb6	Q60692	-5.33127	Proteasome subunit beta type-6	3.59853e+06	3.58503e+07
Sec23ip	Q6NZC7	-6.88844	SEC23-interacting protein	267948	35571000
Dhx37	Q6NZL1	-6.47374	DEAH (Asp-Glu-Ala-His) box polypeptide 37	369890	35430000
Fhad1	A6PWD2	-5.20566	Forkhead-associated domain-containing protein 1	329790	3.54194e+07
Capza1	P47753	-5.4367	F-actin-capping protein subunit alpha-1	3.31096e+06	3.52787e+07
Prpf40a	Q9R1C7	-6.09083	Pre-mRNA-processing factor 40 homolog A	502049	3.52123e+07
H1-0	P10922	-5.27159	Histone H1.0	2.75982e+06	3.52027e+07
Kifc1	Q9QWT9	-6.19855	Kinesin-like protein KIFC1	472248	35031000
Kif4	P33174	-4.21762	Chromosome-associated kinesin KIF4	2.19987e+07	3.49093e+07
Gpld1	O70362	4.86982	Phosphatidylinositol-glycan-specific phospholipase D	9.28227e+08	3.48053e+07
Mpst	Q99J99	-6.69938	3-mercaptopyruvate sulfurtransferase	347904	34594000
Mrc2	Q64449	-6.90856	C-type mannose receptor 2	313101	34582000
Mfn2	Q80U63	-6.28763	Mitofusin-2	412872	3.45757e+07
Rhot2	Q8JZN7	-7.78521	Mitochondrial Rho GTPase 2	155482	3.45233e+07
Emb	P21995	-6.58349	Embigin	343875	34392000
Macroh2a1	Q9QZQ8	-4.43012	Core histone macro-H2A.1	1.71199e+07	34352000
Stx4	P70452	-7.42746	Syntaxin-4	239675	34207000
Mapk1	P63085	-7.26507	Mitogen-activated protein kinase 1	232590	34194000
Ncaph	Q8C156	-7.24818	Condensin complex subunit 2	249540	3.41753e+07
Msn	P26041	-3.29223	Moesin	1.7606e+07	34169000
Ahcyl1	Q80SW1	-6.33624	S-adenosylhomocysteine hydrolase-like protein 1	407002	3.40213e+07
Gm9774	A0A0A6YVU8	-6.56189	Predicted pseudogene 9774	470035	33986000
Lig1	P37913	-5.71425	DNA ligase 1	285210	3.39767e+07
Gak	Q99KY4	-6.96694	Cyclin-G-associated kinase	247456	3.39737e+07
Cds2	Q99L43	-7.22004	Phosphatidate cytidylyltransferase 2	249540	3.38877e+07
Kpna3	O35344	-7.05292	Importin subunit alpha-4	294172	3.38223e+07
Son	Q9QX47	-6.35189	Protein SON	400281	3.37903e+07
Mrto4	Q9D0I8	-7.14646	mRNA turnover protein 4 homolog	286826	3.37887e+07
Echs1	Q8BH95	-7.3492	Enoyl-CoA hydratase, mitochondrial	219704	3.37213e+07
Pls3	Q99K51	-6.81244	Plastin-3	328644	3.36933e+07
Utp6	Q8VCY6	-6.99726	U3 small nucleolar RNA-associated protein 6 homolog	265117	3.36703e+07
Sh3gl1	Q62419	-6.7957	Endophilin-A2	329825	33620000
Drg1	P32233	-6.54878	Developmentally-regulated GTP-binding protein 1	400003	33583000
Igh-3	P01867	3.93951	Ig gamma-2B chain C region	517160000	3.35253e+07
Mia3	Q8BI84	-7.17162	Transport and Golgi organization protein 1 homolog	262061	33479000
Hnrnpab	Q99020	-5.2736	Heterogeneous nuclear ribonucleoprotein A/B	1.61298e+06	33467000
Nop2	Q922K7	-6.49405	Probable 28S rRNA (cytosine-C(5))-methyltransferase	376836	3.34343e+07
Rab31	Q921E2	-6.86018	Ras-related protein Rab-31	315202	3.34153e+07
Abcb7	Q61102	-6.2207	ATP-binding cassette sub-family B member 7, mitochondrial	419645	3.32017e+07
Ebp	P70245	-6.7783	3-beta-hydroxysteroid-Delta(8),Delta(7)-isomerase	292609	3.31937e+07
Slc25a40	Q8BGP6	-7.2847	Solute carrier family 25 member 40	209371	3.30983e+07
Slc25a33	Q3TZX3	-6.26419	Solute carrier family 25 member 33	422910	3.30777e+07
Atp6v1h	Q8BVE3	-6.68292	V-type proton ATPase subunit H	334513	3.30583e+07
Kntc1	Q8C3Y4	-6.67627	Kinetochore-associated protein 1	345333	33022000
Tmem106b	Q80X71	-6.20308	Transmembrane protein 106B	289205	3.29723e+07
Naalad2	Q9CZR2	-6.02341	N-acetylated-alpha-linked acidic dipeptidase 2	510541	32831000
Mat2b	Q99LB6	-6.13506	Methionine adenosyltransferase 2 subunit beta	483328	32747000
Kpna4	O35343	-6.75718	Importin subunit alpha-3	308377	3.26187e+07
Dbn1	Q9QXS6	-6.24459	Drebrin	417700	3.25567e+07
Prkcsh	O08795	-4.77148	Glucosidase 2 subunit beta	2.26653e+06	3.23859e+07
Rab11fip5	Q8R361	-7.2195	Rab11 family-interacting protein 5	258153	3.23853e+07
Ddr2	Q62371	-6.35548	Discoidin domain-containing receptor 2	420357	32380000
Usp5	P56399	-7.26692	Ubiquitin carboxyl-terminal hydrolase 5	220503	3.23713e+07
Pitpna	P53810	-6.24092	Phosphatidylinositol transfer protein alpha isoform	404501	32253000
Chp1	P61022	-6.08075	Calcineurin B homologous protein 1	484179	32250000
Gbf1	Q6DFZ1	-6.80338	SEC7 domain-containing protein	293216	32050000
Etfdh	Q921G7	-7.10118	Electron transfer flavoprotein-ubiquinone oxidoreductase, mitochondrial	240509	3.20443e+07
Fetub	Q9QXC1	3.82696	Fetuin-B	4.56273e+08	31986000
Pigk	Q9CXY9	-6.64541	GPI-anchor transamidase	342833	3.19813e+07
Eef1e1	Q9D1M4	-7.04934	Eukaryotic translation elongation factor 1 epsilon-1	256781	3.19427e+07
Pdhx	Q8BKZ9	-5.21272	Pyruvate dehydrogenase protein X component, mitochondrial	545170	31919700
Yipf4	Q8C407	-6.91611	Protein YIPF4	298513	31867000
Pum2	Q80U58	-6.59835	Pumilio homolog 2	341374	3.17913e+07
Tram1	Q91V04	-7.33403	Translocating chain-associated membrane protein 1	218193	3.17527e+07
Cdc23	Q8BGZ4	-6.68676	Cell division cycle protein 23 homolog	325640	3.16217e+07
Scamp3	O35609	-6.38646	Secretory carrier-associated membrane protein 3	378121	3.15903e+07
Vps4b	P46467	-7.01314	Vacuolar protein sorting-associated protein 4B	298965	3.14453e+07
Atp6v1e1	P50518	-6.75149	V-type proton ATPase subunit E 1	303289	31363000
Otub1	Q7TQI3	-7.05607	Ubiquitin thioesterase OTUB1	218280	3.12677e+07
Hsd17b8	P50171	-5.94927	Estradiol 17-beta-dehydrogenase 8	513563	3.12613e+07
Nbas	E9Q411	-6.12497	Neuroblastoma-amplified sequence	454239	31261000
Sf3a1	Q8K4Z5	-6.37674	Splicing factor 3A subunit 1	314838	3.11503e+07
Arl2	Q9D0J4	-6.3415	ADP-ribosylation factor-like protein 2	410857	31042000
Eif2b3	B1AUN2	-6.36206	Eukaryotic translation initiation factor 2B, subunit 3	380379	3.09953e+07
Nqo1	Q64669	-6.39226	NAD(P)H dehydrogenase [quinone] 1	362457	3.09047e+07
Dpy19l1	A6X919	-6.47274	Probable C-mannosyltransferase DPY19L1	366868	3.08813e+07
Tmem256	Q5F285	-6.75799	Transmembrane protein 256	345108	3.07203e+07
Kifc5b	E9PUA5	-6.22657	Kinesin-like protein	410579	3.06713e+07
Tmem214	Q8BM55	-5.9052	Transmembrane protein 214	512313	30653000
Nfs1	Q9Z1J3	-6.91676	Cysteine desulfurase, mitochondrial	304175	30560000
Pglyrp2	Q8VCS0	3.42125	N-acetylmuramoyl-L-alanine amidase	3.11543e+08	3.04847e+07
Mbnl1	Q9JKP5	-6.48185	Muscleblind-like protein 1	342676	3.04603e+07
Gclm	O09172	-6.0907	Glutamate--cysteine ligase regulatory subunit	416050	3.04247e+07
Thrap3	Q569Z6	-7.32786	Thyroid hormone receptor-associated protein 3	206384	3.03337e+07
Tmem120a	Q8C1E7	-6.553	Ion channel TACAN	336164	3.03063e+07
Tapbp	Q9R233	-6.46973	Tapasin	339134	3.02743e+07
Stom	P54116	-6.59698	Erythrocyte band 7 integral membrane protein	361710	3.02003e+07
Emg1	O35130	-7.3619	Ribosomal RNA small subunit methyltransferase NEP1	194592	3.01817e+07
Abhd12	Q99LR1	-6.57103	Lysophosphatidylserine lipase ABHD12	352002	3.01493e+07
Slc25a22	Q9D6M3	-6.85473	Mitochondrial glutamate carrier 1	282189	3.01417e+07
Polr2b	Q8CFI7	-6.54015	DNA-directed RNA polymerase II subunit RPB2	351203	3.01233e+07
Myo1f	P70248	-6.705	Unconventional myosin-If	298652	30072000
Eral1	Q9CZU4	-6.21196	GTPase Era, mitochondrial	353148	29940000
Ybx3	Q9JKB3	-4.00928	Y-box-binding protein 3	743526	2.99112e+07
Nmd3	Q99L48	-6.79908	60S ribosomal export protein NMD3	340662	29911000
Rpa2	Q62193	-6.57518	Replication protein A 32 kDa subunit	314143	2.99033e+07
Ctbp2	P56546	-6.24313	C-terminal-binding protein 2	390070	2.98203e+07
Ifi202	Q9R002	-7.02341	Interferon-activable protein 202	231287	29780000
Pvr	Q8K094	-4.9129	Poliovirus receptor	488208	2.97495e+07
Ubr4	A2AN08	-6.17484	E3 ubiquitin-protein ligase UBR4	415216	2.96963e+07
Ilf2	Q9CXY6	-6.76744	Interleukin enhancer-binding factor 2	285853	2.95367e+07
Mrpl37	Q921S7	-5.85819	39S ribosomal protein L37, mitochondrial	477979	2.94047e+07
C1sa	Q8CG14	2.72951	Complement C1s-A subcomponent	1.88457e+08	2.93897e+07
Camp	P51437	3.00604	Cathelicidin antimicrobial peptide	2.37943e+08	2.90937e+07
Tmem167a	Q9CR64	-6.1732	Protein kish-A	436073	2.90633e+07
St13	Q99L47	-4.60595	Hsc70-interacting protein	1.90776e+06	28961000
Col6a2	Q02788	-6.35104	Collagen alpha-2(VI) chain	336181	28942000
Slc25a17	O70579	-6.81504	Peroxisomal membrane protein PMP34	303411	28892000
Tmem11	Q8BK08	-6.71771	Transmembrane protein 11, mitochondrial	347799	2.88097e+07
Zc3hav1	Q3UPF5	-5.96164	Zinc finger CCCH-type antiviral protein 1	459154	2.87887e+07
Papss1	Q60967	-6.50725	Bifunctional 3'-phosphoadenosine 5'-phosphosulfate synthase 1	309315	2.87307e+07
Parva	Q9EPC1	-7.25686	Alpha-parvin	178042	2.86817e+07
Apoa5	Q8C7G5	4.72046	Apolipoprotein A-V	7.82773e+08	2.86543e+07
Preb	Q9WUQ2	-6.60677	Prolactin regulatory element-binding protein	370054	28510000
Pno1	Q9CPS7	-6.81809	RNA-binding protein PNO1	231183	28488000
Acbd3	Q8BMP6	-6.49738	Golgi resident protein GCP60	338578	2.84803e+07
Capn1	O35350	0.368805	Calpain-1 catalytic subunit	37823000	2.84803e+07
Ces1c	P23953	4.38308	Carboxylesterase 1C	530690000	2.82693e+07
Kdsr	Q6GV12	-6.17229	3-ketodihydrosphingosine reductase	396009	2.82377e+07
Sars1	P26638	-5.90212	Serine--tRNA ligase, cytoplasmic	464600	2.81943e+07
Get4	Q9D1H7	-7.4624	Golgi to ER traffic protein 4 homolog	156108	2.81227e+07
Lig3	P97386	-7.62722	DNA ligase 3	138706	27967000
Afg3l1	Q920A7	-7.03079	AFG3-like protein 1	211681	2.79207e+07
Srsf6	Q3TWW8	-7.23117	Serine/arginine-rich splicing factor 6	199628	2.78787e+07
Cox15	Q8BJ03	-4.01791	Cytochrome c oxidase assembly protein COX15 homolog	8.60772e+06	27757000
Dnajc10	Q9DC23	-5.65291	DnaJ homolog subfamily C member 10	530808	2.75263e+07
Ssb	P32067	-6.36169	Lupus La protein homolog	472627	2.75147e+07
Pitpnb	P53811	-6.82544	Phosphatidylinositol transfer protein beta isoform	226842	2.75137e+07
Fkbp5	Q64378	-5.76253	Peptidyl-prolyl cis-trans isomerase FKBP5	436178	2.74693e+07
Utp4	Q8R2N2	-4.1601	U3 small nucleolar RNA-associated protein 4 homolog	461863	2.74527e+07
Macroh2a2	Q8CCK0	-6.10882	Core histone macro-H2A.2	385936	2.74287e+07
Camk2d	Q6PHZ2	-7.04543	Calcium/calmodulin-dependent protein kinase type II subunit delta	280417	27415000
Fyn	P39688	-5.82813	Tyrosine-protein kinase Fyn	454499	2.72017e+07
Slc30a7	Q9JKN1	-6.10952	Zinc transporter 7	343180	27089000
Degs1	O09005	-5.46907	Sphingolipid delta(4)-desaturase DES1	686424	27055000
Psmb4	P99026	-7.12761	Proteasome subunit beta type-4	257806	27018000
Rap2b	P61226	-6.14602	Ras-related protein Rap-2b	309992	2.70044e+07
Yipf3	Q3UDR8	-6.1382	Protein YIPF3	346966	26951000
Ndufs1	Q91VD9	-5.66938	NADH-ubiquinone oxidoreductase 75 kDa subunit, mitochondrial	482216	2.68677e+07
Hbs1l	Q69ZS7	-6.99343	HBS1-like protein	212983	26866000
Sgpp1	Q9JI99	-6.30211	Sphingosine-1-phosphate phosphatase 1	340558	2.68583e+07
Anxa7	Q07076	-6.52573	Annexin A7	292661	2.68003e+07
Tspan31	Q9CQ88	-7.01726	Tetraspanin-31	266628	26788000
Snap23	O09044	-6.37679	Synaptosomal-associated protein 23	301188	26767000
Cdc42bpb	Q7TT50	-7.16217	Serine/threonine-protein kinase MRCK beta	237574	2.67463e+07
Cip2a	Q8BWY9	-6.0279	Protein CIP2A	396565	2.67353e+07
Armc10	Q9D0L7	-6.70921	Armadillo repeat-containing protein 10	273488	26724000
Mtap	Q9CQ65	-4.27817	S-methyl-5'-thioadenosine phosphorylase	7.15836e+06	26689000
Pdk3	Q922H2	-6.15978	[Pyruvate dehydrogenase (acetyl-transferring)] kinase isozyme 3, mitochondrial	387951	2.66677e+07
Dpysl2	O08553	-5.18724	Dihydropyrimidinase-related protein 2	3.62367e+06	2.66217e+07
Ephb3	P54754	-5.78328	Ephrin type-B receptor 3	482807	2.65897e+07
Uqcr10	Q8R1I1	-6.25031	Cytochrome b-c1 complex subunit 9	345629	2.65473e+07
Snx3	O70492	-6.01204	Sorting nexin-3	408079	2.65053e+07
Dynll1	P63168	-6.42653	Dynein light chain 1, cytoplasmic	301570	26495000
Rpl36a	P83882	-4.96104	60S ribosomal protein L36a	331197	2.6444e+07
Decr1	Q9CQ62	-5.56515	2,4-dienoyl-CoA reductase, mitochondrial	377357	26436600
Mrpl15	Q9CPR5	-5.83174	39S ribosomal protein L15, mitochondrial	455958	2.63883e+07
Snap47	Q8R570	-6.35306	Synaptosomal-associated protein 47	349501	2.63567e+07
Ephb4	P54761	-6.67131	Ephrin type-B receptor 4	292157	2.62483e+07
Smpd4	Q6ZPR5	-6.17142	Sphingomyelin phosphodiesterase 4	365722	2.61737e+07
Mrps22	Q9CXW2	-5.85896	28S ribosomal protein S22, mitochondrial	444566	26122000
Smarcd1	Q61466	-5.67662	SWI/SNF-related matrix-associated actin-dependent regulator of chromatin subfamily D member 1	372859	2.61144e+07
Serpinb9b	Q9DAV6	-5.27401	SERPIN domain-containing protein	1.08831e+06	2.61063e+07
Marcks	P26645	-6.5088	Myristoylated alanine-rich C-kinase substrate	276128	2.60973e+07
Bcap29	Q61334	-6.71136	B-cell receptor-associated protein 29	235803	26027000
Sf3a3	Q9D554	-6.50604	Splicing factor 3A subunit 3	284898	2.59803e+07
H1-1	P43275	-3.23413	Histone H1.1	293737	2.59509e+07
Sntb2	Q61235	-6.57819	Beta-2-syntrophin	355927	2.59123e+07
Rsu1	Q01730	-6.14168	Ras suppressor protein 1	332395	25750000
Dnajc7	Q9QYI3	-6.27813	DnaJ homolog subfamily C member 7	364384	25621000
Fermt2	Q8CIB5	-6.28701	Fermitin family homolog 2	343770	25577000
Dnmt1	P13864	-6.60579	DNA (cytosine-5)-methyltransferase 1	319127	2.55127e+07
Fis1	Q9CQ92	-6.16794	Mitochondrial fission 1 protein	362665	2.54693e+07
Snx2	Q9CWK8	-6.00848	Sorting nexin-2	393265	2.53353e+07
Pgrmc1	O55022	-5.8194	Membrane-associated progesterone receptor component 1	409398	2.53137e+07
Cers6	Q8C172	-6.26388	Ceramide synthase 6	359053	2.52903e+07
Raver1	Q9CW46	-6.79917	Ribonucleoprotein PTB-binding 1	241864	2.52593e+07
Soat1	Q61263	-5.80795	Sterol O-acyltransferase 1	458112	2.51777e+07
Angptl6	Q8R0Z6	3.58404	Angiopoietin-related protein 6	2.83837e+08	2.50393e+07
Zw10	O54692	-6.38343	Centromere/kinetochore protein zw10 homolog	340679	2.49837e+07
Ecm1	Q61508	3.18544	Extracellular matrix protein 1	2.31147e+08	2.49723e+07
Prkar2b	P31324	-6.91261	cAMP-dependent protein kinase type II-beta regulatory subunit	234101	2.49257e+07
Stat1	P42225	-6.13623	Signal transducer and activator of transcription 1	344239	2.47593e+07
Ptges2	Q8BWM0	-6.8626	Prostaglandin E synthase 2	222865	2.46083e+07
Kif22	Q3V300	-7.44973	Kinesin-like protein KIF22	158331	24588000
Tmem245	B1AZA5	-6.41725	Transmembrane protein 245	312719	24441000
Oxsr1	Q6P9R2	-5.60386	Serine/threonine-protein kinase OSR1	460161	2.43437e+07
Cope	O89079	-6.2713	Coatomer subunit epsilon	299451	2.43347e+07
Mdn1	A2ANY6	-6.03798	Midasin	368952	2.39003e+07
Sec61g	P60060	-5.77429	Protein transport protein Sec61 subunit gamma	437584	23869000
Gar1	Q9CY66	-6.30349	H/ACA ribonucleoprotein complex subunit 1	184276	2.38561e+07
Wdr3	Q8BHB4	-3.81933	WD repeat-containing protein 3	1.55905e+07	2.38217e+07
U2af2	P26369	-6.27442	Splicing factor U2AF 65 kDa subunit	278906	23617000
Vcpip1	Q8CDG3	-5.75396	Deubiquitinating protein VCIP135	445764	2.36037e+07
Apoo	Q9DCZ4	-6.39362	MICOS complex subunit Mic26	304730	23565000
Cul3	Q9JLV5	-6.7635	Cullin-3	256590	2.33633e+07
Sdhd	Q9CXV1	-6.20664	Succinate dehydrogenase [ubiquinone] cytochrome b small subunit, mitochondrial	371991	23362000
Proc	P33587	3.69469	Vitamin K-dependent protein C	2.88087e+08	23360000
Rcc2	Q8BK67	-7.25218	Protein RCC2	181932	23351000
Mrpl3	Q99N95	-5.68947	39S ribosomal protein L3, mitochondrial	445886	23311000
Hells	Q60848	-5.31373	Lymphocyte-specific helicase	575475	23300000
Slfn9	B1ARD6	-5.73773	Schlafen family member 9	425671	2.32727e+07
Parl	Q5XJY4	-6.33955	Presenilins-associated rhomboid-like protein, mitochondrial	315289	2.32557e+07
Ndufa9	Q9DC69	-6.03961	NADH dehydrogenase [ubiquinone] 1 alpha subcomplex subunit 9, mitochondrial	331336	2.32147e+07
Polr2c	P97760	-6.61567	DNA-directed RNA polymerase II subunit RPB3	242141	23193000
RtcA	Q9D7H3	-6.14632	RNA 3'-terminal phosphate cyclase	324910	23071000
Irgm1	Q60766	-6.82848	Immunity-related GTPase family M protein 1	263676	2.30183e+07
Nvl	Q9DBY8	-5.96659	Nuclear valosin-containing protein-like	379684	2.29937e+07
Slc38a2	Q8CFE6	-5.98266	Sodium-coupled neutral amino acid transporter 2	312389	22969700
Ogt	Q8CGY8	-5.80412	UDP-N-acetylglucosamine--peptide N-acetylglucosaminyltransferase 110 kDa subunit	426765	2.29613e+07
Wdr18	Q4VBE8	-6.48343	WD repeat-containing protein 18	308030	22932000
Yme1l1	O88967	-6.40925	ATP-dependent zinc metalloprotease YME1L1	308221	2.28863e+07
Shmt1	P50431	-5.64686	Serine hydroxymethyltransferase, cytosolic	464346	22859000
Mpdu1	Q9R0Q9	-7.22753	Mannose-P-dolichol utilization defect 1 protein	152947	2.28017e+07
Alcam	Q61490	-5.73309	CD166 antigen	339915	2.27378e+07
Myo9b	Q9QY06	-5.97984	Unconventional myosin-IXb	358740	2.26237e+07
Itgb5	O70309	-6.0917	Integrin beta-5	342364	2.25547e+07
Hspa14	Q99M31	-5.86372	Heat shock 70 kDa protein 14	397277	2.24953e+07
Rpf2	Q9JJ80	-5.85444	Ribosome production factor 2 homolog	391112	2.24677e+07
Igkv8-30	A0A140T8M3	1.29388	Ig-like domain-containing protein	5.92737e+07	2.24417e+07
Dipk2a	Q3USZ8	-6.5664	Divergent protein kinase domain 2A	274721	2.23333e+07
Nek7	Q9ES74	-5.35089	Serine/threonine-protein kinase Nek7	542148	2.22333e+07
Rps6ka4	Q9Z2B9	-6.05005	Ribosomal protein S6 kinase alpha-4	357698	22171000
Tomm34	Q9CYG7	-5.87843	Mitochondrial import receptor subunit TOM34	382862	2.21403e+07
Snrpd1	P62315	-6.44969	Small nuclear ribonucleoprotein Sm D1	285158	22115000
Colec12	Q8K4Q8	-6.40195	Collectin-12	283630	2.20984e+07
Kif11	Q6P9P6	-5.29864	Kinesin-like protein KIF11	487392	22043000
Noc2l	Q9WV70	-6.21951	Nucleolar complex protein 2 homolog	308655	2.20396e+07
Fus	P56959	-6.0582	RNA-binding protein FUS	577971	22021000
Smpd2	O70572	-5.98429	Sphingomyelin phosphodiesterase 2	357004	2.19713e+07
Ctnnbl1	Q9CWL8	-6.31837	Beta-catenin-like protein 1	305616	2.19493e+07
Lipc	P27656	2.54828	Hepatic triacylglycerol lipase	1.31632e+08	2.18333e+07
Aacs	Q9D2R0	-6.42976	Acetoacetyl-CoA synthetase	294634	2.18093e+07
Psat1	Q99K85	-4.89616	Phosphoserine aminotransferase	2.43914e+06	21803000
Tns1	E9Q0S6	-7.03788	Tensin 1	213417	21729000
Pex14	Q9R0A0	-6.03865	Peroxisomal membrane protein PEX14	366538	21691000
Rap2c	Q8BU31	-4.38541	Ras-related protein Rap-2c	443906	2.16526e+07
Ap3d1	O54774	-6.10325	AP-3 complex subunit delta-1	303272	21609000
Tra2b	P62996	-6.51139	Transformer-2 protein homolog beta	248880	21450000
Ankrd17	Q99NH0	-6.82172	Ankyrin repeat domain-containing protein 17	249835	21447000
Plk1	Q07832	-5.54826	Serine/threonine-protein kinase PLK1	231565	2.14432e+07
Pak2	Q8CIN4	-5.3302	Serine/threonine-protein kinase PAK 2	533494	2.14367e+07
Elovl1	Q9JLJ5	-6.8086	Elongation of very long chain fatty acids protein 1	201191	21403000
Mfn1	Q811U4	-5.90435	Mitofusin-1	364020	21395000
Parp3	Q3ULW8	-5.87344	Protein mono-ADP-ribosyltransferase PARP3	347904	2.13722e+07
Lims1	Q99JW4	-4.33786	LIM and senescent cell antigen-like-containing domain protein 1	367528	2.133e+07
Rplp2	P99027	-6.09736	60S acidic ribosomal protein P2	302490	2.12927e+07
Tmx4	Q8C0L0	-6.20123	Thioredoxin-related transmembrane protein 4	286513	2.11223e+07
Derl1	Q99J56	-6.77143	Derlin-1	211281	2.10723e+07
Copz1	P61924	-5.07303	Coatomer subunit zeta-1	399048	21063500
Nckap1	P28660	-6.34763	Nck-associated protein 1	292939	20917000
Zfpl1	Q9DB43	-6.25507	Zinc finger protein-like 1	282484	2.08727e+07
Fam114a2	Q8VE88	-6.32394	Protein FAM114A2	306554	2.08567e+07
Pex3	Q9QXY9	-5.3672	Peroxisomal biogenesis factor 3	459240	2.0723e+07
Ankfy1	Q810B6	-7.06213	Rabankyrin-5	209423	2.05843e+07
Mgat2	Q921V5	-5.61684	Alpha-1,6-mannosyl-glycoprotein 2-beta-N-acetylglucosaminyltransferase	410215	20564000
Exoc4	O35382	-6.03149	Exocyst complex component 4	310791	2.05473e+07
Btaf1	E9QAE3	-5.4612	B-TFIID TATA-box-binding protein-associated factor 1	466725	2.05357e+07
Elp3	Q9CZX0	-6.0277	Elongator complex protein 3	304244	2.04951e+07
Rpl7l1	Q9D8M4	-6.23837	60S ribosomal protein L7-like 1	311590	20435000
Ugp2	Q91ZJ5	-4.59305	UTP--glucose-1-phosphate uridylyltransferase	1.68453e+06	20428000
Hnrnpll	Q921F4	-5.18147	Heterogeneous nuclear ribonucleoprotein L-like	475982	20347200
Abcb10	Q9JI39	-6.25766	ATP-binding cassette sub-family B member 10, mitochondrial	269372	20320000
Slc66a3	Q8C6U2	-6.55226	Solute carrier family 66 member 3	253742	2.02817e+07
Timm17a	Q9Z0V8	-5.78373	Mitochondrial import inner membrane translocase subunit Tim17-A	360772	2.02517e+07
Basp1	Q91XV3	-5.70733	Brain acid soluble protein 1	428259	2.02207e+07
Ube2z	Q3UE37	-4.65946	Ubiquitin-conjugating enzyme E2 Z	362196	2.01721e+07
Spata5	Q3UMC0	-5.68079	ATPase family protein 2 homolog	315897	20157100
Yif1a	Q91XB7	-5.48809	Protein YIF1A	467160	2.01277e+07
Ncbp1	Q3UYV9	-5.55955	Nuclear cap-binding protein subunit 1	437411	2.00527e+07
Ttr	P07309	4.69891	Transthyretin	5.28013e+08	2.00113e+07
Cdc37	Q61081	-6.51	Hsp90 co-chaperone Cdc37	232347	19942000
Surf1	P09925	-6.4646	Surfeit locus protein 1	232312	1.98777e+07
Srsf1	Q6PDM2	-5.65359	Serine/arginine-rich splicing factor 1	1.00392e+06	1.97763e+07
Cald1	E9QA15	-4.45338	Caldesmon 1	3.60414e+06	1.97507e+07
Dhrs9	Q58NB6	-5.12251	Dehydrogenase/reductase SDR family member 9	391042	19742700
Hs2st1	Q8R3H7	-5.57713	Heparan sulfate 2-O-sulfotransferase 1	404015	1.97347e+07
Rad50	P70388	-6.78478	DNA repair protein RAD50	185891	19658000
Trip13	Q3UA06	-5.21164	Pachytene checkpoint protein 2 homolog	443194	19642800
Eif3k	Q9DBZ5	-6.2871	Eukaryotic translation initiation factor 3 subunit K	295335	19582000
Mak16	Q8BGS0	-4.94083	Protein MAK16 homolog	215710	19578400
Slc25a15	Q9WVD5	-4.45586	Mitochondrial ornithine transporter 1	306849	1.9451e+07
Ctsb	P10605	-5.30031	Cathepsin B	383175	19446200
Src	P05480	-5.69387	Neuronal proto-oncogene tyrosine-protein kinase Src	365027	1.94243e+07
Rpl37a	P61514	-5.10269	60S ribosomal protein L37a	2.15338e+06	19264000
Tor1aip1	Q921T2	-5.43024	Torsin-1A-interacting protein 1	431767	19127000
Tbrg4	Q91YM4	-6.68184	FAST kinase domain-containing protein 4	254211	1.91177e+07
Oxa1l	Q8BGA9	-5.63407	Mitochondrial inner membrane protein OXA1L	384530	19102000
Vps36	Q91XD6	-6.08742	Vacuolar protein-sorting-associated protein 36	318606	1.90847e+07
Hnrnpul1	Q8VDM6	-5.25521	Heterogeneous nuclear ribonucleoprotein U-like protein 1	295526	1.90802e+07
F12	Q80YC5	4.10317	Coagulation factor XII	330610000	19031000
Sdcbp	O08992	-5.3535	Syntenin-1	472699	1.90063e+07
Maged2	Q9ER67	-5.00925	MAGE domain-containing protein	548730	1.89757e+07
Lcp1	Q61233	-3.43318	Plastin-2	3643900	18959000
Sugt1	Q9CX34	-5.933	Protein SGT1 homolog	524202	1.89163e+07
F3	P20352	-5.83734	Tissue factor	333802	1.88718e+07
Ppic	P30412	1.12791	Peptidyl-prolyl cis-trans isomerase C	4.15577e+07	18848000
Fndc3b	Q6NWW9	-6.56073	Fibronectin type III domain-containing protein 3B	222969	18822000
Lemd3	Q9WU40	-5.13458	Inner nuclear membrane protein Man1	370758	18745800
Mtdh	Q80WJ7	-5.13738	Protein LYRIC	497273	18740600
Jak1	P52332	-5.65058	Tyrosine-protein kinase JAK1	379997	1.85873e+07
Tns3	Q5SSZ5	-6.79752	Tensin-3	192751	1.85813e+07
Yars2	Q8BYL4	-6.31337	Tyrosine--tRNA ligase, mitochondrial	231913	1.85407e+07
Eci2	Q9WUR2	-6.17555	Enoyl-CoA delta isomerase 2	321628	1.84927e+07
F10	O88947	3.81831	Coagulation factor X	2.58787e+08	18435000
Pon3	Q62087	-6.03394	Serum paraoxonase/lactonase 3	277239	18388000
Mrpl9	Q99N94	-6.44202	39S ribosomal protein L9, mitochondrial	233840	18344000
Os9	Q8K2C7	-5.49916	Protein OS-9	426053	18335000
Arfgap2	Q99K28	-5.35325	ADP-ribosylation factor GTPase-activating protein 2	311590	1.83278e+07
Rragb	Q6NTA4	-4.94134	Ras-related GTP-binding protein B	301500	1.82837e+07
Utp18	Q5SSI6	-5.98863	U3 small nucleolar RNA-associated protein 18 homolog	308551	1.82057e+07
Atl2	Q6PA06	-6.19152	Atlastin-2	293529	1.81977e+07
Tns2	Q8CGB6	-6.0681	Tensin-2	338126	1.81703e+07
Galnt1	O08912	-6.20752	Polypeptide N-acetylgalactosaminyltransferase 1	311017	1.81477e+07
Lima1	Q9ERG0	-5.73114	LIM domain and actin-binding protein 1	354190	1.81147e+07
Mrpl4	Q9DCU6	-5.54144	39S ribosomal protein L4, mitochondrial	367424	1.80842e+07
Sec24d	Q6NXL1	-4.91356	Sec24-related gene family, member D (S. cerevisiae)	500104	1.80425e+07
Dynlt1	P51807	-5.64063	Dynein light chain Tctex-type 1	322357	1.80384e+07
Lpl	P11152	-2.39372	Lipoprotein lipase	6.91073e+06	1.80298e+07
Larp4	Q8BWW4	-5.67892	La-related protein 4	348181	1.80263e+07
Try10	Q792Z1	6.24613	Peptidase S1 domain-containing protein	2.71721e+08	1.80152e+07
Piezo1	E2JF22	-4.98628	Piezo-type mechanosensitive ion channel component 1	549651	17996000
Cyp2d22	Q9JKY7	-5.93596	Cytochrome P450 CYP2D22	297992	17966000
Ufl1	Q8CCJ3	-5.23758	E3 UFM1-protein ligase 1	480497	17965000
Rcc1	Q8VE37	-5.44593	Regulator of chromosome condensation	419888	17946200
Ddx46	Q569Z5	-5.97464	Probable ATP-dependent RNA helicase DDX46	321194	1.78483e+07
Rrm1	P07742	-6.40023	Ribonucleoside-diphosphate reductase large subunit	234518	1.78183e+07
Rab21	P35282	-4.50863	Ras-related protein Rab-21	960192	1.77645e+07
Tbk1	Q9WUN2	-5.69229	Serine/threonine-protein kinase TBK1	343805	1.76968e+07
Afdn	Q9QZQ1	-5.89682	Afadin	328071	1.76053e+07
Mta2	Q9R190	-5.05663	Metastasis-associated protein MTA2	530408	17573000
Eif2a	Q8BJW6	-5.3274	Eukaryotic translation initiation factor 2A	434667	1.73473e+07
Prmt5	Q8CIG8	-5.19489	Protein arginine N-methyltransferase 5	401757	17305300
Fscn1	Q61553	-4.98639	Fascin	683945	17305000
Abcg2	Q7TMS5	-5.44247	Broad substrate specificity ATP-binding cassette transporter ABCG2	394446	17293000
Map2k4	P47809	-5.02704	Dual specificity mitogen-activated protein kinase kinase 4	529280	1.72753e+07
Mrps2	Q924T2	-6.76214	28S ribosomal protein S2, mitochondrial	167083	17243000
Kpna6	O35345	-5.9676	Importin subunit alpha-7	303167	1.71933e+07
Copz2	Q9JHH9	-5.82058	Coatomer subunit zeta-2	316818	17155100
Ero1a	Q8R180	-5.48333	ERO1-like protein alpha	387065	1.70763e+07
Birc6	O88738	-6.63579	Baculoviral IAP repeat-containing protein 6	183946	1.70333e+07
Acads	Q07417	-6.19347	Short-chain specific acyl-CoA dehydrogenase, mitochondrial	217151	1.70187e+07
Syn1	O88935	-3.41402	Synapsin-1	455767	1.70151e+07
Lamc1	P02468	-6.54195	Laminin subunit gamma-1	217342	1.70103e+07
Psma3	O70435	-4.47851	Proteasome subunit alpha type-3	691618	1.69678e+07
Clptm1l	Q8BXA5	-6.2696	Cleft lip and palate transmembrane protein 1-like protein	277326	1.69347e+07
Wfs1	P56695	-5.42648	Wolframin	427460	1.69027e+07
Ap1m1	P35585	-5.68148	AP-1 complex subunit mu-1	363725	1.67653e+07
Pold1	P52431	-5.17043	DNA polymerase delta catalytic subunit	464294	1.67643e+07
Snx18	Q91ZR2	-6.61745	Sorting nexin-18	196693	1.66827e+07
Sae1	Q9R1T2	-6.12609	SUMO-activating enzyme subunit 1	286687	16608000
Fdxr	Q61578	-5.40582	NADPH:adrenodoxin oxidoreductase, mitochondrial	376993	1.65908e+07
Nup54	Q8BTS4	-6.19312	Nuclear pore complex protein Nup54	225244	1.64973e+07
Gpd1l	Q3ULJ0	-6.4065	Glycerol-3-phosphate dehydrogenase 1-like protein	267340	1.64753e+07
Pex11b	Q9Z210	-4.98712	Peroxisomal membrane protein 11B	319544	1.63828e+07
Fkbp8	O35465	-5.33441	Peptidyl-prolyl cis-trans isomerase FKBP8	411361	1.62383e+07
Seh1l	Q8R2U0	-6.22749	Nucleoporin SEH1	264735	1.62263e+07
Farp2	Q91VS8	-4.36348	FERM, ARHGEF and pleckstrin domain-containing protein 2	394238	1.62224e+07
Nup43	P59235	-5.10061	Nucleoporin Nup43	465996	1.62127e+07
Ak2	Q9WTP6	-4.51759	Adenylate kinase 2, mitochondrial	471345	16212300
Tsg101	Q61187	-6.22685	Tumor susceptibility gene 101 protein	226755	1.62037e+07
Mgat1	P27808	-5.27942	Alpha-1,3-mannosyl-glycoprotein 2-beta-N-acetylglucosaminyltransferase	428884	1.61863e+07
Il6st	Q00560	-5.29128	Interleukin-6 receptor subunit beta	402678	1.61627e+07
Acly	Q91V92	-5.67506	ATP-citrate synthase	389983	1.61097e+07
Map3k20	Q9ESL4	-5.71058	Mitogen-activated protein kinase kinase kinase 20	332326	1.59963e+07
Ighv1-82	A0A0B4J1J7	-1.75343	Ig-like domain-containing protein	1.30257e+07	15988000
Tbcd	Q8BYA0	-5.70113	Tubulin-specific chaperone D	273505	1.59439e+07
Msto1	Q2YDW2	-5.46538	Protein misato homolog 1	383331	15933000
Ccdc51	Q3URS9	-5.86031	Mitochondrial potassium channel	298774	1.58703e+07
Tmem126a	Q9D8Y1	-5.55355	Transmembrane protein 126A	238390	1.58555e+07
Comtd1	Q8BIG7	-5.2283	Catechol O-methyltransferase domain-containing protein 1	416085	1.5835e+07
Qki	Q9QYS9	-6.58504	Protein quaking	162933	1.57824e+07
Ahnak2	Q3URZ6	-6.04674	AHNAK nucleoprotein 2	261453	1.57078e+07
Sec13	Q9D1M0	-5.93155	Protein SEC13 homolog	275902	15662000
Slc35b2	Q91ZN5	-6.09491	Adenosine 3'-phospho 5'-phosphosulfate transporter 1	245997	1.56312e+07
Tap1	P21958	-6.01315	Antigen peptide transporter 1	249974	15586200
Tmem160	Q9D938	-4.13401	Transmembrane protein 160	402869	15556870
Gdpd1	Q9CRY7	-6.4026	Lysophospholipase D GDPD1	194210	1.55487e+07
Adsl	P54822	-5.72726	Adenylosuccinate lyase	288718	15449300
Glrx3	Q9CQM9	-4.77518	Glutaredoxin-3	395483	1.54465e+07
Atp5f1d	Q9D3D9	-5.1588	ATP synthase subunit delta, mitochondrial	367476	1.54322e+07
Vamp3	P63024	-5.63458	Vesicle-associated membrane protein 3	273384	1.54193e+07
Tamm41	Q3TUH1	-5.70656	Phosphatidate cytidylyltransferase, mitochondrial	284186	1.53899e+07
Gpaa1	Q9WTK3	-6.0436	Glycosylphosphatidylinositol anchor attachment 1 protein	289552	1.53587e+07
Nup88	Q8CEC0	-5.13977	Nuclear pore complex protein Nup88	360911	15333900
Slc33a1	Q99J27	-5.1304	Acetyl-coenzyme A transporter 1	439807	1.52947e+07
Nsdhl	Q9R1J0	-4.87458	Sterol-4-alpha-carboxylate 3-dehydrogenase, decarboxylating	469487	15286000
Slc12a4	Q9JIS8	-5.6072	Solute carrier family 12 member 4	324893	1.52743e+07
Hnrnpul2	Q00PI9	-5.93154	Heterogeneous nuclear ribonucleoprotein U-like protein 2	313483	1.52703e+07
Faf1	P54731	-4.02031	FAS-associated factor 1	412125	1.52543e+07
Luc7l2	Q7TNC4	-5.07919	Putative RNA-binding protein Luc7-like 2	396130	1.52432e+07
Col4a5	Q63ZW6	-5.6779	Collagen IV NC1 domain-containing protein	301309	15181000
Pros1	Q08761	4.00519	Vitamin K-dependent protein S	230810000	15160000
Chchd6	Q91VN4	-4.98065	MICOS complex subunit Mic25	422302	15089100
Plpp3	Q99JY8	-5.38606	Phospholipid phosphatase 3	345160	1.50277e+07
Palm	Q9Z0P4	-5.09977	Paralemmin-1	421572	1.49828e+07
Haus6	Q6NV99	-6.14697	HAUS6_N domain-containing protein	210239	1.49803e+07
Pcm1	Q9R0L6	-5.25621	Pericentriolar material 1 protein	346497	1.49311e+07
Prkag1	O54950	-5.90324	5'-AMP-activated protein kinase subunit gamma-1	273019	1.48317e+07
Selenoi	Q80TA1	-4.82218	Ethanolaminephosphotransferase 1	418064	1.47794e+07
Nans	Q99J77	-5.56971	Sialic acid synthase	338821	1.47293e+07
Imp4	Q8VHZ7	-5.93908	U3 small nucleolar ribonucleoprotein protein IMP4	279341	1.46925e+07
Myo7a	P97479	-5.83513	Unconventional myosin-VIIa	257250	1.466e+07
Rdh13	Q8CEE7	-6.30736	Retinol dehydrogenase 13	167083	1.46213e+07
Pds5a	Q6A026	-5.61841	Sister chromatid cohesion protein PDS5 homolog A	322288	14617000
Cul1	Q9WTX6	-6.05317	Cullin-1	248254	14608000
Lnpk	Q7TQ95	-5.42394	Endoplasmic reticulum junction formation protein lunapark	305251	1.45941e+07
Slco2a1	Q9EPT5	-5.03712	Solute carrier organic anion transporter family member 2A1	299277	14585000
Cdh2	P15116	-5.47478	Cadherin-2	322149	1.45319e+07
Gdi2	Q61598	-4.91163	Rab GDP dissociation inhibitor beta	4.45356e+06	1.45284e+07
Srsf2	Q62093	-6.30051	Serine/arginine-rich splicing factor 2	184919	14511600
Tjp2	Q9Z0U1	-3.4157	Tight junction protein ZO-2	807520	1.44956e+07
Mpp1	P70290	-3.88059	55 kDa erythrocyte membrane protein	1.19648e+06	1.44037e+07
Tmx2	Q9D710	-5.38627	Thioredoxin-related transmembrane protein 2	291671	14347000
Bcat2	O35855	-5.49525	Branched-chain-amino-acid aminotransferase, mitochondrial	300041	14343300
Lpcat3	Q91V01	-5.61029	Lysophospholipid acyltransferase 5	385363	1.43233e+07
Tmem168	Q91VX9	-4.69438	Transmembrane protein 168	537841	1.42987e+07
Ndufb10	Q9DCS9	-5.40668	NADH dehydrogenase [ubiquinone] 1 beta subcomplex subunit 10	350856	14283000
Nup153	E9Q3G8	-5.85866	Nucleoporin 153	262877	1.42807e+07
Egfr	Q01279	4.75065	Epidermal growth factor receptor	3.70557e+08	1.42674e+07
Ipo11	Q8K2V6	-5.2836	Importin-11	373450	14228700
Fer	P70451	-5.00631	Tyrosine-protein kinase Fer	443611	1.41514e+07
Wdr12	Q9JJA4	-5.18801	Ribosome biogenesis protein WDR12	402730	1.41313e+07
Colec10	Q8CF98	3.63429	Collectin-10	6.43303e+07	1.40904e+07
Prkar2a	P12367	-5.0958	cAMP-dependent protein kinase type II-alpha regulatory subunit	261279	14080590
Hnrnpd	Q60668	-4.66763	Heterogeneous nuclear ribonucleoprotein D0	942856	14070000
Pura	P42669	-5.99475	Transcriptional activator protein Pur-alpha	223403	1.40403e+07
Man1b1	A2AJ15	-5.35364	Endoplasmic reticulum mannosyl-oligosaccharide 1,2-alpha-mannosidase	310218	1.40354e+07
Pex13	Q9D0K1	-5.4361	Peroxisomal membrane protein PEX13	333455	13997400
Mrpl44	Q9CY73	-5.42949	39S ribosomal protein L44, mitochondrial	302247	13977300
Stk24	Q99KH8	-5.84773	Serine/threonine-protein kinase 24	269650	1.39754e+07
Lum	P51885	4.27302	Lumican	279680000	1.3952e+07
Clic4	Q9QYB1	-3.55363	Chloride intracellular channel protein 4	3.14918e+06	13939600
Arfip1	G5E8V9	-5.57086	ADP-ribosylation factor-interacting protein 1	289257	1.38027e+07
Add3	Q9QYB5	-5.2248	Gamma-adducin	401740	13770000
Iars2	Q8BIJ6	-5.08365	Isoleucine--tRNA ligase, mitochondrial	352714	13760400
Scfd1	Q8BRF7	-5.83003	Sec1 family domain-containing protein 1	222048	1.37214e+07
Pla2g7	Q60963	5.7478	Platelet-activating factor acetylhydrolase	967410000	1.37083e+07
Mfsd10	Q9D2V8	-5.61054	Major facilitator superfamily domain-containing protein 10	276145	1.37065e+07
Wdr75	Q3U821	-5.76449	WD repeat-containing protein 75	273766	13637000
Ubtf	P25976	-5.31635	Nucleolar transcription factor 1	362630	1.35963e+07
Txlna	Q6PAM1	-5.31603	Alpha-taxilin	346514	1.35514e+07
Cd47	Q61735	-5.36028	Leukocyte surface antigen CD47	318797	1.35157e+07
Plscr3	Q9JIZ9	-5.24723	Phospholipid scramblase 3	331840	13461200
Psph	Q99LS3	-3.0195	Phosphoserine phosphatase	964003	1.34051e+07
Triobp	Q99KW3	-4.76937	TRIO and F-actin-binding protein	395106	1.3405e+07
Acaa1a	Q921H8	-5.13825	3-ketoacyl-CoA thiolase A, peroxisomal	365895	1.33914e+07
Fam210a	Q8BGY7	-5.28719	Protein FAM210A	273627	1.3375e+07
Ccar1	Q8CH18	-4.87447	Cell division cycle and apoptosis regulator protein 1	426887	13364100
Ppp2r5d	Q7TNL5	-5.64074	Serine/threonine-protein phosphatase 2A 56 kDa regulatory subunit	314386	1.33617e+07
Mrps35	Q8BJZ4	-4.20911	28S ribosomal protein S35, mitochondrial	554670	1.33514e+07
Aldh9a1	Q9JLJ2	-3.74126	4-trimethylaminobutyraldehyde dehydrogenase	1.12789e+06	13341000
Add1	Q9QYC0	-4.89457	Alpha-adducin	377427	1.33255e+07
Atxn2l	Q7TQH0	-4.89771	Ataxin-2-like protein	441197	13263300
Bclaf1	Q8K019	-5.2902	Bcl-2-associated transcription factor 1	353148	1.32603e+07
Smarca4	Q3TKT4	-4.77554	Transcription activator BRG1	381230	1.32544e+07
Mfge8	P21956	-5.80991	Lactadherin	258258	1.32395e+07
G3bp2	P97379	-5.2339	Ras GTPase-activating protein-binding protein 2	361953	13140000
Gmds	Q8K0C9	-5.89613	GDP-mannose 4,6 dehydratase	190354	13125600
Nampt	Q99KQ4	-5.14973	Nicotinamide phosphoribosyltransferase	382185	1.31133e+07
Ica	Q9DBD0	6.89273	Inhibitor of carbonic anhydrase	1231600000	13050000
Tdrkh	Q80VL1	-6.05372	Tudor and KH domain-containing protein	217082	13047000
Esd	Q9R0P3	-3.1557	S-formylglutathione hydrolase	4.70455e+06	1.30439e+07
Rcn2	Q8BP92	-4.91523	Reticulocalbin-2	339081	13002200
Eefsec	Q9JHW4	-6.81895	Selenocysteine-specific elongation factor	113959	1.29958e+07
Snrnp40	Q6PE01	-5.9145	U5 small nuclear ribonucleoprotein 40 kDa protein	209857	1.29922e+07
Tnks1bp1	P58871	-4.40426	182 kDa tankyrase-1-binding protein	368552	1.2924e+07
Nfkb2	Q9WTK5	-4.84087	Nuclear factor NF-kappa-B p100 subunit	424143	1.28905e+07
Luc7l	Q9CYI4	-4.57657	Putative RNA-binding protein Luc7-like 1	485724	12886500
Nxf1	Q99JX7	-5.1518	Nuclear RNA export factor 1	397763	1.28809e+07
Snrnp70	Q62376	-4.80127	U1 small nuclear ribonucleoprotein 70 kDa	185440	1.28781e+07
Kat7	Q5SVQ0	-6.26445	Histone acetyltransferase KAT7	224775	1.28303e+07
Anxa11	P97384	-5.44023	Annexin A11	256278	1.28197e+07
Cops6	O88545	-4.60229	COP9 signalosome complex subunit 6	432791	12815300
Ehbp1	Q69ZW3	-3.62362	EH domain-binding protein 1	424368	1.27775e+07
FAM120A	Q6A0A9	-5.15889	Constitutive coactivator of PPAR-gamma-like protein 1	381022	12759000
Ahcy	P50247	-3.18056	Adenosylhomocysteinase	3.71221e+06	1.26736e+07
Clint1	Q99KN9	-5.05562	Clathrin interactor 1	391025	1.2597e+07
Hook3	Q8BUK6	-3.99709	Protein Hook homolog 3	425567	1.25904e+07
Gosr1	O88630	-5.27542	Golgi SNAP receptor complex member 1	346184	1.25619e+07
Nup214	Q80U93	-4.30639	Nuclear pore complex protein Nup214	344673	1.25303e+07
Ahctf1	Q8CJF7	-5.65513	Protein ELYS	300094	1.25286e+07
Adgrl2	Q8JZZ7	-5.17054	Adhesion G protein-coupled receptor L2	262287	1.25214e+07
Cd34	Q64314	-5.24847	Hematopoietic progenitor cell antigen CD34	336858	1.24888e+07
Cpne1	Q8C166	-5.77911	Copine-1	139418	1.24604e+07
Psme1	P97371	-4.14128	Proteasome activator complex subunit 1	927856	12386900
Mdh1	P14152	-3.24749	Malate dehydrogenase, cytoplasmic	4.91239e+06	1.23823e+07
Tkfc	Q8VC30	-4.22545	Triokinase/FMN cyclase	677992	1.23609e+07
Cstf3	Q99LI7	-4.91035	Cleavage stimulation factor subunit 3	373606	12356900
Bop1	P97452	-5.76601	Ribosome biogenesis protein BOP1	270310	12303900
Bysl	O54825	-4.82823	Bystin	419541	12301700
Slc29a1	Q9JIM1	-5.77375	Equilibrative nucleoside transporter 1	290924	1.22773e+07
Qsox2	Q3TMX7	-3.84298	Sulfhydryl oxidase 2	972112	1.22248e+07
Aurkb	O70126	-5.12609	Aurora kinase B	358063	1.21669e+07
Slc39a11	Q8BWY7	-5.76745	Zinc transporter ZIP11	283231	1.21627e+07
Ier3ip1	Q9CR20	-5.23381	Immediate early response 3-interacting protein 1	291376	1.21535e+07
Eef1b	O70251	-5.49457	Elongation factor 1-beta	272898	1.21428e+07
Ntmt1	Q8R2U4	-6.34982	N-terminal Xaa-Pro-Lys N-methyltransferase 1	142544	12091800
Ckap5	A2AGT5	-4.56192	Cytoskeleton-associated protein 5	505262	1.2064e+07
Mta1	Q8K4B0	-3.3884	Metastasis-associated protein MTA1	1.67933e+06	1.2016e+07
Akap9	Q70FJ1	-4.60873	A-kinase anchor protein 9	402834	1.20042e+07
Apon	G3X9D6	5.77475	Apolipoprotein N	3.49643e+08	1.19752e+07
Gga2	Q6P5E6	-5.11066	ADP-ribosylation factor-binding protein GGA2	343006	1.1968e+07
Mrps30	Q9D0G0	-6.05119	28S ribosomal protein S30, mitochondrial	201816	11937700
Clec11a	O88200	2.98929	C-type lectin domain family 11 member A	9.90527e+07	1.19331e+07
Tfrc	Q62351	-4.4108	Transferrin receptor protein 1	812057	1.19166e+07
Dhfr	P00375	-5.42475	Dihydrofolate reductase	305859	11835000
Klc2	O88448	-5.89814	Kinesin light chain 2	201035	11798800
Lpp	Q8BFW7	-5.92376	Lipoma-preferred partner homolog	255375	1.17801e+07
Postn	Q62009	5.51697	Periostin	336030000	1.17777e+07
Eif2b5	Q8CHW4	-4.71367	Translation initiation factor eIF-2B subunit epsilon	472526	11768800
Ddah1	Q9CWS0	-4.11265	N(G),N(G)-dimethylarginine dimethylaminohydrolase 1	291758	1.17289e+07
Raf1	Q99N57	-4.74463	RAF proto-oncogene serine/threonine-protein kinase	444149	1.17229e+07
Cars1	Q9ER72	-4.93613	Cysteine--tRNA ligase, cytoplasmic	407384	1.17023e+07
Anapc1	P53995	-4.14402	Anaphase-promoting complex subunit 1	506147	1.16803e+07
Srsf11	E9Q6E5	-5.80185	RRM domain-containing protein	199958	1.16749e+07
Kdelr3	Q8R1L4	-4.42183	ER lumen protein-retaining receptor 3	504029	1.16487e+07
Dhx30	Q99PU8	-5.62875	ATP-dependent RNA helicase DHX30	241447	1.16347e+07
Rbm28	Q8CGC6	-5.22108	RNA-binding protein 28	305182	1.16155e+07
Cops5	O35864	-5.56573	COP9 signalosome complex subunit 5	286131	1.1614e+07
Wdr43	Q6ZQL4	-5.16041	WD repeat-containing protein 43	331527	1.15763e+07
Colec11	Q3SXB8	1.85977	Collectin-11	45929000	11567800
Galnt7	Q80VA0	-5.46956	N-acetylgalactosaminyltransferase 7	279601	1.15359e+07
Naa50	Q6PGB6	-4.88173	N-alpha-acetyltransferase 50	349988	1.1515e+07
Mcc	E9PWI3	-4.32546	Mutated in colorectal cancers	303445	1.1468e+07
Scamp1	Q8K021	-5.16598	Secretory carrier-associated membrane protein 1	374839	1.14598e+07
Rpp30	O88796	-5.36597	Ribonuclease P protein subunit p30	311260	1.14305e+07
Tacc1	Q6Y685	-4.70026	Transforming acidic coiled-coil-containing protein 1	436334	11426400
Cluh	Q5SW19	-5.87145	Clustered mitochondria protein homolog	211264	11402200
Htt	P42859	-3.03781	Huntingtin	418099	1.13664e+07
Ighv7-1	A0A075B5S2	7.21539	Ig-like domain-containing protein	1.65493e+09	11363000
Baiap2	Q8BKX1	-4.53122	Brain-specific angiogenesis inhibitor 1-associated protein 2	336581	11355900
Mospd2	Q9CWP6	-6.03989	Motile sperm domain-containing protein 2	185665	1.13448e+07
Heatr6	Q6P1G0	-4.67401	HEAT repeat-containing protein 6	452207	1.13408e+07
Rbp4	Q00724	5.64357	Retinol-binding protein 4	483080000	1.13394e+07
Rfk	Q8CFV9	-3.64488	Riboflavin kinase	308673	1.13124e+07
Tsn	Q62348	-5.6208	Translin	198413	1.13064e+07
Nedd4l	Q8CFI0	-3.44937	E3 ubiquitin-protein ligase NEDD4-like	415841	1.12707e+07
Nifk	Q91VE6	-3.61752	MKI67 FHA domain-interacting nucleolar phosphoprotein	441926	1.12626e+07
Rab3gap1	Q80UJ7	-5.35727	Rab3 GTPase-activating protein catalytic subunit	240978	1.12398e+07
Tbl2	Q9R099	-5.08752	Transducin beta-like protein 2	330363	1.11842e+07
Mrps16	Q9CPX7	-4.99522	28S ribosomal protein S16, mitochondrial	355649	1.11416e+07
Maip1	Q8BHE8	-5.45295	m-AAA protease-interacting protein 1, mitochondrial	263693	11137500
Ercc6l	Q8BHK9	-4.09842	DNA excision repair protein ERCC-6-like	546143	1.1111e+07
Eps8	Q08509	-4.46395	Epidermal growth factor receptor kinase substrate 8	496683	11099800
Hax1	O35387	-5.23674	HCLS1-associated protein X-1	298287	1.10833e+07
Nploc4	P60670	-5.26532	Nuclear protein localization protein 4 homolog	249644	11064300
Cd151	O35566	-4.58275	CD151 antigen	462262	1.10353e+07
Rbms2	Q8VC70	-5.39184	RNA-binding motif, single-stranded-interacting protein 2	255826	1.09655e+07
Srrt	Q99MR6	-5.16635	Serrate RNA effector molecule homolog	324719	1.09595e+07
Ctsz	Q9WUU7	-5.15122	Cathepsin Z	281407	1.09517e+07
Tars3	Q8BLY2	-5.89419	Threonine--tRNA ligase 2, cytoplasmic	130388	10948700
Tram2	Q924Z5	-4.43593	Translocating chain-associated membrane protein 2	445156	10931800
Cep55	Q8BT07	-5.57942	Centrosomal protein of 55 kDa	239363	1.09247e+07
Mmp14	P53690	-5.20968	Matrix metalloproteinase-14	279184	1.09203e+07
Sec23b	Q9D662	-6.07029	Protein transport protein Sec23B	242784	1.08827e+07
Kif1b	Q60575	-4.84466	Kinesin-like protein KIF1B	392657	10873900
Hacd2	Q9D3B1	-5.42928	Very-long-chain (3R)-3-hydroxyacyl-CoA dehydratase 2	296638	1.08663e+07
Naa25	Q8BWZ3	-4.6119	N-alpha-acetyltransferase 25, NatB auxiliary subunit	437011	10862600
Aifm2	Q8BUE4	-4.88061	Ferroptosis suppressor protein 1	387239	1.08465e+07
Sptlc2	P97363	-3.65031	Serine palmitoyltransferase 2	479820	10845800
Fubp1	Q91WJ8	-5.86382	Far upstream element-binding protein 1	164287	10784400
Carm1	Q9WVG6	-5.65015	Histone-arginine methyltransferase CARM1	226164	10766600
Mms19	Q9D071	-4.68283	MMS19 nucleotide excision repair protein homolog	390070	10766100
Man1a2	P39098	-5.44188	Mannosyl-oligosaccharide 1,2-alpha-mannosidase IB	278906	10742600
Alg10b	Q3UGP8	-5.47045	Putative Dol-P-Glc:Glc(2)Man(9)GlcNAc(2)-PP-Dol alpha-1,2-glucosyltransferase	272654	1.07291e+07
Mrpl21	Q9D1N9	-5.5143	39S ribosomal protein L21, mitochondrial	188097	1.06587e+07
Lcat	P16301	5.53455	Phosphatidylcholine-sterol acyltransferase	4.39147e+08	10629900
Dennd4c	A6H8H2	-5.62037	DENN domain-containing protein 4C	223490	10627900
Tra2a	Q6PFR5	-5.58364	Transformer-2 protein homolog alpha	241013	1.0617e+07
Cul4b	A2A432	-5.08246	Cullin-4B	336199	10602900
Hsdl1	Q8BTX9	-4.72778	Inactive hydroxysteroid dehydrogenase-like protein 1	293355	1.05377e+07
Dnajb2	Q9QYI5	-5.61097	DnaJ homolog subfamily B member 2	282675	1.0519e+07
Ggcx	Q9QYC7	-5.11918	Vitamin K-dependent gamma-carboxylase	328384	1.05017e+07
Tmem65	Q4VAE3	-6.36911	Transmembrane protein 65	125022	1.04468e+07
Stat6	P52633	-4.33715	Signal transducer and transcription activator 6	451981	10435000
Dst	Q91ZU6	-5.2189	Dystonin	289326	1.04316e+07
Osbpl9	A2A8Z1	-5.60632	Oxysterol-binding protein-related protein 9	225747	1.04297e+07
Pum3	Q8BKS9	-5.41625	Pumilio homolog 3	307422	1.04164e+07
Ppp2ca	P63330	-4.28572	Serine/threonine-protein phosphatase 2A catalytic subunit alpha isoform	1.40433e+06	1.04118e+07
Sh3glb2	Q8R3V5	-4.80807	Endophilin-B2	345524	10406700
Kif21a	Q9QXL2	-4.48201	Kinesin-like protein KIF21A	281320	1.04033e+07
Snx4	Q91YJ2	-3.88395	Sorting nexin-4	1.07324e+06	1.04019e+07
Tap2	P36371	-4.59895	Antigen peptide transporter 2	430082	10382500
Arhgdib	Q61599	-4.21473	Rho GDP-dissociation inhibitor 2	1.23342e+06	1.03711e+07
Mapre1	Q61166	-5.50432	Microtubule-associated protein RP/EB family member 1	251780	1.03075e+07
Cdh5	P55284	3.88895	Cadherin-5	1.34829e+08	1.03016e+07
Ube2o	Q6ZPJ3	-5.45491	(E3-independent) E2 ubiquitin-conjugating enzyme UBE2O	258449	1.02773e+07
Nf1	Q04690	-4.40397	Neurofibromin	273384	1.02762e+07
Mrps27	Q8BK72	-5.20399	28S ribosomal protein S27, mitochondrial	335886	1.02759e+07
Smad2	Q62432	-5.27712	Mothers against decapentaplegic homolog 2	267479	10268800
Tpp1	O89023	-4.97842	Tripeptidyl-peptidase 1	220885	1.02103e+07
Dek	Q7TNV0	-4.34685	Protein DEK	482807	1.01703e+07
Taok3	Q8BYC6	-4.73906	Serine/threonine-protein kinase TAO3	411309	1.0134e+07
Lmf1	Q3U3R4	-5.28658	Lipase maturation factor 1	256868	1.01067e+07
Pygb	Q8CI94	-1.77142	Glycogen phosphorylase, brain form	7.72522e+06	1.00942e+07
Mrps7	Q80X85	-5.29901	28S ribosomal protein S7, mitochondrial	300632	1.00723e+07
Purb	O35295	-4.91142	Transcriptional activator protein Pur-beta	358792	10062400
Endod1	Q8C522	-3.95497	Endonuclease domain-containing 1 protein	396773	1.00032e+07
Mrps26	Q80ZS3	-3.91114	28S ribosomal protein S26, mitochondrial	535323	9.99703e+06
Arhgef1	Q61210	-4.51652	Rho guanine nucleotide exchange factor 1	425445	9983600
Syap1	Q9D5V6	-4.56358	Synapse-associated protein 1	391476	9968400
Dnajb6	O54946	-4.8559	DnaJ homolog subfamily B member 6	379823	9.95873e+06
Trmt10c	Q3UFY8	-4.71817	tRNA methyltransferase 10 homolog C	383019	9.95727e+06
Alyref	O08583	-4.26059	THO complex subunit 4	571521	9.94997e+06
Sec23a	Q01405	-4.75858	Protein transport protein Sec23A	397398	9.94543e+06
Erbin	Q80TH2	-5.34886	Erbin	254315	9.93947e+06
Tm9sf1	Q9DBU0	-4.99579	Transmembrane 9 superfamily member 1	351690	9.86307e+06
Ubxn4	Q8VCH8	-2.86596	UBX domain-containing protein 4	478378	9.85399e+06
Pdlim7	Q3TJD7	-4.79411	PDZ and LIM domain protein 7	319926	9.84963e+06
Atg3	Q9CPX6	-4.56974	Ubiquitin-like-conjugating enzyme ATG3	421763	9.83283e+06
Ptpmt1	Q66GT5	-4.74509	Phosphatidylglycerophosphatase and protein-tyrosine phosphatase 1	249974	9824700
Cops7a	Q9CZ04	-4.99045	COP9 signalosome complex subunit 7a	326282	9820700
Tbc1d9b	Q5SVR0	-4.32906	TBC1 domain family member 9B	453371	9783300
Rbx1	P62878	-4.491	E3 ubiquitin-protein ligase RBX1	438401	9.78297e+06
Pdzd8	B9EJ80	-4.65207	PDZ domain-containing protein 8	404102	9753000
Bcs1l	Q9CZP5	-4.19558	Mitochondrial chaperone BCS1	521882	9.73327e+06
Mlf2	Q99KX1	-3.70424	Myeloid leukemia factor 2	319579	9.73121e+06
Cul4a	Q3TCH7	-4.7471	Cullin-4A	397971	9.71547e+06
Smad1	P70340	-4.76029	Mothers against decapentaplegic homolog 1	326855	9.70293e+06
Ddx49	Q4FZF3	-5.68848	Probable ATP-dependent RNA helicase DDX49	182540	9689800
Pigu	Q8K358	-5.30576	Phosphatidylinositol glycan anchor biosynthesis class U protein	249644	9.68557e+06
Igkv7-33	P01632	7.40616	Ig kappa chain V-I region S107A	1.71297e+09	9676100
Dync1i2	O88487	-3.05181	Cytoplasmic dynein 1 intermediate chain 2	348772	9670730
Kpna1	Q60960	-4.35026	Importin subunit alpha-5	431906	9632600
Scyl2	Q8CFE4	-4.46926	SCY1-like protein 2	430360	9616800
Atp6ap2	Q9CYN9	-3.28361	Renin receptor	1.50183e+06	9.61423e+06
Clasp1	Q80TV8	-4.94215	CLIP-associating protein 1	330902	9.61093e+06
Pdia5	Q921X9	-4.75392	Protein disulfide-isomerase A5	356743	9.61003e+06
Las1l	A2BE28	-4.2167	Ribosomal biogenesis protein LAS1L	493227	9604900
Golga5	Q9QYE6	-4.04566	Golgin subfamily A member 5	339463	9.60257e+06
Praf2	Q9JIG8	-4.30958	PRA1 family protein 2	485499	9578900
Gnl3	Q8CI11	-5.48306	Guanine nucleotide-binding protein-like 3	200583	9539500
Scrib	Q80U72	-4.43798	Protein scribble homolog	422892	9.47093e+06
Srm	Q64674	-3.40438	Spermidine synthase	1.69419e+06	9467600
Pop1	Q8K205	-5.22085	Processing of 1, ribonuclease P/MRP family, (S. cerevisiae)	225730	9.40063e+06
Bzw2	Q91VK1	-5.05318	Basic leucine zipper and W2 domain-containing protein 2	364176	9.38437e+06
Bub3	Q9WVA3	-5.1049	Mitotic checkpoint protein BUB3	290004	9.38363e+06
Vti1b	O88384	-4.05638	Vesicle transport through interaction with t-SNAREs homolog 1B	307995	9.37664e+06
Arfrp1	Q8BXL7	-4.82948	ADP-ribosylation factor-related protein 1	354312	9341300
Gcat	O88986	-4.90473	2-amino-3-ketobutyrate coenzyme A ligase, mitochondrial	319284	9298600
Tcirg1	Q9JHF5	-4.06008	V-type proton ATPase subunit a	293703	9.28154e+06
Atp6v1d	P57746	-5.0646	V-type proton ATPase subunit D	316192	9.26847e+06
Prdx3	P20108	-4.44657	Thioredoxin-dependent peroxide reductase, mitochondrial	769640	9266500
Srpk1	O70551	-4.17709	SRSF protein kinase 1	309958	9.26233e+06
Stxbp1	O08599	-4.68755	Syntaxin-binding protein 1	421433	9.25573e+06
F13b	Q07968	5.55594	Coagulation factor XIII B chain	440680000	9.24853e+06
Slc25a32	Q8BMG8	-4.57099	Mitochondrial folate transporter/carrier	335921	9233000
Rusf1	Q91W34	-5.06011	RUS family member 1	267479	9226400
Vapb	Q9QY76	-3.24854	Vesicle-associated membrane protein-associated protein B	183668	9.21937e+06
Fam98b	Q80VD1	-4.92071	Protein FAM98B	334497	9.15833e+06
Sympk	Q80X82	-5.02615	Symplekin	295214	9153200
Ankhd1	E9PUR0	-4.31722	ANK_REP_REGION domain-containing protein	262009	9.11349e+06
Ppp2r1b	Q7TNP2	-3.21167	Serine/threonine-protein phosphatase 2A 65 kDa regulatory subunit A beta isoform	420322	9.11108e+06
Tubg1	P83887	-4.77164	Tubulin gamma-1 chain	314508	9.09513e+06
Usp47	Q8BY87	-4.56837	Ubiquitin carboxyl-terminal hydrolase 47	344552	9064200
Stim1	P70302	-4.64777	Stromal interaction molecule 1	381126	9054000
Ubr5	Q80TP3	-4.01996	E3 ubiquitin-protein ligase UBR5	310739	9021200
Plxna1	P70206	-4.91725	Plexin-A1	317339	8.97583e+06
Kirrel1	Q80W68	-5.03578	Kin of IRRE-like protein 1	298808	8.95963e+06
Sdf2l1	Q9ESP1	-5.40466	Stromal cell-derived factor 2-like protein 1	214633	8937600
Srsf5	O35326	-2.20575	Serine/arginine-rich splicing factor 5	432461	8.90275e+06
Gsk3b	Q9WV60	-3.79101	Glycogen synthase kinase-3 beta	319266	8.86035e+06
Gapvd1	Q6PAR5	-4.23817	GTPase-activating protein and VPS9 domain-containing protein 1	439807	8.83597e+06
Serpinb1a	Q9D154	-3.8036	Leukocyte elastase inhibitor A	931240	8826400
Lamp2	P17047	-4.67051	Lysosome-associated membrane glycoprotein 2	330832	8.82113e+06
Dis3	Q9CSH3	-4.72326	Exosome complex exonuclease RRP44	340957	8.81813e+06
Anapc4	Q91W96	-4.53793	Anaphase-promoting complex subunit 4	352818	8808300
Snrpd2	P62317	-4.40839	Small nuclear ribonucleoprotein Sm D2	276527	8779300
Cpd	O89001	-4.47612	Carboxypeptidase D	356674	8.77437e+06
Mrpl13	Q9D1P0	-4.95877	39S ribosomal protein L13, mitochondrial	226321	8.77097e+06
Dera	Q91YP3	-4.89059	Deoxyribose-phosphate aldolase	330554	8752100
Tgfb1i1	Q62219	-4.9702	Transforming growth factor beta-1-induced transcript 1 protein	327064	8737900
Fmnl3	Q6ZPF4	-4.84666	Formin-like protein 3	288857	8.71793e+06
Cnot9	Q9JKY0	-5.08713	CCR4-NOT transcription complex subunit 9	282866	8.70127e+06
Sap18	O55128	-4.88841	Histone deacetylase complex subunit SAP18	246778	8.69117e+06
Ripk1	Q60855	-2.89173	Receptor-interacting serine/threonine-protein kinase 1	443055	8.66636e+06
Ttll12	Q3UDE2	-4.69431	Tubulin--tyrosine ligase-like protein 12	418476	8.65437e+06
Trabd	Q99JY4	-4.29285	TraB domain-containing protein	392709	8.64857e+06
Sptlc1	O35704	-4.80682	Serine palmitoyltransferase 1	294797	8.64613e+06
Filip1l	Q6P6L0	-3.04416	Filamin A-interacting protein 1-like	211646	8.58839e+06
Acot2	Q9QYR9	-4.91386	Acyl-coenzyme A thioesterase 2, mitochondrial	320397	8.56713e+06
Fkbp9	Q9Z247	-4.84673	Peptidyl-prolyl cis-trans isomerase FKBP9	327758	8563600
Acsf2	Q8VCW8	-4.78154	Medium-chain acyl-CoA ligase ACSF2, mitochondrial	304591	8559200
Eif3d	O70194	-5.42176	Eukaryotic translation initiation factor 3 subunit D	237522	8.55883e+06
Med23	Q80YQ2	-5.06639	Mediator of RNA polymerase II transcription subunit 23	318693	8.55587e+06
Lonp2	Q9DBN5	-4.21321	Lon protease homolog 2, peroxisomal	439911	8547900
Gnl1	P36916	-4.48217	Guanine nucleotide-binding protein-like 1	365131	8.53307e+06
Ddb1	Q3U1J4	-5.34701	DNA damage-binding protein 1	199142	8.50543e+06
Stub1	Q9WUD1	-2.29576	STIP1 homology and U box-containing protein 1	479177	8.45959e+06
Tubgcp2	Q921G8	-5.01336	Gamma-tubulin complex component 2	295648	8.45193e+06
Fv1	P70213	-5.78834	Friend virus susceptibility protein 1	165520	8.42257e+06
Cdk11b	P24788	-4.71122	Cyclin-dependent kinase 11B	301778	8415800
Tubgcp3	P58854	-4.45198	Gamma-tubulin complex component 3	377913	8.39053e+06
Hars1	Q61035	-4.6436	Histidine--tRNA ligase, cytoplasmic	345351	8.38953e+06
Rad21	Q61550	-3.89475	Double-strand-break repair protein rad21 homolog	447501	8.36997e+06
Diaph1	O08808	-5.13781	Protein diaphanous homolog 1	267722	8365400
Senp3	Q9EP97	-4.4858	Sentrin-specific protease 3	356882	8.36323e+06
Fech	P22315	-4.40903	Ferrochelatase, mitochondrial	341270	8.35063e+06
Wasf2	Q8BH43	-4.74194	Wiskott-Aldrich syndrome protein family member 2	292939	8.33023e+06
Tradd	Q3U0V2	-4.17159	Tumor necrosis factor receptor type 1-associated DEATH domain protein	428293	8.32047e+06
Nup35	Q8R4R6	-4.93629	Nucleoporin NUP35	165920	8276600
Gemin5	Q8BX17	-4.31047	Gem-associated protein 5	427668	8.26133e+06
Larp1	Q6ZQ58	-3.41242	La-related protein 1	507676	8.21503e+06
Eps15	P42567	-3.82196	Epidermal growth factor receptor substrate 15	516706	8.20153e+06
Fads3	Q9JJE7	-5.06825	Fatty acid desaturase 3	317512	8198800
Lrrfip1	Q3UZ39	-5.02589	Leucine-rich repeat flightless-interacting protein 1	259890	8.19853e+06
Aars2	Q14CH7	-4.31961	Alanine--tRNA ligase, mitochondrial	420687	8.18917e+06
Adck1	Q9D0L4	-4.04199	AarF domain-containing protein kinase 1	484300	8177400
Psmd6	Q99JI4	-3.89976	26S proteasome non-ATPase regulatory subunit 6	499722	8174300
Pcyox1l	Q8C7K6	-4.73717	Prenylcysteine oxidase-like	332882	8.15527e+06
Aarsd1	Q3THG9	-4.38846	Alanyl-tRNA editing protein Aarsd1	326647	8.14623e+06
Iap	P03975	-4.28942	IgE-binding protein	385190	8.12737e+06
Hk1	P17710	-3.99175	Hexokinase-1	427217	8.12217e+06
Usp24	B1AY13	-4.03525	Ubiquitin carboxyl-terminal hydrolase 24	368344	8118800
Lancl2	Q9JJK2	-4.86607	LanC-like protein 2	292279	8.11727e+06
Opa3	Q505D7	-4.72276	Optic atrophy 3 protein homolog	331180	8.10347e+06
Ube3c	Q80U95	-4.98645	Ubiquitin-protein ligase E3C	267827	8.08097e+06
Nagk	Q9QZ08	-5.32053	N-acetyl-D-glucosamine kinase	194661	8.04533e+06
Abhd16a	Q9Z1Q2	-5.09692	Phosphatidylserine lipase ABHD16A	272220	7.97103e+06
Gprc5a	Q8BHL4	-3.03535	Retinoic acid-induced protein 3	427738	7.97032e+06
Gpi	P06745	-4.5027	Glucose-6-phosphate isomerase	241725	7.95257e+06
Dlg1	Q811D0	-3.74294	Disks large homolog 1	497134	7.93803e+06
Samhd1	Q60710	-5.45779	Deoxynucleoside triphosphate triphosphohydrolase SAMHD1	238373	7.90453e+06
Aebp1	Q640N1	-5.15575	Adipocyte enhancer-binding protein 1	253134	7.87767e+06
[truncated: 1,076 more rows]
