# Supplementary material for: MyD88-dependent Toll-like receptor 2 signaling modulates macrophage activation on lysate-adsorbed Teflon™ AF surfaces in an in vitro biomaterial host response model
Source: Front Immunol. 2023 Aug 24;14:1232586. doi: 10.3389/fimmu.2023.1232586 (PMC10491479; doi:10.3389/fimmu.2023.1232586)
Supplement: Supplementary file 2 [file DataSheet_2.xlsx]

## Sheet: Log2FC
ID	symbol	description	logFC	adj.P.Val	Identified as DAMPs
P62737	Acta2	Actin, aortic smooth muscle	-3.13423	0.000712554	Yes
P60710	Actb	Actin, cytoplasmic 1	-3.12233	0.000788719	Yes
P63260	Actg1	Actin, cytoplasmic 2	-3.12852	0.000787195	Yes
P10107	Anxa1	Annexin A1	-6.56908	0.00769573	Yes
Q00623	Apoa1	Apolipoprotein A-I	3.75763	0.000176872	Yes
P09813	Apoa2	Apolipoprotein A-II	4.42466	0.000126134	Yes
E9Q414	Apob	Apolipoprotein B-100	3.51561	0.000349398	Yes
P08226	Apoe	Apolipoprotein E	3.22717	0.000386133	Yes
P28653	Bgn	Biglycan	-2.78873	0.0855618	Yes
E9PV24	Fga	Fibrinogen alpha chain	2.65412	0.000733836	Yes
Q8K0E8	Fgb	Fibrinogen beta chain	2.76823	0.00102726	Yes
Q8VCM7	Fgg	Fibrinogen gamma chain	2.79554	0.000793466	Yes
P10922	H1-0	Histone H1.0	-5.27159	0.00888643	Yes
P43275	H1-1	Histone H1.1	-3.23413	0.165125	Yes
P15864	H1-2	Histone H1.2	-3.87482	0.331614	Yes
P43277	H1-3	Histone H1.3	-5.95724	0.0501649	Yes
P43274	H1-4	Histone H1.4	-6.22149	0.0407968	Yes
P43276	H1-5	Histone H1.5	-4.84475	0.0855618	Yes
Q64523	H2ac20	Histone H2A type 2-C	-15.5398	1.33062e-05	Yes
P27661	H2ax	Histone H2AX	-16.2587	1.33062e-05	Yes
P0C0S6	H2az1	Histone H2A.Z	-11.3266	0.00545495	Yes
Q8CGP0	H2bu1	Histone H2B type 3-B	-12.5083	0.00758586	Yes
P84228	H3c13	Histone H3.2	-7.22486	0.0017421	Yes
P62806	H4f16	Histone H4	-8.06085	0.000304224	Yes
Q8CGP5	Hist1h2af	Histone H2A type 1-F	-8.15892	0.00171328	Yes
Q64525	Hist2h2bb	Histone H2B type 2-B	-6.878	0.000415318	Yes
P07901	Hsp90aa1	Heat shock protein HSP 90-alpha	-5.99898	0.00494511	Yes
P11499	Hsp90ab1	Heat shock protein HSP 90-beta	-5.96785	0.00331728	Yes
P08113	Hsp90b1	Endoplasmin	-6.12918	0.00196576	Yes
Q99M31	Hspa14	Heat shock 70 kDa protein 14	-5.86372	6.52434e-05	Yes
P17879	Hspa1b	Heat shock 70 kDa protein 1B	-7.50474	0.00204692	Yes
Q61316	Hspa4	Heat shock 70 kDa protein 4	-8.43845	0.00307148	Yes
P48722	Hspa4l	Heat shock 70 kDa protein 4L	-8.35811	2.09006e-05	Yes
P20029	Hspa5	Endoplasmic reticulum chaperone BiP	-5.01105	0.00494433	Yes
P63017	Hspa8	Heat shock cognate 71 kDa protein	-4.137	0.0178486	Yes
P38647	Hspa9	Stress-70 protein, mitochondrial	-7.62857	0.00777701	Yes
P63038	Hspd1	60 kDa heat shock protein, mitochondrial	-7.23983	0.0307877	Yes
Q64433	Hspe1	10 kDa heat shock protein, mitochondrial	-2.56175	0.0190503	Yes
Q61699	Hsph1	Heat shock protein 105 kDa	-9.54874	2.36696e-05	Yes
Q9QZQ8	Macroh2a1	Core histone macro-H2A.1	-4.43012	0.0876391	Yes
Q8CCK0	Macroh2a2	Core histone macro-H2A.2	-6.10882	0.00018998	Yes
P35700	Prdx1	Peroxiredoxin-1	-5.83891	0.00723215	Yes
P08207	S100a10	Protein S100-A10	-5.77846	0.00533001	Yes
P50543	S100a11	Protein S100-A11	-2.98674	0.0934702	Yes
P07091	S100a4	Protein S100-A4	-8.3531	0.0152961	Yes
Q9CQN1	Trap1	Heat shock protein 75 kDa, mitochondrial	-5.9611	0.00728996	Yes
P10605	Ctsb	Cathepsin B	-5.30031	0.00163382
P18242	Ctsd	Cathepsin D	-2.08943	0.101534
Q9WUU7	Ctsz	Cathepsin Z	-5.15122	0.000794566
Q61171	Prdx2	Peroxiredoxin-2	1.32633	0.041195
O08807	Prdx4	Peroxiredoxin-4	-5.02319	0.00379082
O08709	Prdx6	Peroxiredoxin-6	-2.55493	0.0764082
P97384	Anxa11	Annexin A11	-5.44023	0.000135414
P07356	Anxa2	Annexin A2	-2.19189	0.0640562
O35639	Anxa3	Annexin A3	-0.609674	0.587683
P48036	Anxa5	Annexin A5	-2.06724	0.330966
P14824	Anxa6	Annexin A6	-2.9963	0.0163951
Q07076	Anxa7	Annexin A7	-6.52573	3.7365e-05
P06728	Apoa4	Apolipoprotein A-IV	4.1744	0.000119819
Q8C7G5	Apoa5	Apolipoprotein A-V	4.72046	0.000142964
P34928	Apoc1	Apolipoprotein C-I	1.82006	0.00815497
Q05020	Apoc2	Apolipoprotein C-II	11.5772	1.45169e-05
P33622	Apoc3	Apolipoprotein C-III	4.28564	0.000124515
Q61268	Apoc4	Apolipoprotein C-IV	3.05203	0.00107048
P51910	Apod	Apolipoprotein D	7.14429	7.16153e-05
Q91V80	Apof	Apolipoprotein F	4.07144	0.00092043
Q9Z1R3	Apom	Apolipoprotein M	2.62548	0.00118092
G3X9D6	Apon	Apolipoprotein N	5.77475	0.00774648
P03987	P03987	Ig gamma-3 chain C region	8.71782	0.000390113
P01638	P01638	Ig kappa chain V-V region L6	5.08197	0.00118352
P10404	P10404	MLV-related proviral Env polyprotein	5.69086	0.00131508
P01843	P01843	Ig lambda-1 chain C region	4.92957	0.00267918
P01656	P01656	Ig kappa chain V-III region MOPC 70	4.82288	0.0185404
P01644	P01644	Ig kappa chain V-V region HP R16.7	4.17331	0.0251698
P01670	P01670	Ig kappa chain V-III region PC 6684	1.86291	0.0375201
P06330	P06330	Ig heavy chain V region AC38 205.12	3.39968	0.0629829
P01631	P01631	Ig kappa chain V-II region 26-10	0.910228	0.0992426
P01801	P01801	Ig heavy chain V-III region J606	1.49468	0.219229
Q6PIU9	Q6PIU9	Uncharacterized protein FLJ45252 homolog	0.0793334	0.914868
Q5SVP0	Q5SVP0	RIKEN cDNA 9930111J21 gene 1	-2.60336	0.0855217
Q19LI2	A1bg	Alpha-1B-glycoprotein	8.79016	2.1168e-05
P58742	Aaas	Aladin	-8.90127	1.85113e-05
Q9D2R0	Aacs	Acetoacetyl-CoA synthetase	-6.42976	7.2373e-05
Q3UHJ0	Aak1	AP2-associated protein kinase 1	-6.10696	0.00631629
Q8BGQ7	Aars1	Alanine--tRNA ligase, cytoplasmic	-9.61663	0.000246656
Q14CH7	Aars2	Alanine--tRNA ligase, mitochondrial	-4.31961	0.00023585
Q3THG9	Aarsd1	Alanyl-tRNA editing protein Aarsd1	-4.38846	0.00568103
Q9JKX4	Aatf	Protein AATF	-0.192547	0.74216
Q9JI39	Abcb10	ATP-binding cassette sub-family B member 10, mitochondrial	-6.25766	4.20423e-05
P06795	Abcb1b	ATP-dependent translocase ABCB1	-8.18907	2.26785e-05
Q61102	Abcb7	ATP-binding cassette sub-family B member 7, mitochondrial	-6.2207	0.00013963
O35379	Abcc1	Multidrug resistance-associated protein 1	-7.30974	0.000160582
P55096	Abcd3	ATP-binding cassette sub-family D member 3	-8.51114	1.45169e-05
P61222	Abce1	ATP-binding cassette sub-family E member 1	-11.8014	1.50331e-05
Q6P542	Abcf1	ATP-binding cassette sub-family F member 1	-8.60892	2.1168e-05
Q99LE6	Abcf2	ATP-binding cassette sub-family F member 2	-9.63832	1.51144e-05
Q8K268	Abcf3	ATP-binding cassette sub-family F member 3	-7.28128	1.96125e-05
Q7TMS5	Abcg2	Broad substrate specificity ATP-binding cassette transporter ABCG2	-5.44247	3.97424e-05
Q99LR1	Abhd12	Lysophosphatidylserine lipase ABHD12	-6.57103	0.00015295
Q9Z1Q2	Abhd16a	Phosphatidylserine lipase ABHD16A	-5.09692	0.000296681
Q9DBL9	Abhd5	1-acylglycerol-3-phosphate O-acyltransferase ABHD5	-1.19695	0.0787684
Q921H8	Acaa1a	3-ketoacyl-CoA thiolase A, peroxisomal	-5.13825	0.000399635
Q8BWT1	Acaa2	3-ketoacyl-CoA thiolase, mitochondrial	-9.2759	4.80149e-05
Q5SWU9	Acaca	Acetyl-CoA carboxylase 1	-6.98883	3.84326e-05
Q8JZN5	Acad9	Complex I assembly factor ACAD9, mitochondrial	-8.30339	1.45169e-05
P51174	Acadl	Long-chain specific acyl-CoA dehydrogenase, mitochondrial	-11.0038	4.72141e-05
P45952	Acadm	Medium-chain specific acyl-CoA dehydrogenase, mitochondrial	-9.26322	1.7639e-05
Q07417	Acads	Short-chain specific acyl-CoA dehydrogenase, mitochondrial	-6.19347	6.73988e-05
Q9DBL1	Acadsb	Short/branched chain specific acyl-CoA dehydrogenase, mitochondrial	-6.38193	2.48789e-05
P50544	Acadvl	Very long-chain specific acyl-CoA dehydrogenase, mitochondrial	-9.4826	1.45169e-05
Q6ZQK5	Acap2	Arf-GAP with coiled-coil, ANK repeat and PH domain-containing protein 2	-3.3867	0.00877445
Q8QZT1	Acat1	Acetyl-CoA acetyltransferase, mitochondrial	-10.8346	1.45169e-05
Q8BMP6	Acbd3	Golgi resident protein GCP60	-6.49738	5.2904e-05
Q91V92	Acly	ATP-citrate synthase	-5.67506	0.000463641
Q99KI0	Aco2	Aconitate hydratase, mitochondrial	-6.98296	0.000479031
Q9CQR4	Acot13	Acyl-coenzyme A thioesterase 13	-6.98071	0.000343195
Q9QYR9	Acot2	Acyl-coenzyme A thioesterase 2, mitochondrial	-4.91386	0.000665692
Q91V12	Acot7	Cytosolic acyl coenzyme A thioester hydrolase	-3.24834	0.120873
Q9R0X4	Acot9	Acyl-coenzyme A thioesterase 9, mitochondrial	-7.75722	0.00723329
Q9R0H0	Acox1	Peroxisomal acyl-coenzyme A oxidase 1	-4.32208	0.00025112
Q8VCW8	Acsf2	Medium-chain acyl-CoA ligase ACSF2, mitochondrial	-4.78154	0.000180478
P41216	Acsl1	Long-chain-fatty-acid--CoA ligase 1	-7.67537	0.000121598
Q9CZW4	Acsl3	Long-chain-fatty-acid--CoA ligase 3	-8.3264	2.92811e-05
Q9QUJ7	Acsl4	Long-chain-fatty-acid--CoA ligase 4	-8.64089	0.00216944
Q8JZR0	Acsl5	Long-chain-fatty-acid--CoA ligase 5	-7.01718	0.000781841
Q8BFZ3	Actbl2	Beta-actin-like protein 2	-14.5352	1.33062e-05
Q9Z2N8	Actl6a	Actin-like protein 6A	-2.51913	0.0332715
Q7TPR4	Actn1	Alpha-actinin-1	-5.77593	0.0119273
P57780	Actn4	Alpha-actinin-4	-4.61763	0.00994688
Q9QZB7	Actr10	Actin-related protein 10	-1.64586	0.0930627
P61164	Actr1a	Alpha-centractin	-9.80146	1.60484e-05
Q8R5C5	Actr1b	Beta-centractin	-10.358	2.2794e-05
P61161	Actr2	Actin-related protein 2	-7.19154	4.19006e-05
Q99JY9	Actr3	Actin-related protein 3	-6.1202	0.000627891
O35598	Adam10	Disintegrin and metalloproteinase domain-containing protein 10	-7.32301	4.35258e-05
Q61072	Adam9	Disintegrin and metalloproteinase domain-containing protein 9	-7.0885	2.09006e-05
Q9D0L4	Adck1	AarF domain-containing protein kinase 1	-4.04199	0.000164509
Q9QYC0	Add1	Alpha-adducin	-4.89457	0.000356861
Q9QYB5	Add3	Gamma-adducin	-5.2248	0.000119374
Q9Z0M6	Adgre5	Adhesion G protein-coupled receptor E5	4.27995	0.00230771
Q8JZZ7	Adgrl2	Adhesion G protein-coupled receptor L2	-5.17054	0.00178269
P00329	Adh1	Alcohol dehydrogenase 1	5.07059	5.88324e-05
P28474	Adh5	Alcohol dehydrogenase class-3	-7.71812	0.00104993
Q64437	Adh7	All-trans-retinol dehydrogenase [NAD(+)] ADH7	-7.08237	4.00355e-05
Q60994	Adipoq	Adiponectin	5.96435	0.000294021
P55264	Adk	Adenosine kinase	-1.28151	0.352973
Q9Z103	Adnp	Activity-dependent neuroprotector homeobox protein	1.1125	0.0767854
Q8VDL4	Adpgk	ADP-dependent glucokinase	-7.15101	0.00019376
P54822	Adsl	Adenylosuccinate lyase	-5.72726	0.000297718
Q640N1	Aebp1	Adipocyte enhancer-binding protein 1	-5.15575	0.000371109
Q80YS6	Afap1	Actin filament-associated protein 1	-3.29101	0.00374711
Q9QZQ1	Afdn	Afadin	-5.89682	7.95515e-05
Q920A7	Afg3l1	AFG3-like protein 1	-7.03079	3.46478e-05
Q8JZQ2	Afg3l2	AFG3-like protein 2	-6.83482	4.32625e-05
O89020	Afm	Afamin	6.83894	5.36966e-05
Q8BXK8	Agap1	Arf-GAP with GTPase, ANK repeat and PH domain-containing protein 1	-2.71043	0.0102574
Q9ESW4	Agk	Acylglycerol kinase, mitochondrial	-7.5922	1.95614e-05
Q8CJG0	Ago2	Protein argonaute-2	-5.26449	4.94253e-05
Q8K4X7	Agpat4	1-acyl-sn-glycerol-3-phosphate acyltransferase delta	-4.39522	0.000254749
Q8C0I1	Agps	Alkyldihydroxyacetonephosphate synthase, peroxisomal	-9.55051	1.53192e-05
P11859	Agt	Angiotensinogen	4.34906	0.00180759
Q8CJF7	Ahctf1	Protein ELYS	-5.65513	0.000508571
P50247	Ahcy	Adenosylhomocysteinase	-3.18056	0.0528779
Q80SW1	Ahcyl1	S-adenosylhomocysteine hydrolase-like protein 1	-6.33624	3.20842e-05
E9Q616	Ahnak	PDZ domain-containing protein	-10.5564	0.00231842
Q3URZ6	Ahnak2	AHNAK nucleoprotein 2	-6.04674	0.000318484
Q8BK64	Ahsa1	Activator of 90 kDa heat shock protein ATPase homolog 1	-8.46056	2.44879e-05
P29699	Ahsg	Alpha-2-HS-glycoprotein	2.49494	0.00110665
A2AS37	AI182371	Anaphylatoxin-like domain-containing protein	6.834	0.000203061
Q9Z0X1	Aifm1	Apoptosis-inducing factor 1, mitochondrial	-6.6738	2.74084e-05
Q8BUE4	Aifm2	Ferroptosis suppressor protein 1	-4.88061	0.000124593
P31230	Aimp1	Aminoacyl tRNA synthase complex-interacting multifunctional protein 1	-9.07519	1.45169e-05
Q8R010	Aimp2	Aminoacyl tRNA synthase complex-interacting multifunctional protein 2	-8.67263	1.50331e-05
Q9WTP6	Ak2	Adenylate kinase 2, mitochondrial	-4.51759	0.0033054
Q9WUR9	Ak4	Adenylate kinase 4, mitochondrial	-7.77961	3.74443e-05
O08715	Akap1	A-kinase anchor protein 1, mitochondrial	-3.17281	0.00067897
O88845	Akap10	A-kinase anchor protein 10, mitochondrial	-0.994465	0.306777
E9Q394	Akap13	A-kinase anchor protein 13	-0.450978	0.587913
Q9R0L7	Akap8l	A-kinase anchor protein 8-like	-3.26815	0.000886668
Q70FJ1	Akap9	A-kinase anchor protein 9	-4.60873	0.00111494
Q64362	Aktip	AKT-interacting protein	-1.56534	0.149698
P07724	Alb	Albumin	3.29336	0.000777436
F8VQ07	Albfm1	Albumin superfamily member 1	5.92379	9.19756e-05
Q61490	Alcam	CD166 antigen	-5.73309	0.000716158
Q571I9	Aldh16a1	Aldehyde dehydrogenase family 16 member A1	-0.197607	0.870586
Q9Z110	Aldh18a1	Delta-1-pyrroline-5-carboxylate synthase	-10.9442	3.70517e-05
Q8K009	Aldh1l2	Mitochondrial 10-formyltetrahydrofolate dehydrogenase	-9.77554	1.52834e-05
P47738	Aldh2	Aldehyde dehydrogenase, mitochondrial	-8.03246	2.57887e-05
P47740	Aldh3a2	Aldehyde dehydrogenase family 3 member A2	-8.75284	1.7639e-05
Q8BWF0	Aldh5a1	Succinate-semialdehyde dehydrogenase, mitochondrial	-2.14574	0.0871781
Q9JLJ2	Aldh9a1	4-trimethylaminobutyraldehyde dehydrogenase	-3.74126	0.0010735
P05064	Aldoa	Fructose-bisphosphate aldolase A	-6.88023	0.039174
Q3UGP8	Alg10b	Putative Dol-P-Glc:Glc(2)Man(9)GlcNAc(2)-PP-Dol alpha-1,2-glucosyltransferase	-5.47045	0.000195777
Q9DBE8	Alg2	Alpha-1,3/1,6-mannosyltransferase ALG2	-7.37311	7.75338e-05
Q9DB25	Alg5	Dolichyl-phosphate beta-glucosyltransferase	-6.87427	0.000522421
Q8VDI9	Alg9	Alpha-1,2-mannosyltransferase ALG9	-7.14402	0.0008337
O08583	Alyref	THO complex subunit 4	-4.26059	0.000272113
Q07456	Ambp	Protein AMBP	3.58358	0.000232019
Q9R049	Amfr	E3 ubiquitin-protein ligase AMFR	-4.10326	0.00072525
Q8K371	Amotl2	Angiomotin-like protein 2	-3.07244	0.00273869
P53995	Anapc1	Anaphase-promoting complex subunit 1	-4.14402	0.00214369
Q91W96	Anapc4	Anaphase-promoting complex subunit 4	-4.53793	0.000937817
Q8BTZ4	Anapc5	Anaphase-promoting complex subunit 5	-2.57793	0.0679952
Q9WVM3	Anapc7	Anaphase-promoting complex subunit 7	-2.83808	0.00206851
Q9R182	Angptl3	Angiopoietin-related protein 3	7.00292	0.000105636
Q8R0Z6	Angptl6	Angiopoietin-related protein 6	3.58404	0.000422886
Q810B6	Ankfy1	Rabankyrin-5	-7.06213	0.000148024
Q9JHZ2	Ankh	Progressive ankylosis protein	-2.94755	0.0033756
E9PUR0	Ankhd1	ANK_REP_REGION domain-containing protein	-4.31722	0.0183971
Q6ZPS6	Ankib1	Ankyrin repeat and IBR domain-containing protein 1	-3.1345	0.000399661
Q6P1H6	Ankle2	Ankyrin repeat and LEM domain-containing protein 2	-0.185813	0.872422
Q3TPE9	Ankmy2	Ankyrin repeat and MYND domain-containing protein 2	-2.61281	0.00163127
Q99NH0	Ankrd17	Ankyrin repeat domain-containing protein 17	-6.82172	0.000121321
P59672	Anks1a	Ankyrin repeat and SAM domain-containing protein 1A	-0.350704	0.599895
Q80UU1	Ankzf1	Ankyrin repeat and zinc finger domain-containing protein 1	-2.12624	0.0796767
Q8K298	Anln	Anillin	-4.45778	0.00544663
Q8BH79	Ano10	Anoctamin-10	-7.43263	0.000160582
Q6P9J9	Ano6	Anoctamin-6	-7.4545	2.64686e-05
Q6DFX2	Antxr2	Anthrax toxin receptor 2	5.13198	0.00067897
O35643	Ap1b1	AP-1 complex subunit beta-1	-8.983	1.53192e-05
P22892	Ap1g1	AP-1 complex subunit gamma-1	-7.46065	1.95557e-05
P35585	Ap1m1	AP-1 complex subunit mu-1	-5.68148	9.7925e-05
P61967	Ap1s1	AP-1 complex subunit sigma-1A	-3.64675	0.0321249
P17426	Ap2a1	AP-2 complex subunit alpha-1	-9.09084	2.42968e-05
P17427	Ap2a2	AP-2 complex subunit alpha-2	-8.42081	5.06642e-05
Q9DBG3	Ap2b1	AP-2 complex subunit beta	-9.14032	1.45169e-05
P84091	Ap2m1	AP-2 complex subunit mu	-9.16373	1.45169e-05
P62743	Ap2s1	AP-2 complex subunit sigma	-7.3173	3.04394e-05
Q9Z1T1	Ap3b1	AP-3 complex subunit beta-1	-7.84061	5.36966e-05
O54774	Ap3d1	AP-3 complex subunit delta-1	-6.10325	5.2639e-05
Q9JKC8	Ap3m1	AP-3 complex subunit mu-1	-6.99317	2.35539e-05
Q9DCR2	Ap3s1	AP-3 complex subunit sigma-1	-5.71574	0.00482999
O88879	Apaf1	Apoptotic protease-activating factor 1	-0.906027	0.322148
Q9QXJ1	Apbb1	Amyloid-beta A4 precursor protein-binding family B member 1	0.495586	0.487215
Q8R5A3	Apbb1ip	Amyloid beta A4 precursor protein-binding family B member 1-interacting protein	-5.1545	0.000685666
O35841	Api5	Apoptosis inhibitor 5	-8.65848	3.74642e-05
Q9D7N9	Apmap	Adipocyte plasma membrane-associated protein	-7.42834	0.000105087
Q01339	Apoh	Beta-2-glycoprotein 1	3.37258	0.000333115
Q9DCZ4	Apoo	MICOS complex subunit Mic26	-6.39362	5.88073e-05
Q78IK4	Apool	MICOS complex subunit Mic27	-8.57754	1.56405e-05
P08030	Aprt	Adenine phosphoribosyltransferase	-9.92207	1.45169e-05
Q02013	Aqp1	Aquaporin-1	-8.68585	0.00131508
Q8CFQ3	Aqr	RNA helicase aquarius	-1.42566	0.253124
Q5XJY5	Arcn1	Coatomer subunit delta	-7.58703	1.53774e-05
Q8BSL7	Arf2	ADP-ribosylation factor 2	-11.0941	0.00590153
P61205	Arf3	ADP-ribosylation factor 3	-4.60597	8.58172e-05
P61750	Arf4	ADP-ribosylation factor 4	-4.93934	6.83828e-05
P84084	Arf5	ADP-ribosylation factor 5	-4.33184	0.000108685
P62331	Arf6	ADP-ribosylation factor 6	-8.14825	0.000232629
Q9EPJ9	Arfgap1	ADP-ribosylation factor GTPase-activating protein 1	-3.33315	0.0116746
Q99K28	Arfgap2	ADP-ribosylation factor GTPase-activating protein 2	-5.35325	0.00153421
Q9D8S3	Arfgap3	ADP-ribosylation factor GTPase-activating protein 3	-2.44744	0.0330376
A2A5R2	Arfgef2	Brefeldin A-inhibited guanine nucleotide-exchange protein 2	-4.70169	0.000146418
G5E8V9	Arfip1	ADP-ribosylation factor-interacting protein 1	-5.57086	5.76855e-05
Q8BXL7	Arfrp1	ADP-ribosylation factor-related protein 1	-4.82948	0.00015295
Q5FWK3	Arhgap1	Rho GTPase-activating protein 1	-7.47145	3.01778e-05
Q3UIA2	Arhgap17	Rho GTPase-activating protein 17	-0.969541	0.246829
Q6DFV3	Arhgap21	Rho GTPase-activating protein 21	-1.22291	0.0934811
Q8BL80	Arhgap22	Rho GTPase-activating protein 22	-1.18458	0.16292
A6X8Z5	Arhgap31	Rho GTPase-activating protein 31	0.0620141	0.904992
P97393	Arhgap5	Rho GTPase-activating protein 5	-1.5617	0.111669
Q99PT1	Arhgdia	Rho GDP-dissociation inhibitor 1	-2.45001	0.219229
Q61599	Arhgdib	Rho GDP-dissociation inhibitor 2	-4.21473	0.0155845
Q61210	Arhgef1	Rho guanine nucleotide exchange factor 1	-4.51652	0.000337655
Q80U35	Arhgef17	Rho guanine nucleotide exchange factor 17	-0.0527099	0.958749
Q60875	Arhgef2	Rho guanine nucleotide exchange factor 2	-8.936	2.19286e-05
Q3UPH7	Arhgef40	Rho guanine nucleotide exchange factor 40	-2.44045	0.017549
E9Q7D5	Arhgef5	Rho guanine nucleotide exchange factor 5	-0.720639	0.406931
Q9ES28	Arhgef7	Rho guanine nucleotide exchange factor 7	0.233682	0.777132
P61211	Arl1	ADP-ribosylation factor-like protein 1	-6.81578	2.83544e-05
Q9D0J4	Arl2	ADP-ribosylation factor-like protein 2	-6.3415	0.000138895
Q9WUL7	Arl3	ADP-ribosylation factor-like protein 3	-3.32883	0.0202509
Q80ZU0	Arl5a	ADP-ribosylation factor-like protein 5A	-0.0357918	0.947707
O88848	Arl6	ADP-ribosylation factor-like protein 6	-9.85537	1.50331e-05
Q8R5J9	Arl6ip5	PRA1 family protein 3	-9.07603	1.51144e-05
Q8VEH3	Arl8a	ADP-ribosylation factor-like protein 8A	-9.8723	2.93651e-05
Q9CQW2	Arl8b	ADP-ribosylation factor-like protein 8B	-11.1118	1.51144e-05
Q9D0L7	Armc10	Armadillo repeat-containing protein 10	-6.70921	4.8971e-05
Q5EBP3	Armc5	Armadillo repeat-containing protein 5	0.53544	0.44595
Q8BNU0	Armc6	Armadillo repeat-containing protein 6	-6.92468	2.84155e-05
Q8BHS6	Armcx3	Armadillo repeat-containing X-linked protein 3	-4.28607	9.45206e-05
Q9WV32	Arpc1b	Actin-related protein 2/3 complex subunit 1B	-6.56447	0.000146418
Q9CVB6	Arpc2	Actin-related protein 2/3 complex subunit 2	-3.95837	0.000312943
Q9JM76	Arpc3	Actin-related protein 2/3 complex subunit 3	-7.44609	4.42795e-05
P59999	Arpc4	Actin-related protein 2/3 complex subunit 4	-4.92602	0.00111906
Q3TYD4	Arsg	Arylsulfatase G	4.17532	0.000416733
Q9WV54	Asah1	Acid ceramidase	-2.95062	0.00310573
Q9QWY8	Asap1	Arf-GAP with SH3 domain, ANK repeat and PH domain-containing protein 1	-2.98151	0.0339132
Q91WR3	Ascc2	Activating signal cointegrator 1 complex subunit 2	-2.82652	0.000665692
E9PZJ8	Ascc3	Activating signal cointegrator 1 complex subunit 3	-7.94886	3.46478e-05
Q61024	Asns	Asparagine synthetase [glutamine-hydrolyzing]	-12.8047	1.45169e-05
Q8BSY0	Asph	Aspartyl/asparaginyl beta-hydroxylase	-9.99798	4.97462e-05
P16460	Ass1	Argininosuccinate synthase	5.36653	8.81694e-05
Q9D5T0	Atad1	ATPase family AAA domain-containing protein 1	-7.02455	1.88337e-05
Q8CDM1	Atad2	ATPase family AAA domain-containing protein 2	-3.74946	0.00202423
Q925I1	Atad3	ATPase family AAA domain-containing protein 3	-8.01837	2.5563e-05
Q6P4T0	Atg2a	Autophagy-related protein 2 homolog A	-0.798546	0.134369
Q80XK6	Atg2b	Autophagy-related protein 2 homolog B	0.0470293	0.94085
Q9CPX6	Atg3	Ubiquitin-like-conjugating enzyme ATG3	-4.56974	0.000148272
Q9D906	Atg7	Ubiquitin-like modifier-activating enzyme ATG7	0.910326	0.26892
Q9CWJ9	Atic	Bifunctional purine biosynthesis protein ATIC	-5.24795	0.000859464
Q6PA06	Atl2	Atlastin-2	-6.19152	0.000194555
Q91YH5	Atl3	Atlastin-3	-7.95581	1.50331e-05
Q9EPE9	Atp13a1	Manganese-transporting ATPase 13A1	-7.08366	2.5563e-05
Q8VDN2	Atp1a1	Sodium/potassium-transporting ATPase subunit alpha-1	-10.7705	1.45169e-05
P97370	Atp1b3	Sodium/potassium-transporting ATPase subunit beta-3	-7.07982	0.000487353
O55143	Atp2a2	Sarcoplasmic/endoplasmic reticulum calcium ATPase 2	-10.8242	4.2223e-05
G5E829	Atp2b1	Plasma membrane calcium-transporting ATPase 1	-10.0682	2.26785e-05
Q80XR2	Atp2c1	Calcium-transporting ATPase type 2C member 1	-3.38381	0.00183148
Q03265	Atp5f1a	ATP synthase subunit alpha, mitochondrial	-8.28778	0.000582033
P56480	Atp5f1b	ATP synthase subunit beta, mitochondrial	-7.89162	0.00307656
Q91VR2	Atp5f1c	ATP synthase subunit gamma, mitochondrial	-10.5792	0.000918144
Q9D3D9	Atp5f1d	ATP synthase subunit delta, mitochondrial	-5.1588	0.000475944
Q78IK2	Atp5md	ATP synthase membrane subunit DAPIT, mitochondrial	-7.45092	1.53192e-05
Q06185	Atp5me	ATP synthase subunit e, mitochondrial	-6.65317	0.000386133
P56135	Atp5mf	ATP synthase subunit f, mitochondrial	-9.23877	0.000336652
Q9CPQ8	Atp5mg	ATP synthase subunit g, mitochondrial	-7.57935	0.000570113
Q9CQQ7	Atp5pb	ATP synthase F(0) complex subunit B1, mitochondrial	-9.48884	0.00106903
Q9DCX2	Atp5pd	ATP synthase subunit d, mitochondrial	-8.8853	6.44387e-05
Q9DB20	Atp5po	ATP synthase subunit O, mitochondrial	-7.89061	0.000126789
Q9R1Q9	Atp6ap1	V-type proton ATPase subunit S1	-3.31833	0.0299259
Q9CYN9	Atp6ap2	Renin receptor	-3.28361	0.0142838
Q9Z1G4	Atp6v0a1	V-type proton ATPase 116 kDa subunit a1	-7.12338	2.8263e-05
P15920	Atp6v0a2	V-type proton ATPase 116 kDa subunit a2	-3.40512	0.0145197
P51863	Atp6v0d1	V-type proton ATPase subunit d 1	-9.02058	1.51144e-05
P50516	Atp6v1a	V-type proton ATPase catalytic subunit A	-9.44094	1.53192e-05
P62814	Atp6v1b2	V-type proton ATPase subunit B, brain isoform	-9.24896	1.53192e-05
P57746	Atp6v1d	V-type proton ATPase subunit D	-5.0646	0.000565741
P50518	Atp6v1e1	V-type proton ATPase subunit E 1	-6.75149	9.9507e-05
Q8BVE3	Atp6v1h	V-type proton ATPase subunit H	-6.68292	8.9692e-05
Q64430	Atp7a	Copper-transporting ATPase 1	-2.61108	0.0051541
Q9WU60	Atrn	Attractin	-2.32601	0.0114156
Q61687	Atrx	Transcriptional regulator ATRX	-4.13436	0.00427432
P28658	Atxn10	Ataxin-10	-8.86757	3.47492e-05
Q7TQH0	Atxn2l	Ataxin-2-like protein	-4.89771	0.000106966
P70295	Aup1	Ancient ubiquitous protein 1	-7.76899	5.83567e-05
O70126	Aurkb	Aurora kinase B	-5.12609	7.2373e-05
Q00993	Axl	Tyrosine-protein kinase receptor UFO	-3.49471	0.000475944
Q64726	Azgp1	Zinc-alpha-2-glycoprotein	7.74375	0.000214416
P01887	B2m	Beta-2-microglobulin	7.10896	2.48015e-05
Q09200	B4galnt1	Beta-1,4 N-acetylgalactosaminyltransferase 1	3.46324	0.000325155
Q8K3W0	Babam2	BRISC and BRCA1-A complex member 2	-2.58347	0.00848377
Q91YN9	Bag2	BAG family molecular chaperone regulator 2	-6.78661	5.88073e-05
Q9JLV1	Bag3	BAG family molecular chaperone regulator 3	-3.26621	0.0117362
Q9Z1R2	Bag6	Large proline-rich protein BAG6	-8.77747	4.48625e-05
Q8BKX1	Baiap2	Brain-specific angiogenesis inhibitor 1-associated protein 2	-4.53122	0.00690651
O08734	Bak1	Bcl-2 homologous antagonist/killer	-6.93044	0.00010918
O54962	Banf1	Barrier-to-autointegration factor	-7.36793	0.000810531
Q91XV3	Basp1	Brain acid soluble protein 1	-5.70733	0.000129958
Q07813	Bax	Apoptosis regulator BAX	-6.45658	7.2373e-05
O88379	Baz1a	Bromodomain adjacent to zinc finger domain protein 1A	-4.1898	0.00100807
Q9Z277	Baz1b	Tyrosine-protein kinase BAZ1B	-4.01543	0.000165923
Q61334	Bcap29	B-cell receptor-associated protein 29	-6.71136	7.95515e-05
Q61335	Bcap31	B-cell receptor-associated protein 31	-9.67334	1.45169e-05
Q8CCN5	Bcas3	Breast carcinoma-amplified sequence 3 homolog	-0.760331	0.126641
O35855	Bcat2	Branched-chain-amino-acid aminotransferase, mitochondrial	-5.49525	0.000223947
O55028	Bckdk	[3-methyl-2-oxobutanoate dehydrogenase [lipoamide]] kinase, mitochondrial	-3.27196	0.0426627
P59017	Bcl2l13	Bcl-2-like protein 13	-1.6832	0.121873
Q8K019	Bclaf1	Bcl-2-associated transcription factor 1	-5.2902	5.88512e-05
Q9CZP5	Bcs1l	Mitochondrial chaperone BCS1	-4.19558	0.000128807
O88597	Becn1	Beclin-1	-1.49179	0.12202
O88738	Birc6	Baculoviral IAP repeat-containing protein 6	-6.63579	4.33904e-05
Q6PGF5	Bms1	Bms1-type G domain-containing protein	-1.20844	0.0451794
P97452	Bop1	Ribosome biogenesis protein BOP1	-5.76601	0.000275464
P07743	Bpifa2	BPI fold-containing family A member 2	4.11971	0.00023585
Q61114	Bpifb1	BPI fold-containing family B member 1	4.13092	0.000377354
Q80V26	Bpnt2	Golgi-resident adenosine 3',5'-bisphosphate 3'-phosphatase	-8.13518	2.06282e-05
A2A654	Bptf	Bromodomain PHD finger transcription factor	-0.237639	0.791043
Q7JJ13	Brd2	Bromodomain-containing protein 2	0.825041	0.152297
Q9ESU6	Brd4	Bromodomain-containing protein 4	0.159547	0.739476
Q8BXV2	Bri3bp	BRI3-binding protein	-7.63509	5.53546e-05
Q5SXJ3	Brip1	Fanconi anemia group J protein homolog	-0.542177	0.257392
Q9DCA5	Brix1	Ribosome biogenesis protein BRX1 homolog	-7.81149	2.09097e-05
P18572	Bsg	Basigin	-9.28962	1.51144e-05
E9QAE3	Btaf1	B-TFIID TATA-box-binding protein-associated factor 1	-5.4612	3.18262e-05
Q64152	Btf3	Transcription factor BTF3	0.798535	0.409135
Q9WVA3	Bub3	Mitotic checkpoint protein BUB3	-5.1049	0.000301408
O54825	Bysl	Bystin	-4.82823	0.000169998
Q9CQC6	Bzw1	Basic leucine zipper and W2 domain-containing protein 1	-6.9719	0.000167041
Q91VK1	Bzw2	Basic leucine zipper and W2 domain-containing protein 2	-5.05318	0.00134786
P98086	C1qa	Complement C1q subcomponent subunit A	-2.2117	0.00239548
P14106	C1qb	Complement C1q subcomponent subunit B	-2.87417	0.000581435
O35658	C1qbp	Complement component 1 Q subcomponent-binding protein, mitochondrial	-3.71297	0.000898938
Q02105	C1qc	Complement C1q subcomponent subunit C	-4.16052	0.000167977
Q8CG16	C1ra	Complement C1r-A subcomponent	2.55158	0.0143954
Q8CG14	C1sa	Complement C1s-A subcomponent	2.72951	0.00127152
P21180	C2	Complement C2	7.12737	0.00014175
P01027	C3	Complement C3	0.976222	0.0681813
P01029	C4b	Complement C4-B	3.87562	0.000124515
P08607	C4bpa	C4b-binding protein	4.41648	8.20786e-05
P06684	C5	Complement C5	-0.08429	0.875194
E9Q6D8	C6	Complement component C6	0.0533403	0.906414
D3YXF5	C7	Complement component 7	-0.620096	0.231894
Q8K182	C8a	Complement component C8 alpha chain	1.48532	0.0131249
Q8BH35	C8b	Complement component C8 beta chain	1.67712	0.00615102
Q8VCG4	C8g	Complement component C8 gamma chain	0.927518	0.125268
P06683	C9	Complement component C9	2.12766	0.00234372
Q8VDY9	Caap1	Caspase activity and apoptosis inhibitor 1	-0.0328712	0.966881
Q06138	Cab39	Calcium-binding protein 39	-2.08048	0.0692111
Q9CXW3	Cacybp	Calcyclin-binding protein	-7.47063	0.00137859
B2RQC6	Cad	CAD protein	-10.2135	1.71809e-05
E9QA15	Cald1	Caldesmon 1	-4.45338	0.0276859
P14211	Calr	Calreticulin	-7.21136	0.00267918
O35887	Calu	Calumenin	-6.95813	4.2223e-05
Q6PHZ2	Camk2d	Calcium/calmodulin-dependent protein kinase type II subunit delta	-7.04543	0.000117558
P51437	Camp	Cathelicidin antimicrobial peptide	3.00604	0.000882206
Q6ZQ38	Cand1	Cullin-associated NEDD8-dissociated protein 1	-8.57596	8.83397e-05
Q6ZQ73	Cand2	Cullin-associated NEDD8-dissociated protein 2	-3.83154	0.00155127
P35564	Canx	Calnexin	-11.0114	0.00190545
P40124	Cap1	Adenylyl cyclase-associated protein 1	-6.47929	0.00256249
P24452	Capg	Macrophage-capping protein	-7.56243	0.00509515
O35350	Capn1	Calpain-1 catalytic subunit	0.368805	0.557835
O08529	Capn2	Calpain-2 catalytic subunit	-8.09316	0.00332548
O88456	Capns1	Calpain small subunit 1	-3.70589	0.000177798
Q60865	Caprin1	Caprin-1	-1.00885	0.44595
P47753	Capza1	F-actin-capping protein subunit alpha-1	-5.4367	0.0126504
P47754	Capza2	F-actin-capping protein subunit alpha-2	-5.19281	0.00823866
P47757	Capzb	F-actin-capping protein subunit beta	-5.93335	0.00047358
Q9WVG6	Carm1	Histone-arginine methyltransferase CARM1	-5.65015	0.000253308
Q9ER72	Cars1	Cysteine--tRNA ligase, cytoplasmic	-4.93613	0.000126445
Q8VHK1	Caskin2	Caskin-2	-2.1539	0.179332
O08736	Casp12	Caspase-12	-1.73022	0.229031
P51125	Cast	Calpastatin	-2.76028	0.0204592
P24270	Cat	Catalase	-5.74455	0.000879668
P49817	Cav1	Caveolin-1	-10.2656	0.000687329
Q9WVC3	Cav2	Caveolin-2	-7.6564	1.53774e-05
O54724	Cavin1	Caveolae-associated protein 1	-5.29536	0.0050661
Q63918	Cavin2	Caveolae-associated protein 2	-1.16417	0.481751
P08074	Cbr2	Carbonyl reductase [NADPH] 2	-7.39714	8.85816e-05
Q91VT4	Cbr4	Carbonyl reductase family member 4	-3.22133	0.000335164
P23198	Cbx3	Chromobox protein homolog 3	-1.91855	0.243014
Q61686	Cbx5	Chromobox protein homolog 5	0.73237	0.371259
Q9QXV1	Cbx8	Chromobox protein homolog 8	-0.907523	0.21647
Q8CH18	Ccar1	Cell division cycle and apoptosis regulator protein 1	-4.87447	0.000227414
Q8VDP4	Ccar2	Cell cycle and apoptosis regulator protein 2	-2.83287	0.001405
Q3TC33	Ccdc127	Coiled-coil domain-containing protein 127	-3.56346	0.0127585
Q9D024	Ccdc47	Coiled-coil domain-containing protein 47	-10.1439	1.45169e-05
Q3URS9	Ccdc51	Mitochondrial potassium channel	-5.86031	0.000141028
Q5SNZ0	Ccdc88a	Girdin	-1.18495	0.382747
Q9QWV9	Ccnt1	Cyclin-T1	-0.322559	0.794102
D3YUJ3	Ccnyl1	CYCLIN domain-containing protein	-2.72758	0.00430484
P80314	Cct2	T-complex protein 1 subunit beta	-8.47744	2.92811e-05
P80318	Cct3	T-complex protein 1 subunit gamma	-10.0695	0.00260383
P80315	Cct4	T-complex protein 1 subunit delta	-8.89814	2.51654e-05
P80316	Cct5	T-complex protein 1 subunit epsilon	-11.3346	0.00224558
P80317	Cct6a	T-complex protein 1 subunit zeta	-11.57	0.000882206
Q61390	Cct6b	T-complex protein 1 subunit zeta-2	-10.9867	1.45169e-05
P80313	Cct7	T-complex protein 1 subunit eta	-8.58013	6.38928e-05
P42932	Cct8	T-complex protein 1 subunit theta	-11.3339	0.00172683
Q8R422	Cd109	CD109 antigen	-3.54467	0.00150111
O35566	Cd151	CD151 antigen	-4.58275	5.67197e-05
Q91V98	Cd248	Endosialin	-3.96277	0.000152398
Q8VE98	Cd276	CD276 antigen	-4.50978	0.000912626
Q64314	Cd34	Hematopoietic progenitor cell antigen CD34	-5.24847	0.000163548
P15379	Cd44	CD44 antigen	-9.36865	1.51144e-05
Q61735	Cd47	Leukocyte surface antigen CD47	-5.36028	0.000255211
Q9QWK4	Cd5l	CD5 antigen-like	3.226	0.000354787
P41731	Cd63	CD63 antigen	-10.3046	0.000223112
P35762	Cd81	CD81 antigen	-9.56156	2.09097e-05
P40240	Cd9	CD9 antigen	-7.40042	0.000440624
Q8R349	Cdc16	Cell division cycle protein 16 homolog	-4.16278	0.000811253
Q8BGZ4	Cdc23	Cell division cycle protein 23 homolog	-6.68676	3.18262e-05
A2A6Q5	Cdc27	Cell division cycle protein 27 homolog	-1.90483	0.0755284
Q61081	Cdc37	Hsp90 co-chaperone Cdc37	-6.51	5.88512e-05
P60766	Cdc42	Cell division control protein 42 homolog	-5.37143	0.000349398
Q7TT50	Cdc42bpb	Serine/threonine-protein kinase MRCK beta	-7.16217	9.06991e-05
Q91W92	Cdc42ep1	Cdc42 effector protein 1	-1.25715	0.349934
Q6A068	Cdc5l	Cell division cycle 5-like protein	-1.94885	0.16055
Q8JZM7	Cdc73	Parafibromin	-3.04856	0.00274453
Q8BHX3	Cdca8	Borealin	0.0248069	0.972347
P15116	Cdh2	Cadherin-2	-5.47478	0.000112038
P55284	Cdh5	Cadherin-5	3.88895	0.00171735
Q8VDP6	Cdipt	CDP-diacylglycerol--inositol 3-phosphatidyltransferase	-7.23401	0.000574357
P11440	Cdk1	Cyclin-dependent kinase 1	-9.5437	1.45169e-05
P24788	Cdk11b	Cyclin-dependent kinase 11B	-4.71122	0.00172616
Q04735	Cdk16	Cyclin-dependent kinase 16	-3.08455	0.242841
Q8K0D0	Cdk17	Cyclin-dependent kinase 17	-8.74302	1.60484e-05
Q04899	Cdk18	Cyclin-dependent kinase 18	-8.49224	1.56234e-05
P97377	Cdk2	Cyclin-dependent kinase 2	-5.80678	0.0797076
P30285	Cdk4	Cyclin-dependent kinase 4	-9.18515	1.75098e-05
Q99LM2	Cdk5rap3	CDK5 regulatory subunit-associated protein 3	-2.39184	0.00123673
Q64261	Cdk6	Cyclin-dependent kinase 6	-9.10553	2.78429e-05
Q03147	Cdk7	Cyclin-dependent kinase 7	-3.35163	0.0788104
Q99J95	Cdk9	Cyclin-dependent kinase 9	-8.25576	1.51144e-05
Q8BI72	Cdkn2aip	CDKN2A-interacting protein	-0.386108	0.668042
Q99L43	Cds2	Phosphatidate cytidylyltransferase 2	-7.22004	4.04263e-05
P53569	Cebpz	CCAAT/enhancer-binding protein zeta	-3.81755	0.00700362
P28659	Celf1	CUGBP Elav-like family member 1	-6.83631	5.46517e-05
Q6RT24	Cenpe	Centromere-associated protein E	0.750256	0.302204
Q6A065	Cep170	Centrosomal protein of 170 kDa	-0.334899	0.674843
Q8BT07	Cep55	Centrosomal protein of 55 kDa	-5.57942	5.06304e-05
Q924Z4	Cers2	Ceramide synthase 2	-7.64538	5.42668e-05
Q9D6K9	Cers5	Ceramide synthase 5	-7.48516	2.92811e-05
Q8C172	Cers6	Ceramide synthase 6	-6.26388	0.000111502
P23953	Ces1c	Carboxylesterase 1C	4.38308	0.000573622
P04186	Cfb	Complement factor B	4.04053	0.000238653
P03953	Cfd	Complement factor D	6.47658	0.00293106
P06909	Cfh	Complement factor H	4.64339	9.19165e-05
Q61406	Cfhr1	Complement factor H-related 1	4.83921	0.000138895
Q61129	Cfi	Complement factor I	9.67122	3.77017e-05
P18760	Cfl1	Cofilin-1	-3.46707	0.138674
P11680	Cfp	Properdin	-1.23179	0.0429085
Q9QWF0	Chaf1a	Chromatin assembly factor 1 subunit A	-0.59895	0.580597
Q9CRB9	Chchd3	MICOS complex subunit Mic19	-10.2431	1.45169e-05
Q91VN4	Chchd6	MICOS complex subunit Mic25	-4.98065	0.000459123
B1AR17	Chd3	DNA helicase	-2.98672	0.139238
Q6PDQ2	Chd4	Chromodomain-helicase-DNA-binding protein 4	-7.1641	2.09006e-05
Q8CGZ0	Cherp	Calcium homeostasis endoplasmic reticulum protein	-3.50286	0.0214115
Q9D1P4	Chordc1	Cysteine and histidine-rich domain-containing protein 1	-3.12431	0.0362189
P61022	Chp1	Calcineurin B homologous protein 1	-6.08075	2.51628e-05
Q8C025	Chpt1	Cholinephosphotransferase 1	-4.01662	0.000793466
Q8BIW9	Chtf18	Chromosome transmission fidelity protein 18 homolog	-3.71602	0.0014781
Q99KN2	Ciao1	Probable cytosolic iron-sulfur protein assembly protein CIAO1	-2.69169	0.0710785
Q8BWY9	Cip2a	Protein CIP2A	-6.0279	5.72602e-05
Q91WS0	Cisd1	CDGSH iron-sulfur domain-containing protein 1	-7.70817	1.85113e-05
Q3V1H1	Ckap2	Cytoskeleton-associated protein 2	-0.226905	0.783694
Q8BMK4	Ckap4	Cytoskeleton-associated protein 4	-11.5164	0.00272365
A2AGT5	Ckap5	Cytoskeleton-associated protein 5	-4.56192	0.000107669
Q80TV8	Clasp1	CLIP-associating protein 1	-4.94215	0.000122401
Q8BRT1	Clasp2	CLIP-associating protein 2	-2.64641	0.0395742
O88200	Clec11a	C-type lectin domain family 11 member A	2.98929	0.00592498
Q9Z1Q5	Clic1	Chloride intracellular channel protein 1	-7.57707	0.000146155
Q9QYB1	Clic4	Chloride intracellular channel protein 4	-3.55363	0.0633015
Q99KN9	Clint1	Clathrin interactor 1	-5.05562	0.00018077
Q8VBZ3	Clptm1	Cleft lip and palate transmembrane protein 1 homolog	-8.43352	1.51144e-05
Q8BXA5	Clptm1l	Cleft lip and palate transmembrane protein 1-like protein	-6.2696	0.000232103
Q9JHS4	Clpx	ATP-dependent Clp protease ATP-binding subunit clpX-like, mitochondrial	-8.66443	5.06304e-05
Q68FD5	Cltc	Clathrin heavy chain 1	-9.36754	0.00288074
Q06890	Clu	Clusterin	2.56969	0.00163884
Q5SW19	Cluh	Clustered mitochondria protein homolog	-5.87145	6.95726e-05
Q8R4N0	Clybl	Citramalyl-CoA lyase, mitochondrial	-1.22034	0.467971
Q99KK2	Cmas	N-acylneuraminate cytidylyltransferase	-2.4731	0.0267983
Q9DBC3	Cmtr1	Cap-specific mRNA (nucleoside-2'-O-)-methyltransferase 1	-3.58316	0.00272617
Q08093	Cnn2	Calponin-2	-9.87183	2.8711e-05
Q9DAW9	Cnn3	Calponin-3	-10.1892	0.000116812
Q6ZQ08	Cnot1	CCR4-NOT transcription complex subunit 1	-7.75087	1.60484e-05
Q8BH15	Cnot10	CCR4-NOT transcription complex subunit 10	-1.09993	0.114866
Q9CWN7	Cnot11	CCR4-NOT transcription complex subunit 11	-3.05734	0.00163884
Q8C5L3	Cnot2	CCR4-NOT transcription complex subunit 2	-1.03518	0.316983
Q8K0V4	Cnot3	CCR4-NOT transcription complex subunit 3	-0.271658	0.588264
Q9JKY0	Cnot9	CCR4-NOT transcription complex subunit 9	-5.08713	0.000692895
Q9DBL7	Coasy	Bifunctional coenzyme A synthase	-4.50672	0.00432331
Q3UMF0	Cobll1	Cordon-bleu protein-like 1	1.10757	0.103078
Q5SU73	Coil	Coilin	0.837827	0.227082
Q60847	Col12a1	Collagen alpha-1(XII) chain	-1.86086	0.0432718
P11087	Col1a1	Collagen alpha-1(I) chain	-10.3464	0.00098711
Q01149	Col1a2	Collagen alpha-2(I) chain	-9.50103	0.000256502
P08121	Col3a1	Collagen alpha-1(III) chain	-10.0977	3.16533e-05
Q63ZW6	Col4a5	Collagen IV NC1 domain-containing protein	-5.6779	3.61452e-05
O88207	Col5a1	Collagen alpha-1(V) chain	-7.02778	1.57101e-05
Q3U962	Col5a2	Collagen alpha-2(V) chain	-7.18944	4.02861e-05
Q04857	Col6a1	Collagen alpha-1(VI) chain	-8.67015	5.25897e-05
Q02788	Col6a2	Collagen alpha-2(VI) chain	-6.35104	8.95384e-05
E9PWQ3	Col6a3	Collagen, type VI, alpha 3	-8.5236	2.61407e-05
Q8CF98	Colec10	Collectin-10	3.63429	0.120001
Q3SXB8	Colec11	Collectin-11	1.85977	0.0524218
Q8K4Q8	Colec12	Collectin-12	-6.40195	0.000284853
Q8K297	Colgalt1	Procollagen galactosyltransferase 1	-8.31016	0.000104577
Q63829	Commd3	COMM domain-containing protein 3	-2.73545	0.00631965
Q9R0G6	Comp	Cartilage oligomeric matrix protein	8.32219	4.90147e-05
O88587	Comt	Catechol O-methyltransferase	-7.04058	2.6324e-05
Q8BIG7	Comtd1	Catechol O-methyltransferase domain-containing protein 1	-5.2283	0.000434376
Q8CIE6	Copa	Coatomer subunit alpha	-10.5744	1.45169e-05
Q9JIF7	Copb1	Coatomer subunit beta	-9.69154	2.82942e-05
O55029	Copb2	Coatomer subunit beta'	-10.2031	1.45169e-05
O89079	Cope	Coatomer subunit epsilon	-6.2713	6.87354e-05
Q9QZE5	Copg1	Coatomer subunit gamma-1	-9.45458	1.50331e-05
Q9QXK3	Copg2	Coatomer subunit gamma-2	-8.10285	3.88441e-05
P61202	Cops2	COP9 signalosome complex subunit 2	-6.54129	0.000107036
O88543	Cops3	COP9 signalosome complex subunit 3	-6.83884	8.29902e-05
O88544	Cops4	COP9 signalosome complex subunit 4	-7.12081	2.61839e-05
O35864	Cops5	COP9 signalosome complex subunit 5	-5.56573	0.000285415
O88545	Cops6	COP9 signalosome complex subunit 6	-4.60229	0.00071796
Q9CZ04	Cops7a	COP9 signalosome complex subunit 7a	-4.99045	0.000304224
Q8VBV7	Cops8	COP9 signalosome complex subunit 8	-3.72535	0.00343512
P61924	Copz1	Coatomer subunit zeta-1	-5.07303	0.0108848
Q9JHH9	Copz2	Coatomer subunit zeta-2	-5.82058	0.000183946
Q566J8	Coq8b	Atypical kinase COQ8B, mitochondrial	-3.73551	0.00222446
Q8K1Z0	Coq9	Ubiquinone biosynthesis protein COQ9, mitochondrial	-0.565574	0.582945
Q9WUM3	Coro1b	Coronin-1B	-0.856696	0.426876
Q9WUM4	Coro1c	Coronin-1C	-4.14036	0.000109382
Q8BJ03	Cox15	Cytochrome c oxidase assembly protein COX15 homolog	-4.01791	0.0503595
P19783	Cox4i1	Cytochrome c oxidase subunit 4 isoform 1, mitochondrial	-10.2615	2.21489e-05
P12787	Cox5a	Cytochrome c oxidase subunit 5A, mitochondrial	-5.83049	0.00758156
Q61147	Cp	Ceruloplasmin	7.48728	2.92811e-05
O89001	Cpd	Carboxypeptidase D	-4.47612	0.00101176
Q9JJN5	Cpn1	Carboxypeptidase N catalytic chain	2.52687	0.000917282
Q9DBB9	Cpn2	Carboxypeptidase N subunit 2	4.57246	0.000147567
Q8C166	Cpne1	Copine-1	-5.77911	0.00122154
Q9DC53	Cpne8	Copine-8	-3.94172	0.000184049
Q9EPU4	Cpsf1	Cleavage and polyadenylation specificity factor subunit 1	-1.9176	0.0334821
O35218	Cpsf2	Cleavage and polyadenylation specificity factor subunit 2	-0.367965	0.795952
Q9QXK7	Cpsf3	Cleavage and polyadenylation specificity factor subunit 3	-3.84253	0.000287608
Q6NVF9	Cpsf6	Cleavage and polyadenylation specificity factor subunit 6	-2.6115	0.00222446
Q8BTV2	Cpsf7	Cleavage and polyadenylation specificity factor subunit 7	-2.58429	0.00917646
P97742	Cpt1a	Carnitine O-palmitoyltransferase 1, liver isoform	-9.63589	1.50331e-05
P52825	Cpt2	Carnitine O-palmitoyltransferase 2, mitochondrial	-7.44013	1.87438e-05
Q64735	Cr1l	Complement component receptor 1-like protein	-7.12614	2.06282e-05
E9Q3M9	Cracdl	DUF4592 domain-containing protein	-4.43741	0.365761
Q9DC50	Crot	Peroxisomal carnitine O-octanoyltransferase	-3.05723	0.00100102
Q9CYD3	Crtap	Cartilage-associated protein	-0.694885	0.681111
P23927	Cryab	Alpha-crystallin B chain	5.24315	0.00247464
Q9CZU6	Cs	Citrate synthase, mitochondrial	-6.19026	0.00867031
Q91W50	Csde1	Cold shock domain-containing protein E1	-8.19154	1.85371e-05
Q9ERK4	Cse1l	Exportin-2	-8.36951	1.45169e-05
P41241	Csk	Tyrosine-protein kinase CSK	-3.92734	0.00138211
P67871	Csnk2b	Casein kinase II subunit beta	-4.19997	0.000226366
Q8VHY0	Cspg4	Chondroitin sulfate proteoglycan 4	-1.92759	0.0388036
Q9D1B1	Cst6	Cystatin domain-containing protein	5.75435	3.64509e-05
Q99LC2	Cstf1	Cleavage stimulation factor subunit 1	-4.33978	0.000764471
Q99LI7	Cstf3	Cleavage stimulation factor subunit 3	-4.91035	0.000306122
O88712	Ctbp1	C-terminal-binding protein 1	-6.65158	1.85113e-05
P56546	Ctbp2	C-terminal-binding protein 2	-6.24313	7.46062e-05
Q8BG15	Ctdspl2	CTD small phosphatase-like protein 2	-0.853566	0.436454
P26231	Ctnna1	Catenin alpha-1	-8.34098	7.2373e-05
Q02248	Ctnnb1	Catenin beta-1	-6.42901	0.010214
Q9CWL8	Ctnnbl1	Beta-catenin-like protein 1	-6.31837	0.000119537
P30999	Ctnnd1	Catenin delta-1	-9.20822	1.7639e-05
P70698	Ctps1	CTP synthase 1	-10.2789	7.96665e-05
P70303	Ctps2	CTP synthase 2	-8.04129	3.946e-05
Q99J10	Ctu1	Cytoplasmic tRNA 2-thiolation protein 1	0.808426	0.321953
Q3U308	Ctu2	Cytoplasmic tRNA 2-thiolation protein 2	-3.0016	0.0119738
Q9WTX6	Cul1	Cullin-1	-6.05317	7.96665e-05
Q9D4H8	Cul2	Cullin-2	-4.23448	0.000847862
Q9JLV5	Cul3	Cullin-3	-6.7635	0.000107036
Q3TCH7	Cul4a	Cullin-4A	-4.7471	0.000203035
A2A432	Cul4b	Cullin-4B	-5.08246	0.000153072
Q8VE73	Cul7	Cullin-7	-0.76886	0.292353
P53564	Cux1	Homeobox protein cut-like 1	-7.4678	0.00249631
Q8C5N3	Cwc22	Pre-mRNA-splicing factor CWC22 homolog	-3.44282	0.0221624
P56395	Cyb5a	Cytochrome b5	-7.82831	4.86171e-05
Q9CQX2	Cyb5b	Cytochrome b5 type B	-6.84069	2.51628e-05
Q9DB73	Cyb5r1	NADH-cytochrome b5 reductase 1	-11.2216	1.45169e-05
Q9DCN2	Cyb5r3	NADH-cytochrome b5 reductase 3	-10.1749	0.00159205
Q3TYS2	Cybc1	Cytochrome b-245 chaperone 1	-7.64555	1.53774e-05
Q9D0M3	Cyc1	Cytochrome c1, heme protein, mitochondrial	-10.4261	1.51144e-05
Q7TMB8	Cyfip1	Cytoplasmic FMR1-interacting protein 1	-7.80596	1.51144e-05
Q8BKE6	Cyp20a1	Cytochrome P450 20A1	-8.95287	1.93133e-05
Q9JKY7	Cyp2d22	Cytochrome P450 CYP2D22	-5.93596	3.56143e-05
Q8K0C4	Cyp51a1	Lanosterol 14-alpha demethylase	-9.02863	1.51144e-05
Q3UHC7	Dab2ip	Disabled homolog 2-interacting protein	-0.776661	0.327363
P61804	Dad1	Dolichyl-diphosphooligosaccharide--protein glycosyltransferase subunit DAD1	-7.19957	0.000119374
Q9ER88	Dap3	28S ribosomal protein S29, mitochondrial	-8.29247	1.56234e-05
Q922B2	Dars1	Aspartate--tRNA ligase, cytoplasmic	-8.4947	0.000277389
Q9QXS6	Dbn1	Drebrin	-6.24459	0.000171577
Q62418	Dbnl	Drebrin-like protein	-4.1314	0.00238585
Q80TR8	Dcaf1	DDB1- and CUL4-associated factor 1	0.753274	0.284609
Q6PAC3	Dcaf13	DDB1- and CUL4-associated factor 13	-0.658891	0.226307
P61963	Dcaf7	DDB1- and CUL4-associated factor 7	0.639403	0.270756
Q8N7N5	Dcaf8	DDB1- and CUL4-associated factor 8	-2.88751	0.0817858
Q8BHC4	Dcakd	Dephospho-CoA kinase domain-containing protein	-9.38305	1.45169e-05
P43346	Dck	Deoxycytidine kinase	-2.07895	0.015381
Q9JLM8	Dclk1	Serine/threonine-protein kinase DCLK1	-3.07262	0.0113166
O08788	Dctn1	Dynactin subunit 1	-9.16466	6.05278e-05
Q99KJ8	Dctn2	Dynactin subunit 2	-4.03301	0.00137266
Q8CBY8	Dctn4	Dynactin subunit 4	-3.37486	0.00574379
Q9CXV9	Dcun1d5	DCN1-like protein 5	-1.44069	0.162791
Q9CWS0	Ddah1	N(G),N(G)-dimethylarginine dimethylaminohydrolase 1	-4.11265	0.0384299
Q3U1J4	Ddb1	DNA damage-binding protein 1	-5.34701	0.000350686
O54734	Ddost	Dolichyl-diphosphooligosaccharide--protein glycosyltransferase 48 kDa subunit	-9.31415	0.00213634
Q62371	Ddr2	Discoidin domain-containing receptor 2	-6.35548	7.38398e-05
Q91VR5	Ddx1	ATP-dependent RNA helicase DDX1	-10.0795	1.45169e-05
Q80Y44	Ddx10	Probable ATP-dependent RNA helicase DDX10	-4.3002	0.000362117
Q501J6	Ddx17	Probable ATP-dependent RNA helicase DDX17	-10.0195	1.45169e-05
Q8K363	Ddx18	ATP-dependent RNA helicase DDX18	-7.62356	2.92811e-05
Q61655	Ddx19a	ATP-dependent RNA helicase DDX19A	-7.76361	0.000104577
Q9JJY4	Ddx20	Probable ATP-dependent RNA helicase DDX20	-1.60428	0.104872
Q9JIK5	Ddx21	Nucleolar RNA helicase 2	-10.184	6.19741e-05
D3Z0M9	Ddx23	RNA helicase	-2.83847	0.0136947
Q9ESV0	Ddx24	ATP-dependent RNA helicase DDX24	-2.49291	0.0138375
Q921N6	Ddx27	Probable ATP-dependent RNA helicase DDX27	-2.43012	0.210442
Q9CWT6	Ddx28	Probable ATP-dependent RNA helicase DDX28	-4.37857	0.00427365
Q6NZQ2	Ddx31	Probable ATP-dependent RNA helicase DDX31	-1.46549	0.30857
Q8VDW0	Ddx39a	ATP-dependent RNA helicase DDX39A	-8.83329	0.000129088
Q9Z1N5	Ddx39b	Spliceosome RNA helicase Ddx39b	-9.02939	0.000422036
Q62167	Ddx3x	ATP-dependent RNA helicase DDX3X	-9.19075	0.000366309
Q91VN6	Ddx41	Probable ATP-dependent RNA helicase DDX41	-3.01725	0.00294193
Q810A7	Ddx42	ATP-dependent RNA helicase DDX42	-3.77828	0.00301098
Q569Z5	Ddx46	Probable ATP-dependent RNA helicase DDX46	-5.97464	0.000638839
Q9CWX9	Ddx47	Probable ATP-dependent RNA helicase DDX47	-3.68191	0.000855835
Q4FZF3	Ddx49	Probable ATP-dependent RNA helicase DDX49	-5.68848	6.83828e-05
Q61656	Ddx5	Probable ATP-dependent RNA helicase DDX5	-9.71075	5.88985e-05
Q99MJ9	Ddx50	ATP-dependent RNA helicase DDX50	-6.58531	2.76826e-05
Q6P9R1	Ddx51	ATP-dependent RNA helicase DDX51	0.166491	0.842043
Q8K301	Ddx52	Probable ATP-dependent RNA helicase DDX52	-4.34095	0.00083158
Q9D0R4	Ddx56	Probable ATP-dependent RNA helicase DDX56	-7.43717	5.25611e-05
P54823	Ddx6	Probable ATP-dependent RNA helicase DDX6	-8.0499	4.16308e-05
Q9CQ62	Decr1	2,4-dienoyl-CoA reductase, mitochondrial	-5.56515	0.000723829
O09005	Degs1	Sphingolipid delta(4)-desaturase DES1	-5.46907	0.000223947
Q7TNV0	Dek	Protein DEK	-4.34685	0.000128076
E9Q8V6	Dennd4a	DENN/MADD domain-containing 4A	0.613153	0.52108
A6H8H2	Dennd4c	DENN domain-containing protein 4C	-5.62037	0.000174198
Q6PAL8	Dennd5a	DENN domain-containing protein 5A	-0.815121	0.33077
Q91YP3	Dera	Deoxyribose-phosphate aldolase	-4.89059	0.000264913
Q99J56	Derl1	Derlin-1	-6.77143	3.78561e-05
Q8BNI4	Derl2	Derlin-2	-6.67192	6.01671e-05
Q9Z2A7	Dgat1	Diacylglycerol O-acyltransferase 1	-4.31238	0.00145343
Q8VCH6	Dhcr24	Delta(24)-sterol reductase	-7.13982	2.39108e-05
P00375	Dhfr	Dihydrofolate reductase	-5.42475	0.000519229
O35435	Dhodh	Dihydroorotate dehydrogenase (quinone), mitochondrial	-7.46676	0.000121927
Q99L04	Dhrs1	Dehydrogenase/reductase SDR family member 1	-6.57869	0.00047358
Q5SS80	Dhrs13	Dehydrogenase/reductase SDR family member 13	-6.96157	0.010249
Q9CXR1	Dhrs7	Dehydrogenase/reductase SDR family member 7	-3.90701	0.00591359
Q99J47	Dhrs7b	Dehydrogenase/reductase SDR family member 7B	-8.63442	1.56405e-05
Q58NB6	Dhrs9	Dehydrogenase/reductase SDR family member 9	-5.12251	0.00192435
O35286	Dhx15	Pre-mRNA-splicing factor ATP-dependent RNA helicase DHX15	-8.41241	1.50331e-05
G3X8X0	Dhx16	RNA helicase	-2.88697	0.00284484
Q6PGC1	Dhx29	ATP-dependent RNA helicase DHX29	-4.52157	0.000781841
Q99PU8	Dhx30	ATP-dependent RNA helicase DHX30	-5.62875	5.53429e-05
Q8VHK9	Dhx36	ATP-dependent DNA/RNA helicase DHX36	-3.24147	0.000503903
Q6NZL1	Dhx37	DEAH (Asp-Glu-Ala-His) box polypeptide 37	-6.47374	0.000206562
O70133	Dhx9	ATP-dependent RNA helicase A	-9.82451	0.000255028
O08808	Diaph1	Protein diaphanous homolog 1	-5.13781	0.000787195
O70566	Diaph2	Protein diaphanous homolog 2	-2.1728	0.0888938
Q8C9B9	Dido1	Death-inducer obliterator 1	0.122283	0.881487
Q9D0D4	Dimt1	Probable dimethyladenosine transferase	-4.87731	0.000266355
Q3USZ8	Dipk2a	Divergent protein kinase domain 2A	-6.5664	7.2373e-05
Q9CSH3	Dis3	Exosome complex exonuclease RRP44	-4.72326	0.000117931
Q80Y83	Dixdc1	Dixin	1.1741	0.0999752
Q9ESX5	Dkc1	H/ACA ribonucleoprotein complex subunit DKC1	-7.46585	2.51628e-05
Q8BMF4	Dlat	Dihydrolipoyllysine-residue acetyltransferase component of pyruvate dehydrogenase complex, mitochondrial	-8.64628	8.4743e-05
O08749	Dld	Dihydrolipoyl dehydrogenase, mitochondrial	-9.11743	1.76936e-05
Q811D0	Dlg1	Disks large homolog 1	-3.74294	0.0012651
Q9D2G2	Dlst	Dihydrolipoyllysine-residue succinyltransferase component of 2-oxoglutarate dehydrogenase complex, mitochondrial	-8.13087	3.45041e-05
Q9JI44	Dmap1	DNA methyltransferase 1-associated protein 1	-0.115323	0.860465
B9EJR8	Dnaaf5	Dynein assembly factor 5, axonemal	-1.13737	0.434041
P63037	Dnaja1	DnaJ homolog subfamily A member 1	-7.06229	3.1206e-05
Q9QYJ0	Dnaja2	DnaJ homolog subfamily A member 2	-7.56018	4.19131e-05
Q99M87	Dnaja3	DnaJ homolog subfamily A member 3, mitochondrial	-8.033	6.33127e-05
Q99KV1	Dnajb11	DnaJ homolog subfamily B member 11	-6.34312	2.35539e-05
Q9QYI4	Dnajb12	DnaJ homolog subfamily B member 12	-3.10679	0.0244755
Q9QYI5	Dnajb2	DnaJ homolog subfamily B member 2	-5.61097	0.000292184
Q9D832	Dnajb4	DnaJ homolog subfamily B member 4	-3.79603	0.0214225
O54946	Dnajb6	DnaJ homolog subfamily B member 6	-4.8559	0.000264913
Q9DC23	Dnajc10	DnaJ homolog subfamily C member 10	-5.65291	4.45387e-05
Q5U458	Dnajc11	DnaJ homolog subfamily C member 11	-8.73357	4.51013e-05
D4AFX7	Dnajc13	J domain-containing protein	-8.95196	1.50331e-05
P54103	Dnajc2	DnaJ homolog subfamily C member 2	-3.78843	0.00449546
Q9QYI3	Dnajc7	DnaJ homolog subfamily C member 7	-6.27813	0.000164512
P39053	Dnm1	Dynamin-1	-8.99849	2.17383e-05
Q8K1M6	Dnm1l	Dynamin-1-like protein	-8.47847	4.00355e-05
P39054	Dnm2	Dynamin-2	-10.4791	1.45169e-05
P13864	Dnmt1	DNA (cytosine-5)-methyltransferase 1	-6.60579	0.000157244
Q9Z2W0	Dnpep	Aspartyl aminopeptidase	-0.138496	0.936898
B2RY04	Dock5	Dedicator of cytokinesis protein 5	-2.55999	0.0192266
Q8VDR9	Dock6	Dedicator of cytokinesis protein 6	-1.72201	0.276752
Q8R1A4	Dock7	Dedicator of cytokinesis protein 7	-8.84729	3.84868e-05
P97465	Dok1	Docking protein 1	0.814432	0.253788
Q9CQ28	Dph6	Diphthine--ammonia ligase	-2.10129	0.200362
O70152	Dpm1	Dolichol-phosphate mannosyltransferase subunit 1	-6.6055	9.93063e-05
Q8BVG4	Dpp9	Dipeptidyl peptidase 9	1.16927	0.0487284
A6X919	Dpy19l1	Probable C-mannosyltransferase DPY19L1	-6.47274	7.26093e-05
O08553	Dpysl2	Dihydropyrimidinase-related protein 2	-5.18724	0.026917
Q62188	Dpysl3	Dihydropyrimidinase-related protein 3	-7.16232	0.00190681
P32233	Drg1	Developmentally-regulated GTP-binding protein 1	-6.54878	0.00067714
Q9QXB9	Drg2	Developmentally-regulated GTP-binding protein 2	-10.3419	1.45169e-05
O55111	Dsg2	Desmoglein-2	4.34094	0.000299201
E9Q557	Dsp	Desmoplakin	5.73592	0.0300462
Q91ZU6	Dst	Dystonin	-5.2189	5.39126e-05
Q9R0P5	Dstn	Destrin	-7.94704	9.85339e-05
Q60838	Dvl2	Segment polarity protein dishevelled homolog DVL-2	-4.01806	0.00134033
Q9JHU4	Dync1h1	Cytoplasmic dynein 1 heavy chain 1	-12.756	1.45169e-05
O88487	Dync1i2	Cytoplasmic dynein 1 intermediate chain 2	-3.05181	0.157431
Q8R1Q8	Dync1li1	Cytoplasmic dynein 1 light intermediate chain 1	-8.95714	2.92811e-05
Q6PDL0	Dync1li2	Cytoplasmic dynein 1 light intermediate chain 2	-7.7805	0.000257779
P63168	Dynll1	Dynein light chain 1, cytoplasmic	-6.42653	0.000352281
P51807	Dynlt1	Dynein light chain Tctex-type 1	-5.64063	0.00080686
Q9ESD7	Dysf	Dysferlin	-8.15863	0.000142178
Q9D903	Ebna1bp2	Probable rRNA-processing protein EBP2	-2.2994	0.0723509
P70245	Ebp	3-beta-hydroxysteroid-Delta(8),Delta(7)-isomerase	-6.7783	2.95513e-05
Q4PZA2	Ece1	Endothelin-converting enzyme 1	-1.97659	0.115693
Q9D9V3	Echdc1	Ethylmalonyl-CoA decarboxylase	-2.70974	0.0336657
Q8BH95	Echs1	Enoyl-CoA hydratase, mitochondrial	-7.3492	2.27484e-05
P42125	Eci1	Enoyl-CoA delta isomerase 1, mitochondrial	-2.12558	0.0653745
Q9WUR2	Eci2	Enoyl-CoA delta isomerase 2	-6.17555	0.000398025
Q61508	Ecm1	Extracellular matrix protein 1	3.18544	0.000398025
Q6PDI5	Ecpas	Proteasome adapter and scaffold protein ECM29	-8.93532	0.000109478
Q9QZH6	Ecsit	Evolutionarily conserved signaling intermediate in Toll pathway, mitochondrial	-6.95414	2.16926e-05
Q8K2D3	Edc3	Enhancer of mRNA-decapping protein 3	-3.15029	0.0212263
Q3UJB9	Edc4	Enhancer of mRNA-decapping protein 4	-3.88587	0.00325656
Q921E6	Eed	Polycomb protein EED	-3.46573	0.00716189
P10126	Eef1a1	Elongation factor 1-alpha 1	-5.8955	6.82662e-05
P62631	Eef1a2	Elongation factor 1-alpha 2	7.10397	0.0381413
Q91YR5	EEF1AKNMT	eEF1A lysine and N-terminal methyltransferase	-1.95007	0.199373
O70251	Eef1b	Elongation factor 1-beta	-5.49457	0.000334327
P57776	Eef1d	Elongation factor 1-delta	-5.88109	0.00599432
Q9D1M4	Eef1e1	Eukaryotic translation elongation factor 1 epsilon-1	-7.04934	4.29082e-05
Q9D8N0	Eef1g	Elongation factor 1-gamma	-8.43128	0.0116257
P58252	Eef2	Elongation factor 2	-7.18754	0.015781
Q9JHW4	Eefsec	Selenocysteine-specific elongation factor	-6.81895	3.3377e-05
Q8BPB5	Efemp1	EGF-containing fibulin-like extracellular matrix protein 1	0.778084	0.114866
Q9WVJ9	Efemp2	EGF-containing fibulin-like extracellular matrix protein 2	3.51375	0.000935285
Q8C0D5	Efl1	Elongation factor-like GTPase 1	-2.97461	0.00253862
O08810	Eftud2	116 kDa U5 small nuclear ribonucleoprotein component	-6.92351	0.00611399
Q01279	Egfr	Epidermal growth factor receptor	4.75065	0.000157053
Q69ZW3	Ehbp1	EH domain-binding protein 1	-3.62362	0.0603468
Q99MS7	Ehbp1l1	EH domain-binding protein 1-like protein 1	-3.60006	0.00164393
Q9WVK4	Ehd1	EH domain-containing protein 1	-8.82994	3.89445e-05
Q8BH64	Ehd2	EH domain-containing protein 2	-9.24008	0.000153384
Q9EQP2	Ehd4	EH domain-containing protein 4	-7.39836	0.00010964
Q8BMJ3	Eif1ax	Eukaryotic translation initiation factor 1A, X-chromosomal	-2.71178	0.00272209
Q8BJW6	Eif2a	Eukaryotic translation initiation factor 2A	-5.3274	0.000164073
Q03963	Eif2ak2	Interferon-induced, double-stranded RNA-activated protein kinase	-1.87212	0.163734
Q99LC8	Eif2b1	Translation initiation factor eIF-2B subunit alpha	-6.16571	2.68708e-05
Q99LD9	Eif2b2	Translation initiation factor eIF-2B subunit beta	-7.39701	0.000569329
B1AUN2	Eif2b3	Eukaryotic translation initiation factor 2B, subunit 3	-6.36206	2.26785e-05
Q61749	Eif2b4	Translation initiation factor eIF-2B subunit delta	-7.87197	2.24783e-05
Q8CHW4	Eif2b5	Translation initiation factor eIF-2B subunit epsilon	-4.71367	0.000142964
Q61211	Eif2d	Eukaryotic translation initiation factor 2D	-4.69835	0.00461708
Q6ZWX6	Eif2s1	Eukaryotic translation initiation factor 2 subunit 1	-5.82527	0.000599603
Q99L45	Eif2s2	Eukaryotic translation initiation factor 2 subunit 2	-8.14867	0.000189137
Q9Z0N1	Eif2s3x	Eukaryotic translation initiation factor 2 subunit 3, X-linked	-7.92863	2.61407e-05
P23116	Eif3a	Eukaryotic translation initiation factor 3 subunit A	-9.7315	3.80276e-05
Q8JZQ9	Eif3b	Eukaryotic translation initiation factor 3 subunit B	-8.48653	1.53192e-05
Q8R1B4	Eif3c	Eukaryotic translation initiation factor 3 subunit C	-7.26543	0.000331758
O70194	Eif3d	Eukaryotic translation initiation factor 3 subunit D	-5.42176	0.000349463
P60229	Eif3e	Eukaryotic translation initiation factor 3 subunit E	-8.85251	0.000116239
Q9DCH4	Eif3f	Eukaryotic translation initiation factor 3 subunit F	-7.83122	8.4743e-05
Q9Z1D1	Eif3g	Eukaryotic translation initiation factor 3 subunit G	-4.54062	0.000565741
Q91WK2	Eif3h	Eukaryotic translation initiation factor 3 subunit H	-8.0806	5.06304e-05
Q9QZD9	Eif3i	Eukaryotic translation initiation factor 3 subunit I	-6.96261	2.2794e-05
Q9DBZ5	Eif3k	Eukaryotic translation initiation factor 3 subunit K	-6.2871	9.42509e-05
Q8QZY1	Eif3l	Eukaryotic translation initiation factor 3 subunit L	-9.74419	2.34503e-05
Q99JX4	Eif3m	Eukaryotic translation initiation factor 3 subunit M	-7.90218	9.73487e-05
P60843	Eif4a1	Eukaryotic initiation factor 4A-I	-10.3329	0.00377298
Q91VC3	Eif4a3	Eukaryotic initiation factor 4A-III	-9.77627	0.00209955
Q8BMB3	Eif4e2	Eukaryotic translation initiation factor 4E type 2	-3.23458	0.000406677
Q9EST3	Eif4enif1	Eukaryotic translation initiation factor 4E transporter	0.319238	0.561802
Q6NZJ6	Eif4g1	Eukaryotic translation initiation factor 4 gamma 1	-10.4136	1.51144e-05
Q62448	Eif4g2	Eukaryotic translation initiation factor 4 gamma 2	-9.30444	4.06084e-05
Q80XI3	Eif4g3	Eukaryotic translation initiation factor 4 gamma 3	-7.52962	2.57556e-05
P59325	Eif5	Eukaryotic translation initiation factor 5	-2.68318	0.034717
P63242	Eif5a	Eukaryotic translation initiation factor 5A-1	-6.7726	0.00212051
Q05D44	Eif5b	Eukaryotic translation initiation factor 5B	-7.34773	0.000167954
O55135	Eif6	Eukaryotic translation initiation factor 6	-6.19483	0.00653282
Q80Y81	Elac2	Zinc phosphodiesterase ELAC protein 2	-2.45966	0.0550026
P70372	Elavl1	ELAV-like protein 1	-6.86798	0.000586253
Q8BHL5	Elmo2	Engulfment and cell motility protein 2	-1.16164	0.298999
Q8CB77	Eloa	Elongin-A	0.532754	0.454029
P83940	Eloc	Elongin-C	-2.20245	0.00865454
Q9JLJ5	Elovl1	Elongation of very long chain fatty acids protein 1	-6.8086	2.93651e-05
Q7TT37	Elp1	Elongator complex protein 1	-9.07625	2.76826e-05
Q91WG4	Elp2	Elongator complex protein 2	-3.13672	0.00400814
Q9CZX0	Elp3	Elongator complex protein 3	-6.0277	0.000249082
Q99L85	Elp5	Elongator complex protein 5	-1.13689	0.496393
P21995	Emb	Embigin	-6.58349	5.46517e-05
Q8C7X2	Emc1	ER membrane protein complex subunit 1	-10.4352	1.45169e-05
Q3TAS6	Emc10	ER membrane protein complex subunit 10	-4.531	0.00126591
Q9CRD2	Emc2	ER membrane protein complex subunit 2	-7.51128	1.70509e-05
Q99KI3	Emc3	ER membrane protein complex subunit 3	-8.11025	2.81623e-05
Q9CZX9	Emc4	ER membrane protein complex subunit 4	-6.65338	5.68494e-05
Q9CQW0	Emc6	ER membrane protein complex subunit 6	-7.17427	5.83567e-05
Q9EP72	Emc7	ER membrane protein complex subunit 7	-8.4072	1.50331e-05
O70378	Emc8	ER membrane protein complex subunit 8	-8.60066	3.88059e-05
O08579	Emd	Emerin	-1.0486	0.378536
O35130	Emg1	Ribosomal RNA small subunit methyltransferase NEP1	-7.3619	2.92811e-05
Q8C522	Endod1	Endonuclease domain-containing 1 protein	-3.95497	0.0207638
P17182	Eno1	Alpha-enolase	-2.48967	0.058365
O70318	Epb41l2	Band 4.1-like protein 2	-9.29934	2.81623e-05
Q9WV92	Epb41l3	Band 4.1-like protein 3	-7.55327	4.02861e-05
Q03145	Epha2	Ephrin type-A receptor 2	-7.8034	1.53774e-05
P54754	Ephb3	Ephrin type-B receptor 3	-5.78328	2.35539e-05
P54761	Ephb4	Ephrin type-B receptor 4	-6.67131	5.06304e-05
Q9D379	Ephx1	Epoxide hydrolase 1	-9.75358	0.017549
Q8R0W0	Eppk1	Epiplakin	-8.99685	1.76936e-05
Q8CGC7	Eprs1	Bifunctional glutamate/proline--tRNA ligase	-11.0391	5.2639e-05
P42567	Eps15	Epidermal growth factor receptor substrate 15	-3.82196	0.000689679
Q08509	Eps8	Epidermal growth factor receptor kinase substrate 8	-4.46395	0.000123737
Q9CZU4	Eral1	GTPase Era, mitochondrial	-6.21196	8.33184e-05
Q80TH2	Erbin	Erbin	-5.34886	9.39369e-05
Q8BHK9	Ercc6l	DNA excision repair protein ERCC-6-like	-4.09842	0.00098312
Q9DC16	Ergic1	Endoplasmic reticulum-Golgi intermediate compartment protein 1	-9.35716	0.000173958
Q8VEH8	Erlec1	Endoplasmic reticulum lectin 1	-2.11192	0.0440412
Q91X78	Erlin1	Erlin-1	-8.33935	0.000366309
Q8BFZ9	Erlin2	Erlin-2	-8.40689	8.15814e-05
Q3UVK0	Ermp1	Endoplasmic reticulum metallopeptidase 1	-8.97854	1.50331e-05
Q8R180	Ero1a	ERO1-like protein alpha	-5.48333	4.87945e-05
Q9D1Q6	Erp44	Endoplasmic reticulum resident protein 44	-7.30632	1.53774e-05
Q9R0P3	Esd	S-formylglutathione hydrolase	-3.1557	0.0813034
Q3U7R1	Esyt1	Extended synaptotagmin-1	-10.4353	1.53192e-05
Q3TZZ7	Esyt2	Extended synaptotagmin-2	-10.7399	1.50331e-05
Q8BWY3	Etf1	Eukaryotic peptide chain release factor subunit 1	-6.73296	0.000432897
Q99LC5	Etfa	Electron transfer flavoprotein subunit alpha, mitochondrial	-9.34757	9.0977e-05
Q9DCW4	Etfb	Electron transfer flavoprotein subunit beta	-8.9755	3.61153e-05
Q921G7	Etfdh	Electron transfer flavoprotein-ubiquinone oxidoreductase, mitochondrial	-7.10118	4.90147e-05
Q9DCM0	Ethe1	Persulfide dioxygenase ETHE1, mitochondrial	-2.86296	0.0908433
Q9D4H1	Exoc2	Exocyst complex component 2	-3.63854	0.000799324
Q6KAR6	Exoc3	Exocyst complex component 3	-1.36198	0.175361
O35382	Exoc4	Exocyst complex component 4	-6.03149	2.95072e-05
O35250	Exoc7	Exocyst complex component 7	0.300103	0.766843
Q9DAA6	Exosc1	Exosome complex component CSL4	-0.43705	0.569138
O88947	F10	Coagulation factor X	3.81831	0.000317194
Q80YC5	F12	Coagulation factor XII	4.10317	0.000143323
Q8BH61	F13a1	Coagulation factor XIII A chain	2.52181	0.00123597
Q07968	F13b	Coagulation factor XIII B chain	5.55594	4.15426e-05
P19221	F2	Prothrombin	3.70487	0.000390958
P20352	F3	Tissue factor	-5.83734	0.000146913
O88783	F5	Coagulation factor V	1.17612	0.0434615
P70375	F7	Coagulation factor VII	7.22049	0.00019878
Q00558	F8a1	40-kDa huntingtin-associated protein	-0.525546	0.439661
P16294	F9	Coagulation factor IX	6.20247	0.000390958
O08914	Faah	Fatty-acid amide hydrolase 1	-3.16776	0.00326534
Q05816	Fabp5	Fatty acid-binding protein 5	1.04616	0.731543
Q9Z0R9	Fads2	Acyl-CoA 6-desaturase	-4.96706	0.000471352
Q9JJE7	Fads3	Fatty acid desaturase 3	-5.06825	0.000753266
P54731	Faf1	FAS-associated factor 1	-4.02031	0.0393547
Q3TDN2	Faf2	FAS-associated factor 2	-9.62787	4.16308e-05
Q9D281	Fam114a1	Protein Noxp20	-7.3252	5.08176e-05
Q8VE88	Fam114a2	Protein FAM114A2	-6.32394	0.0001037
Q6A0A9	FAM120A	Constitutive coactivator of PPAR-gamma-like protein 1	-5.15889	0.000146155
Q8CDM8	Fam160b1	Protein FAM160B1	-2.0925	0.0384428
Q9D6U8	Fam162a	Protein FAM162A	-8.26511	1.82198e-05
Q8VCS3	Fam20b	Glycosaminoglycan xylosylkinase	-3.50936	0.00323658
Q8BGY7	Fam210a	Protein FAM210A	-5.28719	0.000440781
Q91VU0	Fam3c	Protein FAM3C	-7.33534	1.66528e-05
Q3UVG3	Fam91a1	Protein FAM91A1	-3.79794	0.000164919
Q3TJZ6	Fam98a	Protein FAM98A	-3.32461	0.00082685
Q80VD1	Fam98b	Protein FAM98B	-4.92071	0.000181967
Q80V62	Fancd2	Fanconi anemia group D2 protein homolog	0.234091	0.751365
Q8K368	Fanci	Fanconi anemia group I protein homolog	-0.851026	0.093597
Q922J9	Far1	Fatty acyl-CoA reductase 1	-9.57697	0.000287391
F8VPU2	Farp1	FERM, ARHGEF and pleckstrin domain-containing protein 1	-7.82087	1.51144e-05
Q91VS8	Farp2	FERM, ARHGEF and pleckstrin domain-containing protein 2	-4.36348	0.00856449
Q8C0C7	Farsa	Phenylalanine--tRNA ligase alpha subunit	-10.0319	2.92811e-05
Q9WUA2	Farsb	Phenylalanine--tRNA ligase beta subunit	-9.46742	1.45169e-05
P19096	Fasn	Fatty acid synthase	-9.03242	3.11353e-05
P35550	Fbl	rRNA 2'-O-methyltransferase fibrillarin	-10.3638	0.000215677
Q08879	Fbln1	Fibulin-1	6.98274	0.000342671
P37889	Fbln2	Fibulin-2	-7.37943	5.03162e-05
Q8CIG9	Fbxl8	F-box/LRR-repeat protein 8	-3.20327	0.0138071
Q8VDH1	Fbxo21	F-box only protein 21	-2.35429	0.0147803
Q8BJL1	Fbxo30	F-box only protein 30	-2.02506	0.0149132
Q8BIA4	Fbxw8	F-box/WD repeat-containing protein 8	0.214296	0.83384
E9Q0B5	Fcgbp	Fc fragment of IgG-binding protein	5.02983	0.144172
O70165	Fcn1	Ficolin-1	4.23674	0.0025096
Q7TMC8	Fcsk	L-fucose kinase	-0.00341901	0.996918
Q61578	Fdxr	NADPH:adrenodoxin oxidoreductase, mitochondrial	-5.40582	6.73877e-05
P22315	Fech	Ferrochelatase, mitochondrial	-4.40903	0.00110567
P70451	Fer	Tyrosine-protein kinase Fer	-5.00631	0.000103589
Q8CIB5	Fermt2	Fermitin family homolog 2	-6.28701	0.000189509
Q9QXC1	Fetub	Fetuin-B	3.82696	0.000135414
P97807	Fh	Fumarate hydratase, mitochondrial	-8.67658	0.000129334
A6PWD2	Fhad1	Forkhead-associated domain-containing protein 1	-5.20566	0.0297921
O70433	Fhl2	Four and a half LIM domains protein 2	-3.33413	0.000519511
Q6P6L0	Filip1l	Filamin A-interacting protein 1-like	-3.04416	0.138838
Q9CQ92	Fis1	Mitochondrial fission 1 protein	-6.16794	7.54591e-05
Q61576	Fkbp10	Peptidyl-prolyl cis-trans isomerase FKBP10	-7.433	4.06922e-05
Q9D1M7	Fkbp11	Peptidyl-prolyl cis-trans isomerase FKBP11	-7.62627	3.20842e-05
Q6P9Q6	Fkbp15	FK506-binding protein 15	-3.52175	0.000963216
P30416	Fkbp4	Peptidyl-prolyl cis-trans isomerase FKBP4	-7.50616	2.94569e-05
Q64378	Fkbp5	Peptidyl-prolyl cis-trans isomerase FKBP5	-5.76253	0.000147567
O35465	Fkbp8	Peptidyl-prolyl cis-trans isomerase FKBP8	-5.33441	4.27558e-05
Q9Z247	Fkbp9	Peptidyl-prolyl cis-trans isomerase FKBP9	-4.84673	0.000159337
Q9JJ28	Flii	Protein flightless-1 homolog	-9.22554	4.33904e-05
Q8BTM8	Flna	Filamin-A	-9.60294	0.00798517
Q80X90	Flnb	Filamin-B	-8.49744	0.000339773
Q8VHX6	Flnc	Filamin-C	-9.70847	0.0011566
O08917	Flot1	Flotillin-1	-6.94497	8.6818e-05
Q60634	Flot2	Flotillin-2	-8.61954	5.22556e-05
Q6ZPF4	Fmnl3	Formin-like protein 3	-4.84666	0.000160582
P35922	Fmr1	Synaptic functional regulator FMR1	-8.3178	3.81946e-05
P11276	Fn1	Fibronectin	-2.2591	0.00140733
Q8BX90	Fndc3a	Fibronectin type-III domain-containing protein 3A	-3.40779	0.00163277
Q6NWW9	Fndc3b	Fibronectin type III domain-containing protein 3B	-6.56073	5.06304e-05
Q3UFK8	Frmd8	FERM domain-containing protein 8	0.150093	0.841294
F8VQ05	Fryl	FRY-like transcription coactivator	-2.51964	0.00997854
Q61553	Fscn1	Fascin	-4.98639	0.00068495
Q9DBE9	Ftsj3	pre-rRNA 2'-O-ribose RNA methyltransferase FTSJ3	-7.68926	7.2373e-05
Q91WJ8	Fubp1	Far upstream element-binding protein 1	-5.86382	0.000644187
Q3TIX6	Fubp3	Far upstream element (FUSE)-binding protein 3	-8.52862	3.99507e-05
Q9D6K8	Fundc2	FUN14 domain-containing protein 2	-3.84048	0.00141148
P56959	Fus	RNA-binding protein FUS	-6.0582	0.00123646
P70213	Fv1	Friend virus susceptibility protein 1	-5.78834	0.00019201
Q61584	Fxr1	Fragile X mental retardation syndrome-related protein 1	-9.54448	1.50331e-05
Q9WVR4	Fxr2	Fragile X mental retardation syndrome-related protein 2	-8.29232	1.77492e-05
P39688	Fyn	Tyrosine-protein kinase Fyn	-5.82813	0.000105754
P97855	G3bp1	Ras GTPase-activating protein-binding protein 1	-8.42412	3.95337e-05
P97379	G3bp2	Ras GTPase-activating protein-binding protein 2	-5.2339	0.000106998
P70699	Gaa	Lysosomal alpha-glucosidase	-3.11208	0.00050183
Q99KY4	Gak	Cyclin-G-associated kinase	-6.96694	5.02287e-05
Q8R059	Gale	UDP-glucose 4-epimerase	-0.261356	0.703323
Q9R0N0	Galk1	Galactokinase	-7.09123	0.000430708
Q68FH4	Galk2	N-acetylgalactosamine kinase	-1.67403	0.0515598
O08912	Galnt1	Polypeptide N-acetylgalactosaminyltransferase 1	-6.20752	0.000248865
Q6PB93	Galnt2	Polypeptide N-acetylgalactosaminyltransferase 2	-8.42704	2.12071e-05
Q80VA0	Galnt7	N-acetylgalactosaminyltransferase 7	-5.46956	0.00132303
Q8BHN3	Ganab	Neutral alpha-glucosidase AB	-4.48157	0.0020364
P16858	Gapdh	Glyceraldehyde-3-phosphate dehydrogenase	-3.2489	0.000303335
Q6PAR5	Gapvd1	GTPase-activating protein and VPS9 domain-containing protein 1	-4.23817	0.000334327
Q9CY66	Gar1	H/ACA ribonucleoprotein complex subunit 1	-6.30349	0.000960047
Q9CZD3	Gars1	Glycine--tRNA ligase	-11.4738	2.09097e-05
Q64737	Gart	Trifunctional purine biosynthetic protein adenosine-3	-4.00023	0.000657657
Q8CHY6	Gatad2a	Transcriptional repressor p66 alpha	-0.0256562	0.969786
Q8VHR5	Gatad2b	Transcriptional repressor p66-beta	-2.04552	0.0332715
Q9D172	Gatd3a	Glutamine amidotransferase-like class 1 domain-containing protein 3A, mitochondrial	-3.69812	0.00805053
Q6DFZ1	Gbf1	SEC7 domain-containing protein	-6.80338	2.06282e-05
P21614	Gc	Vitamin D-binding protein	2.10028	0.00256289
O88986	Gcat	2-amino-3-ketobutyrate coenzyme A ligase, mitochondrial	-4.90473	0.000485185
Q60759	Gcdh	Glutaryl-CoA dehydrogenase, mitochondrial	-3.69537	0.018912
O09172	Gclm	Glutamate--cysteine ligase regulatory subunit	-6.0907	0.000120437
E9PVA8	Gcn1	eIF-2-alpha kinase activator GCN1	-10.9449	1.67542e-05
Q9DBL2	Gdap2	Ganglioside-induced differentiation-associated protein 2	-0.28486	0.732208
Q61598	Gdi2	Rab GDP dissociation inhibitor beta	-4.91163	0.0529652
Q9CRY7	Gdpd1	Lysophospholipase D GDPD1	-6.4026	5.17143e-05
Q6P6L6	Gemin4	Gem (Nuclear organelle) associated protein 4	-4.25472	0.00091197
Q8BX17	Gemin5	Gem-associated protein 5	-4.31047	0.000125594
O54984	Get3	ATPase GET3	-7.81121	0.000356881
Q9D1H7	Get4	Golgi to ER traffic protein 4 homolog	-7.4624	1.61644e-05
P47856	Gfpt1	Glutamine--fructose-6-phosphate aminotransferase [isomerizing] 1	-9.96676	1.45169e-05
Q9Z2Z9	Gfpt2	Glutamine--fructose-6-phosphate aminotransferase [isomerizing] 2	-8.84344	1.53192e-05
Q6P5E6	Gga2	ADP-ribosylation factor-binding protein GGA2	-5.11066	4.89296e-05
Q9QYC7	Ggcx	Vitamin K-dependent gamma-carboxylase	-5.11918	0.000299406
Q91VC9	Ghitm	Growth hormone-inducible transmembrane protein	-9.488	3.84153e-05
Q6Y7W8	Gigyf2	GRB10-interacting GYF protein 2	-2.0385	0.0581962
Q68FF6	Git1	ARF GTPase-activating protein GIT1	-0.365812	0.715465
P23242	Gja1	Gap junction alpha-1 protein	-2.17445	0.00581053
Q64516	Gk	Glycerol kinase	-7.38962	7.54227e-05
Q9JMB0	Gkap1	G kinase-anchoring protein 1	-0.979143	0.0634323
Q9EPS3	Glce	D-glucuronyl C5-epimerase	-7.08498	5.49588e-05
Q61543	Glg1	Golgi apparatus protein 1	-9.62716	0.000190591
Q9CYL5	Glipr2	Golgi-associated plant pathogenesis-related protein 1	-8.11295	2.62997e-05
Q8BZM1	Glmn	Glomulin	-2.14451	0.0188863
Q9CQM9	Glrx3	Glutaredoxin-3	-4.77518	0.0058327
D3Z7P3	Gls	Glutaminase kidney isoform, mitochondrial	-9.46311	4.83742e-05
Q6NSU3	Glt8d1	Glycosyltransferase 8 domain-containing protein 1	-2.6116	0.0661008
P26443	Glud1	Glutamate dehydrogenase 1, mitochondrial	-7.11239	0.000282589
Q922P9	Glyr1	Putative oxidoreductase GLYR1	-3.05911	0.00250224
Q62012	Gm15085	Ott protein	-9.33206	1.45169e-05
B1AZM2	Gm15091	Predicted gene 15091	-9.80684	1.59053e-05
V9GXQ2	Gm17087	Predicted gene 17087	-9.95476	0.0137629
E9Q8B5	Gm4788	Predicted gene 4788	3.62863	0.000242768
A0A2R8VHP3	Gm5478	IF rod domain-containing protein	1.63748	0.153524
A0A0N4SVU1	Gm7298	Predicted gene 7298	12.0382	0.0114257
A0A0A6YVU8	Gm9774	Predicted pseudogene 9774	-6.56189	0.000183946
Q8K0C9	Gmds	GDP-mannose 4,6 dehydratase	-5.89613	0.000448888
Q922H4	Gmppa	Mannose-1-phosphate guanyltransferase alpha	-7.19932	0.0004053
Q3THK7	Gmps	GMP synthase [glutamine-hydrolyzing]	-4.50059	0.00256845
P21278	Gna11	Guanine nucleotide-binding protein subunit alpha-11	-8.38272	3.45041e-05
P27601	Gna13	Guanine nucleotide-binding protein subunit alpha-13	-8.04002	3.95337e-05
P08752	Gnai2	Guanine nucleotide-binding protein G(i) subunit alpha-2	-9.32057	0.000758389
Q9DC51	Gnai3	Guanine nucleotide-binding protein G(i) subunit alpha	-8.59755	0.000982605
P18872	Gnao1	Guanine nucleotide-binding protein G(o) subunit alpha	-8.77085	2.01918e-05
P21279	Gnaq	Guanine nucleotide-binding protein G(q) subunit alpha	-8.40143	2.62722e-05
Q6R0H7	Gnas	Guanine nucleotide-binding protein G(s) subunit alpha isoforms XLas	-9.58137	1.45169e-05
P62874	Gnb1	Guanine nucleotide-binding protein G(I)/G(S)/G(T) subunit beta-1	-9.67673	0.000665692
P62880	Gnb2	Guanine nucleotide-binding protein G(I)/G(S)/G(T) subunit beta-2	-10.4585	0.000273091
Q91WG8	Gne	Bifunctional UDP-N-acetylglucosamine 2-epimerase/N-acetylmannosamine kinase	-1.59984	0.159535
Q9DAS9	Gng12	Guanine nucleotide-binding protein G(I)/G(S)/G(O) subunit gamma-12	-7.15966	2.7523e-05
P36916	Gnl1	Guanine nucleotide-binding protein-like 1	-4.48217	0.000234554
Q99LH1	Gnl2	Nucleolar GTP-binding protein 2	-3.53721	0.000687329
Q8CI11	Gnl3	Guanine nucleotide-binding protein-like 3	-5.48306	0.000122919
Q6PGG6	Gnl3l	Guanine nucleotide-binding protein-like 3-like protein	-4.18156	0.000289449
Q921M4	Golga2	Golgin subfamily A member 2	-3.91058	0.001433
Q9QYE6	Golga5	Golgin subfamily A member 5	-4.04566	0.0110205
E9PVZ8	Golgb1	Golgi autoantigen, golgin subfamily b, macrogolgin 1	-7.92856	6.14902e-05
Q8BXA1	Golim4	Golgi integral membrane protein 4	-9.52464	8.6818e-05
Q91XA2	Golm1	Golgi membrane protein 1	-3.63049	0.00121501
Q9CR60	Golt1b	Vesicle transport protein GOT1B	-8.14706	2.57556e-05
Q99JX3	Gorasp2	Golgi reassembly-stacking protein 2	-6.99228	2.26785e-05
O88630	Gosr1	Golgi SNAP receptor complex member 1	-5.27542	0.0004059
O35166	Gosr2	Golgi SNAP receptor complex member 2	-4.42162	0.00514292
P05202	Got2	Aspartate aminotransferase, mitochondrial	-9.16854	1.45169e-05
Q9WTK3	Gpaa1	Glycosylphosphatidylinositol anchor attachment 1 protein	-6.0436	0.000147567
Q8C0N2	Gpat3	Glycerol-3-phosphate acyltransferase 3	-2.21057	0.141005
Q8K2C8	Gpat4	Glycerol-3-phosphate acyltransferase 4	-2.78729	0.0689152
Q3ULJ0	Gpd1l	Glycerol-3-phosphate dehydrogenase 1-like protein	-6.4065	0.000285045
Q64521	Gpd2	Glycerol-3-phosphate dehydrogenase, mitochondrial	-10.425	0.000484937
P06745	Gpi	Glucose-6-phosphate isomerase	-4.5027	0.00328151
O70362	Gpld1	Phosphatidylinositol-glycan-specific phospholipase D	4.86982	0.000239719
Q9D3W4	Gpn3	GPN-loop GTPase 3	-0.636713	0.576098
Q8BHL4	Gprc5a	Retinoic acid-induced protein 3	-3.03535	0.0788104
Q99LD4	Gps1	COP9 signalosome complex subunit 1	-7.88122	6.09205e-05
Q8BGT5	Gpt2	Alanine aminotransferase 2	-3.47275	0.00178541
P46412	Gpx3	Glutathione peroxidase 3	-4.41731	0.000480178
O70325	Gpx4	Phospholipid hydroperoxide glutathione peroxidase	-1.31868	0.474663
Q60760	Grb10	Growth factor receptor-bound protein 10	-7.65033	1.55044e-05
Q9JLM9	Grb14	Growth factor receptor-bound protein 14	-3.82028	0.000990463
O70293	Grk6	G protein-coupled receptor kinase 6	-2.92769	0.0162214
Q99LP6	Grpel1	GrpE protein homolog 1, mitochondrial	-3.8805	0.00112154
Q9D8T2	Gsdmdc1	Gasdermin-D	-2.60957	0.0046698
Q2NL51	Gsk3a	Glycogen synthase kinase-3 alpha	-2.22178	0.0250315
Q9WV60	Gsk3b	Glycogen synthase kinase-3 beta	-3.79101	0.0288991
P13020	Gsn	Gelsolin	3.42525	0.000245137
Q8R050	Gspt1	Eukaryotic peptide chain release factor GTP-binding subunit ERF3A	-6.655	3.44255e-05
P51855	Gss	Glutathione synthetase	-0.424869	0.728407
P15626	Gstm2	Glutathione S-transferase Mu 2	-0.493778	0.715465
P19157	Gstp1	Glutathione S-transferase P 1	-1.11276	0.320001
P62915	Gtf2b	Transcription initiation factor IIB	-3.51942	0.000340545
Q9D0D5	Gtf2e1	General transcription factor IIE subunit 1	-1.32093	0.12131
Q9ESZ8	Gtf2i	General transcription factor II-I	-3.80616	0.000172459
Q8BL74	Gtf3c2	General transcription factor 3C polypeptide 2	-1.81718	0.233364
O08582	Gtpbp1	GTP-binding protein 1	-3.74276	0.000137241
Q99ME9	Gtpbp4	Nucleolar GTP-binding protein 1	-8.66374	3.71049e-05
Q8K2A1	Gulp1	PTB domain-containing engulfment adapter protein 1	0.737878	0.314452
Q9R062	Gyg1	Glycogenin-1	-3.77689	0.00235817
Q9Z1E4	Gys1	Glycogen [starch] synthase, muscle	-2.47649	0.00860044
P01897	H2-L	H-2 class I histocompatibility antigen, L-D alpha chain	-10.0212	1.56234e-05
P01898	H2-Q10	H-2 class I histocompatibility antigen, Q10 alpha chain	3.35209	0.000223947
Q8HWB2	H2-Q4	Ig-like domain-containing protein	2.2252	0.00175281
Q8K0D2	Habp2	Hyaluronan-binding protein 2	-4.78749	5.76053e-05
Q9D3B1	Hacd2	Very-long-chain (3R)-3-hydroxyacyl-CoA dehydratase 2	-5.42928	0.000160582
Q8K2C9	Hacd3	Very-long-chain (3R)-3-hydroxyacyl-CoA dehydratase 3	-8.15405	2.09006e-05
Q61425	Hadh	Hydroxyacyl-coenzyme A dehydrogenase, mitochondrial	-2.41832	0.00406524
Q8BMS1	Hadha	Trifunctional enzyme subunit alpha, mitochondrial	-11.7318	2.09006e-05
Q99JY0	Hadhb	Trifunctional enzyme subunit beta, mitochondrial	-10.0435	0.000109122
Q61035	Hars1	Histidine--tRNA ligase, cytoplasmic	-4.6436	0.000137019
Q8BY71	Hat1	Histone acetyltransferase type B catalytic subunit	-7.5734	1.72449e-05
Q8QZX2	Haus3	HAUS augmin-like complex subunit 3	-4.25734	0.000253598
Q9D786	Haus5	HAUS augmin-like complex subunit 5	-3.80357	0.00249631
Q6NV99	Haus6	HAUS6_N domain-containing protein	-6.14697	3.50407e-05
Q8BKT8	Haus7	HAUS augmin-like complex subunit 7	-2.48376	0.00180397
O35387	Hax1	HCLS1-associated protein X-1	-5.23674	0.000214416
P01942	Hba	Hemoglobin subunit alpha	2.83895	0.000630003
A8DUK4	Hbb-bs	GLOBIN domain-containing protein	2.33666	0.00159189
Q69ZS7	Hbs1l	HBS1-like protein	-6.99343	2.09006e-05
P53702	Hccs	Cytochrome c-type heme lyase	-8.1872	1.56234e-05
Q61191	Hcfc1	Host cell factor 1	-1.0016	0.370379
O09106	Hdac1	Histone deacetylase 1	-8.38405	1.50331e-05
P70288	Hdac2	Histone deacetylase 2	-7.93346	1.7639e-05
Q9Z2V5	Hdac6	Histone deacetylase 6	-0.282648	0.577738
Q8C2B3	Hdac7	Histone deacetylase 7	-0.126697	0.919817
Q3UGR5	Hdhd2	Haloacid dehalogenase-like hydrolase domain-containing protein 2	-3.78718	0.00098312
Q8VDJ3	Hdlbp	Vigilin	-11.7028	1.70418e-05
G3X9B1	Heatr1	HEAT repeat-containing protein 1	-9.11572	1.60484e-05
Q8BQM4	Heatr3	HEAT repeat-containing protein 3	-2.27357	0.00326296
Q5PRF0	Heatr5a	HEAT repeat-containing protein 5A	-4.67468	0.000458266
Q8C547	Heatr5b	HEAT repeat-containing protein 5B	-2.62061	0.0260474
Q6P1G0	Heatr6	HEAT repeat-containing protein 6	-4.67401	9.48048e-05
Q3U487	Hectd3	E3 ubiquitin-protein ligase HECTD3	-1.74038	0.0542255
Q6NVF4	Helb	DNA helicase B	-0.896333	0.175652
Q60848	Hells	Lymphocyte-specific helicase	-5.31373	3.99658e-05
Q6PAV2	Herc4	Probable E3 ubiquitin-protein ligase HERC4	-2.37358	0.208731
Q9R098	Hgfac	Hepatocyte growth factor activator	7.14978	8.63361e-05
Q99LI8	Hgs	Hepatocyte growth factor-regulated tyrosine kinase substrate	-0.477061	0.731543
Q9JLR9	Higd1a	HIG1 domain family member 1A, mitochondrial	-4.37101	0.000738282
P70349	Hint1	Histidine triad nucleotide-binding protein 1	-0.463648	0.777132
Q8VD75	Hip1	Huntingtin-interacting protein 1	-3.41796	0.00156488
P17710	Hk1	Hexokinase-1	-3.99175	0.00159205
O08528	Hk2	Hexokinase-2	-2.81798	0.0221829
Q9D8V0	Hm13	Minor histocompatibility antigen H13	-8.1322	1.70509e-05
Q8R1M0	Hmces	Abasic site processing protein HMCES	-2.8087	0.00260383
P17095	Hmga1	High mobility group protein HMG-I/HMG-Y	-3.70865	0.000422036
P52927	Hmga2	High mobility group protein HMGI-C	-4.55257	0.00050183
P63158	Hmgb1	High mobility group protein B1	-10.4016	1.96125e-05
O54879	Hmgb3	High mobility group protein B3	-4.74857	0.00059493
P38060	Hmgcl	Hydroxymethylglutaryl-CoA lyase, mitochondrial	-2.72287	0.121878
P14901	Hmox1	Heme oxygenase 1	-1.81899	0.314989
O70252	Hmox2	Heme oxygenase 2	-8.16363	1.53774e-05
Q9CX86	Hnrnpa0	Heterogeneous nuclear ribonucleoprotein A0	-7.74946	0.000454733
P49312	Hnrnpa1	Heterogeneous nuclear ribonucleoprotein A1	-5.83173	0.002317
O88569	Hnrnpa2b1	Heterogeneous nuclear ribonucleoproteins A2/B1	-4.56217	0.0428929
Q8BG05	Hnrnpa3	Heterogeneous nuclear ribonucleoprotein A3	-7.03169	0.00083158
Q99020	Hnrnpab	Heterogeneous nuclear ribonucleoprotein A/B	-5.2736	0.00255605
Q9Z204	Hnrnpc	Heterogeneous nuclear ribonucleoproteins C1/C2	-1.39265	0.582316
Q60668	Hnrnpd	Heterogeneous nuclear ribonucleoprotein D0	-4.66763	0.00501849
Q9Z2X1	Hnrnpf	Heterogeneous nuclear ribonucleoprotein F	-8.38092	5.60988e-05
O35737	Hnrnph1	Heterogeneous nuclear ribonucleoprotein H	-8.44095	0.000361619
P70333	Hnrnph2	Heterogeneous nuclear ribonucleoprotein H2	-8.47219	1.61644e-05
P61979	Hnrnpk	Heterogeneous nuclear ribonucleoprotein K	-8.70897	0.000454753
Q8R081	Hnrnpl	Heterogeneous nuclear ribonucleoprotein L	-10.1175	1.53192e-05
Q921F4	Hnrnpll	Heterogeneous nuclear ribonucleoprotein L-like	-5.18147	0.000680574
Q9D0E1	Hnrnpm	Heterogeneous nuclear ribonucleoprotein M	-10.3869	3.50386e-05
Q8VHM5	Hnrnpr	Heterogeneous nuclear ribonucleoprotein R	-6.96442	1.70509e-05
Q8VEK3	Hnrnpu	Heterogeneous nuclear ribonucleoprotein U	-8.66902	0.00161519
Q8VDM6	Hnrnpul1	Heterogeneous nuclear ribonucleoprotein U-like protein 1	-5.25521	0.0095938
Q00PI9	Hnrnpul2	Heterogeneous nuclear ribonucleoprotein U-like protein 2	-5.93154	0.000253925
Q8BUK6	Hook3	Protein Hook homolog 3	-3.99709	0.0114636
Q61646	Hp	Haptoglobin	4.70233	0.0149522
Q3TEA8	Hp1bp3	Heterochromatin protein 1-binding protein 3	-4.16365	0.00050183
Q91VB4	Hps3	Hermansky-Pudlak syndrome 3 protein homolog	-1.13103	0.366462
P59438	Hps5	Hermansky-Pudlak syndrome 5 protein homolog	-1.08438	0.0879054
Q91X72	Hpx	Hemopexin	4.73581	9.13729e-05
Q9ESB3	Hrg	Histidine-rich glycoprotein	2.14731	0.00675292
Q8R3H7	Hs2st1	Heparan sulfate 2-O-sulfotransferase 1	-5.57713	6.56992e-05
O08756	Hsd17b10	3-hydroxyacyl-CoA dehydrogenase type-2	-10.1963	0.000105087
O70503	Hsd17b12	Very-long-chain 3-oxoacyl-CoA reductase	-9.9622	0.000979014
P51660	Hsd17b4	Peroxisomal multifunctional enzyme type 2	-8.26331	7.29566e-05
O88736	Hsd17b7	3-keto-steroid reductase/17-beta-hydroxysteroid dehydrogenase 7	-3.7144	0.000248871
P50171	Hsd17b8	Estradiol 17-beta-dehydrogenase 8	-5.94927	2.62323e-05
Q8BTX9	Hsdl1	Inactive hydroxysteroid dehydrogenase-like protein 1	-4.72778	0.00206755
Q2TPA8	Hsdl2	Hydroxysteroid dehydrogenase-like protein 2	-3.79075	0.00163277
Q05793	Hspg2	Basement membrane-specific heparan sulfate proteoglycan core protein	-6.74665	0.014278
Q9JIY5	Htra2	Serine protease HTRA2, mitochondrial	-2.16981	0.111771
P42859	Htt	Huntingtin	-3.03781	0.177309
Q7TMY8	Huwe1	E3 ubiquitin-protein ligase HUWE1	-7.99246	1.51144e-05
Q9JKR6	Hyou1	Hypoxia up-regulated protein 1	-5.97886	0.000993312
P03975	Iap	IgE-binding protein	-4.28942	0.00118424
Q8BU30	Iars1	Isoleucine--tRNA ligase, cytoplasmic	-10.4854	1.45169e-05
Q8BIJ6	Iars2	Isoleucine--tRNA ligase, mitochondrial	-5.08365	0.0019938
Q9DBD0	Ica	Inhibitor of carbonic anhydrase	6.89273	0.000105942
O88844	Idh1	Isocitrate dehydrogenase [NADP] cytoplasmic	-8.09879	7.16e-05
P54071	Idh2	Isocitrate dehydrogenase [NADP], mitochondrial	-7.46715	8.81883e-05
Q9D6R2	Idh3a	Isocitrate dehydrogenase [NAD] subunit alpha, mitochondrial	-9.62319	0.000273662
Q91VA7	Idh3b	Isocitrate dehydrogenase [NAD] subunit, mitochondrial	-11.238	1.45169e-05
P70404	Idh3g	Isocitrate dehydrogenase [NAD] subunit gamma 1, mitochondrial	-8.33275	4.53369e-05
Q9CR20	Ier3ip1	Immediate early response 3-interacting protein 1	-5.23381	0.000367195
Q9R002	Ifi202	Interferon-activable protein 202	-7.02341	2.20237e-05
Q99J93	Ifitm2	Interferon-induced transmembrane protein 2	-9.076	7.4857e-05
Q9CQW9	Ifitm3	Interferon-induced transmembrane protein 3	-10.2529	3.43186e-05
Q9D8U0	Ifrd2	Interferon-related developmental regulator 2	-0.318745	0.501416
Q61249	Igbp1	Immunoglobulin-binding protein 1	-2.20105	0.0920985
O88477	Igf2bp1	Insulin-like growth factor 2 mRNA-binding protein 1	-7.38252	2.06424e-05
Q5SF07	Igf2bp2	Insulin-like growth factor 2 mRNA-binding protein 2	-8.04205	2.92811e-05
Q9CPN8	Igf2bp3	Insulin-like growth factor 2 mRNA-binding protein 3	-9.14233	1.45169e-05
P70389	Igfals	Insulin-like growth factor-binding protein complex acid labile subunit	5.8618	0.000154654
P01867	Igh-3	Ig gamma-2B chain C region	3.93951	0.000322999
A0A0A6YXW6	Igha	Immunoglobulin heavy constant alpha	5.35042	0.00247346
P01869	Ighg1	Ig gamma-1 chain C region, membrane-bound form	5.21453	0.000119374
F6TQW2	Ighg2c	Immunoglobulin heavy constant gamma 2C	4.34516	0.000127612
P01872	Ighm	Immunoglobulin heavy constant mu	1.73919	0.00777947
A0A0A6YXA5	Ighv1-15	Immunoglobulin heavy variable 1-15	5.11379	0.000810531
A0A075B5V8	Ighv1-47	Ig-like domain-containing protein	4.39406	0.000172459
A0A0B4J1N0	Ighv1-76	Ig-like domain-containing protein	4.09285	0.00049285
A0A075B5Y4	Ighv1-81	Ig-like domain-containing protein	4.00517	0.00202341
A0A0B4J1J7	Ighv1-82	Ig-like domain-containing protein	-1.75343	0.314452
A0A075B5R5	Ighv4-1	Ig-like domain-containing protein	5.57914	0.0100697
A0A075B5R1	Ighv5-17	Ig-like domain-containing protein	-1.36915	0.212204
A0A075B5T2	Ighv6-3	Ig-like domain-containing protein	3.61995	0.0368515
A0A075B5S2	Ighv7-1	Ig-like domain-containing protein	7.21539	2.41607e-05
A0A075B5R2	Ighv7-3	Ig-like domain-containing protein	0.683209	0.241141
P01837	Igkc	Immunoglobulin kappa constant	2.42335	0.00164409
A0A0B4J1H7	Igkv1-135	Ig-like domain-containing protein	3.92982	0.0832261
A0A140T8M2	Igkv12-44	Ig-like domain-containing protein	5.11212	5.80073e-05
A0A140T8P6	Igkv12-46	Ig-like domain-containing protein	0.511159	0.740856
A0A075B677	Igkv4-53	Ig-like domain-containing protein	3.75765	0.00291214
A0A0A6YYE7	Igkv4-57	Ig-like domain-containing protein	1.77265	0.00924621
A0A075B5M7	Igkv5-39	Ig-like domain-containing protein	1.03572	0.0897445
A0A075B5N7	Igkv6-13	Ig-like domain-containing protein	6.55661	0.000800657
A0A140T8M5	Igkv6-15	Ig-like domain-containing protein	6.71071	0.000137586
A0A140T8N9	Igkv6-32	Ig-like domain-containing protein	5.14834	0.0426122
P01632	Igkv7-33	Ig kappa chain V-I region S107A	7.40616	2.26785e-05
A0A140T8M3	Igkv8-30	Ig-like domain-containing protein	1.29388	0.0547511
P01844	Iglc2	Ig lambda-2 chain C region	2.90821	0.00561653
Q8R366	Igsf8	Immunoglobulin superfamily member 8	-2.58517	0.00158232
Q9Z1M8	Ik	Protein Red	-3.89343	0.000610554
Q9DBZ1	Ikbip	Inhibitor of nuclear factor kappa-B kinase-interacting protein	-8.50856	0.000196617
Q61730	Il1rap	Interleukin-1 receptor accessory protein	3.33352	0.00144495
P14719	Il1rl1	Interleukin-1 receptor-like 1	-4.1077	0.000421184
Q00560	Il6st	Interleukin-6 receptor subunit beta	-5.29128	5.69147e-05
Q9CXY6	Ilf2	Interleukin enhancer-binding factor 2	-6.76744	2.95513e-05
Q9Z1X4	Ilf3	Interleukin enhancer-binding factor 3	-2.58776	0.0345369
O55222	Ilk	Integrin-linked protein kinase	-9.94704	1.45169e-05
Q8BU33	Ilvbl	2-hydroxyacyl-CoA lyase 2	-8.51183	3.42891e-05
Q8CAQ8	Immt	MICOS complex subunit Mic60	-10.7736	0.00026641
Q921Y2	Imp3	U3 small nucleolar ribonucleoprotein protein IMP3	-3.48749	0.00187704
Q8VHZ7	Imp4	U3 small nucleolar ribonucleoprotein protein IMP4	-5.93908	0.000273091
O55091	Impact	Protein IMPACT	-3.60679	0.00251526
P24547	Impdh2	Inosine-5'-monophosphate dehydrogenase 2	-8.34363	0.00204247
Q9WU62	Incenp	Inner centromere protein	-0.417508	0.452666
Q0GNC1	Inf2	Inverted formin-2	-8.73946	2.1168e-05
Q8CDA1	Inpp5f	Phosphatidylinositide phosphatase SAC2	-0.935693	0.25129
Q6P549	Inppl1	Phosphatidylinositol 3,4,5-trisphosphate 5-phosphatase 2	0.352515	0.741653
Q6P4S8	Ints1	Integrator complex subunit 1	-4.17091	0.000155432
Q8K2A7	Ints10	Integrator complex subunit 10	-2.91129	0.0326287
Q8QZV7	IntS13	Integrator complex subunit 13	-0.0570237	0.939591
Q7TPD0	Ints3	Integrator complex subunit 3	-2.73013	0.00591631
Q8CIM8	Ints4	Integrator complex subunit 4	-4.33561	0.000255028
Q8CHT3	Ints5	Integrator complex subunit 5	-1.65541	0.193169
Q6PCM2	Ints6	Integrator complex subunit 6	-1.39163	0.0581107
Q7TQK1	Ints7	Integrator complex subunit 7	-3.5512	0.0399159
Q80V86	Ints8	Integrator complex subunit 8	-1.31187	0.109992
Q8K2V6	Ipo11	Importin-11	-5.2836	8.84906e-05
Q8VI75	Ipo4	Importin-4	-4.22874	0.00117156
Q8BKC5	Ipo5	Importin-5	-9.70808	1.45169e-05
Q9EPL8	Ipo7	Importin-7	-6.3827	3.1206e-05
Q91YE6	Ipo9	Importin-9	-7.12281	2.0935e-05
Q8BP00	Iqcb1	IQ calmodulin-binding motif-containing protein 1	-2.67357	0.00301098
Q9JKF1	Iqgap1	Ras GTPase-activating-like protein IQGAP1	-11.5986	1.45169e-05
F8VQ29	Iqgap3	IQ motif-containing GTPase-activating protein 3	-9.16482	3.99658e-05
Q5DU25	Iqsec2	IQ motif and SEC7 domain-containing protein 2	-2.72912	0.0221407
Q8R3Y8	Irf2bp1	Interferon regulatory factor 2-binding protein 1	-2.56744	0.0769295
Q60766	Irgm1	Immunity-related GTPase family M protein 1	-6.82848	0.000238693
P11688	Itga5	Integrin alpha-5	-9.89136	1.53192e-05
Q61739	Itga6	Integrin alpha-6	-7.48475	1.61644e-05
P43406	Itgav	Integrin alpha-V	-9.2059	1.45169e-05
P09055	Itgb1	Integrin beta-1	-9.30361	0.000295728
O54890	Itgb3	Integrin beta-3	-3.59344	0.00179414
O70309	Itgb5	Integrin beta-5	-6.0917	8.20786e-05
Q61702	Itih1	Inter-alpha-trypsin inhibitor heavy chain H1	3.73646	0.000385289
Q61703	Itih2	Inter-alpha-trypsin inhibitor heavy chain H2	3.59	0.000240352
Q61704	Itih3	Inter-alpha-trypsin inhibitor heavy chain H3	4.34539	9.05776e-05
A6X935	Itih4	Inter alpha-trypsin inhibitor, heavy chain 4	4.05369	0.000157454
P11881	Itpr1	Inositol 1,4,5-trisphosphate receptor type 1	-7.20836	0.000237772
Q9Z329	Itpr2	Inositol 1,4,5-trisphosphate receptor type 2	-6.0953	0.000113809
P70227	Itpr3	Inositol 1,4,5-trisphosphate receptor type 3	-10.7504	1.45169e-05
Q9Z0R6	Itsn2	Intersectin-2	-1.05856	0.347927
Q9JHI5	Ivd	Isovaleryl-CoA dehydrogenase, mitochondrial	-8.69567	2.06992e-05
Q5XKN4	Jagn1	Protein jagunal homolog 1	-4.61551	0.000400504
P52332	Jak1	Tyrosine-protein kinase JAK1	-5.65058	0.00080185
P01592	Jchain	Immunoglobulin J chain	4.31453	0.0363146
Q02257	Jup	Junction plakoglobin	0.760428	0.561802
Q8BX02	Kank2	KN motif and ankyrin repeat domain-containing protein 2	-7.93508	1.61327e-05
A2RSY1	Kansl3	KAT8 regulatory NSL complex subunit 3	0.26751	0.671543
Q99MN1	Kars1	Lysine--tRNA ligase	-6.44209	3.99658e-05
Q5SVQ0	Kat7	Histone acetyltransferase KAT7	-6.26445	0.00020462
Q9WV86	Katna1	Katanin p60 ATPase-containing subunit A1	-0.302065	0.685312
P62482	Kcnab2	Voltage-gated potassium channel subunit beta-2	-6.93522	7.21951e-05
Q8R1L4	Kdelr3	ER lumen protein-retaining receptor 3	-4.42183	0.000202082
Q6ZQ88	Kdm1a	Lysine-specific histone demethylase 1A	-4.80307	0.000493731
Q6GV12	Kdsr	3-ketodihydrosphingosine reductase	-6.17229	2.84155e-05
Q60749	Khdrbs1	KH domain-containing, RNA-binding, signal transduction-associated protein 1	-9.43942	2.72568e-05
Q3U0V1	Khsrp	Far upstream element-binding protein 2	-6.98984	4.10278e-05
Q8BRV5	Kiaa1671	Uncharacterized protein KIAA1671	-3.32956	0.00268388
Q91X21	Kiaa2013	Uncharacterized protein KIAA2013	-3.37604	0.0356603
E9Q9B7	Kidins220	ANK_REP_REGION domain-containing protein	-3.87626	0.00130017
Q6P9P6	Kif11	Kinesin-like protein KIF11	-5.29864	0.000191664
A0A286YCV9	Kif13b	Kinesin family member 13B	0.375495	0.531384
Q6P9L6	Kif15	Kinesin-like protein KIF15	-3.11756	0.00057454
Q60575	Kif1b	Kinesin-like protein KIF1B	-4.84466	0.000104887
P97329	Kif20a	Kinesin-like protein KIF20A	-1.27043	0.155101
Q80WE4	Kif20b	Kinesin-like protein KIF20B	0.208411	0.826249
Q9QXL2	Kif21a	Kinesin-like protein KIF21A	-4.48201	0.0202406
Q3V300	Kif22	Kinesin-like protein KIF22	-7.44973	5.72602e-05
E9Q5G3	Kif23	Kinesin-like protein KIF23	1.57392	0.426713
P28740	Kif2a	Kinesin-like protein KIF2A	-7.28997	2.82086e-05
Q922S8	Kif2c	Kinesin-like protein KIF2C	-7.75335	1.51144e-05
P33174	Kif4	Chromosome-associated kinesin KIF4	-4.21762	0.105058
Q61768	Kif5b	Kinesin-1 heavy chain	-8.02474	1.62235e-05
P70188	Kifap3	Kinesin-associated protein 3	-2.32807	0.0845741
Q6ZPU9	Kifbp	KIF-binding protein	-2.53562	0.00385707
Q9QWT9	Kifc1	Kinesin-like protein KIFC1	-6.19855	7.89061e-05
E9PUA5	Kifc5b	Kinesin-like protein	-6.22657	5.06304e-05
Q80W68	Kirrel1	Kin of IRRE-like protein 1	-5.03578	0.000839917
O88447	Klc1	Kinesin light chain 1	-7.62517	0.00127756
O88448	Klc2	Kinesin light chain 2	-5.89814	8.89314e-05
Q9DBS5	Klc4	Kinesin light chain 4	-3.04132	0.132109
Q99JN2	Klhl22	Kelch-like protein 22	-1.59582	0.314729
P26262	Klkb1	Plasma kallikrein	4.23488	0.000191862
O08677	Kng1	Kininogen-1	2.77581	0.000710952
Q6S9I3	Kng2	Bradykinin	3.33854	0.000449363
Q8C3Y4	Kntc1	Kinetochore-associated protein 1	-6.67627	0.000108855
Q60960	Kpna1	Importin subunit alpha-5	-4.35026	0.000437765
P52293	Kpna2	Importin subunit alpha-1	-8.24192	5.78971e-05
O35344	Kpna3	Importin subunit alpha-4	-7.05292	6.44387e-05
O35343	Kpna4	Importin subunit alpha-3	-6.75718	2.92811e-05
O35345	Kpna6	Importin subunit alpha-7	-5.9676	0.000147567
C0LLJ0	Kpna7	Importin subunit alpha-8	-9.36635	1.45169e-05
P70168	Kpnb1	Importin subunit beta-1	-9.73497	0.00630231
P32883	Kras	GTPase KRas	-6.77766	4.95963e-05
Q8BGA5	Krr1	KRR1 small subunit processome component homolog	-2.78977	0.0356919
P04104	Krt1	Keratin, type II cytoskeletal 1	0.767752	0.23248
P02535	Krt10	Keratin, type I cytoskeletal 10	0.558361	0.456538
Q61781	Krt14	Keratin, type I cytoskeletal 14	1.4626	0.192009
Q61414	Krt15	Keratin, type I cytoskeletal 15	1.34647	0.185019
Q9Z2K1	Krt16	Keratin, type I cytoskeletal 16	1.30962	0.234639
Q9QWL7	Krt17	Keratin, type I cytoskeletal 17	1.94271	0.0638951
P19001	Krt19	Keratin, type I cytoskeletal 19	9.70999	0.0342537
Q3TTY5	Krt2	Keratin, type II cytoskeletal 2 epidermal	0.743613	0.345495
P07744	Krt4	Keratin, type II cytoskeletal 4	3.00071	0.445384
Q6IFX2	Krt42	Keratin, type I cytoskeletal 42	1.85929	0.0766843
Q922U2	Krt5	Keratin, type II cytoskeletal 5	0.111798	0.896423
P50446	Krt6a	Keratin, type II cytoskeletal 6A	0.238643	0.83702
Q6NXH9	Krt73	Keratin, type II cytoskeletal 73	0.422355	0.550546
Q8BGZ7	Krt75	Keratin, type II cytoskeletal 75	5.06236	0.400263
Q3UV17	Krt76	Keratin, type II cytoskeletal 2 oral	-0.352837	0.660808
Q6IFZ6	Krt77	Keratin, type II cytoskeletal 1b	0.629937	0.359428
E9Q0F0	Krt78	IF rod domain-containing protein	-1.01785	0.355428
Q8VED5	Krt79	Keratin, type II cytoskeletal 79	-0.555221	0.572239
P11679	Krt8	Keratin, type II cytoskeletal 8	3.02889	0.522568
Q9Z2T6	Krt85	Keratin, type II cuticular Hb5	3.39737	0.383687
E9Q1Z0	Krt90	IF rod domain-containing protein	-0.475698	0.641341
Q9D1R2	Kti12	Protein KTI12 homolog	-1.49737	0.0370191
Q61595	Ktn1	Kinectin	-3.80916	0.00117317
Q91YP0	L2hgdh	L-2-hydroxyglutarate dehydrogenase, mitochondrial	-4.16608	0.000258947
Q8BLB7	L3mbtl3	Lethal(3)malignant brain tumor-like protein 3	-0.611617	0.444878
P02469	Lamb1	Laminin subunit beta-1	-8.09847	1.50331e-05
P02468	Lamc1	Laminin subunit gamma-1	-6.54195	0.000112606
P11438	Lamp1	Lysosome-associated membrane glycoprotein 1	-4.59241	0.0147803
P17047	Lamp2	Lysosome-associated membrane glycoprotein 2	-4.67051	0.000173418
Q9CQ22	Lamtor1	Ragulator complex protein LAMTOR1	-3.60329	0.000632433
O88653	Lamtor3	Ragulator complex protein LAMTOR3	-3.56542	0.028834
Q9JJK2	Lancl2	LanC-like protein 2	-4.86607	0.000145716
Q9CPY7	Lap3	Cytosol aminopeptidase	-4.32655	0.00124055
Q6ZQ58	Larp1	La-related protein 1	-3.41242	0.0142838
Q8BWW4	Larp4	La-related protein 4	-5.67892	4.31487e-05
Q05CL8	Larp7	La-related protein 7	-2.84874	0.0533515
Q8BMJ2	Lars1	Leucine--tRNA ligase, cytoplasmic	-11.4404	1.53192e-05
A2BE28	Las1l	Ribosomal biogenesis protein LAS1L	-4.2167	0.000158686
Q61805	Lbp	Lipopolysaccharide-binding protein	3.65996	0.000258947
Q3U9G9	Lbr	Delta(14)-sterol reductase LBR	-8.78156	2.84155e-05
P16301	Lcat	Phosphatidylcholine-sterol acyltransferase	5.53455	9.80995e-05
Q3UN02	Lclat1	Lysocardiolipin acyltransferase 1	-7.37369	4.84934e-05
Q61233	Lcp1	Plastin-2	-3.43318	0.0193289
P06151	Ldha	L-lactate dehydrogenase A chain	-4.08758	0.0206709
P16125	Ldhb	L-lactate dehydrogenase B chain	-7.91461	2.84155e-05
Q6DVA0	Lemd2	LEM domain-containing protein 2	-7.0557	5.32628e-05
Q9WU40	Lemd3	Inner nuclear membrane protein Man1	-5.13458	0.00105773
Q9Z2I0	Letm1	Mitochondrial proton/calcium exchanger protein	-8.51016	2.03018e-05
P16045	Lgals1	Galectin-1	-6.73993	0.0298717
O08573	Lgals9	Galectin-9	-7.00162	8.86362e-05
O89017	Lgmn	Legumain	-2.67353	0.091057
Q99M04	Lias	Lipoyl synthase, mitochondrial	-0.119443	0.89519
P42703	Lifr	Leukemia inhibitory factor receptor	7.32396	0.00019162
P37913	Lig1	DNA ligase 1	-5.71425	0.0111794
P97386	Lig3	DNA ligase 3	-7.62722	1.79376e-05
Q9ERG0	Lima1	LIM domain and actin-binding protein 1	-5.73114	5.5473e-05
Q99JW4	Lims1	LIM and senescent cell antigen-like-containing domain protein 1	-4.33786	0.0581095
P27656	Lipc	Hepatic triacylglycerol lipase	2.54828	0.00150098
P54310	Lipe	Hormone-sensitive lipase	-0.840158	0.396902
Q80Y17	Llgl1	Lethal(2) giant larvae protein homolog 1	-1.42379	0.314754
Q9D0F3	Lman1	Protein ERGIC-53	-8.83834	0.00168917
Q9DBH5	Lman2	Vesicular integral-membrane protein VIP36	-8.72395	6.01671e-05
P59481	Lman2l	VIP36-like protein	-4.55167	9.50582e-05
Q3U3R4	Lmf1	Lipase maturation factor 1	-5.28658	5.06304e-05
Q8C3X8	Lmf2	Lipase maturation factor 2	-9.60762	2.41067e-05
P48678	Lmna	Prelamin-A/C	-7.00841	0.00542477
P14733	Lmnb1	Lamin-B1	-9.46055	0.00609458
P21619	Lmnb2	Lamin-B2	-9.8079	2.83012e-05
Q8C129	Lnpep	Leucyl-cystinyl aminopeptidase	-10.0032	1.76936e-05
Q7TQ95	Lnpk	Endoplasmic reticulum junction formation protein lunapark	-5.42394	0.0001612
Q8CGK3	Lonp1	Lon protease homolog, mitochondrial	-10.9026	1.45169e-05
Q9DBN5	Lonp2	Lon protease homolog 2, peroxisomal	-4.21321	0.000432897
P28301	Lox	Protein-lysine 6-oxidase	-10.4462	1.45169e-05
Q3TFD2	Lpcat1	Lysophosphatidylcholine acyltransferase 1	-4.79258	0.000351614
Q91V01	Lpcat3	Lysophospholipid acyltransferase 5	-5.61029	0.000518732
Q91YX5	Lpgat1	Acyl-CoA:lysophosphatidylglycerol acyltransferase 1	-3.52292	0.000332099
Q99PI5	Lpin2	Phosphatidate phosphatase LPIN2	-1.79649	0.028244
Q99PI4	Lpin3	Phosphatidate phosphatase LPIN3	-0.695503	0.403077
P11152	Lpl	Lipoprotein lipase	-2.39372	0.127374
Q8BFW7	Lpp	Lipoma-preferred partner homolog	-5.92376	0.000270944
Q3UMG5	Lrch2	Leucine-rich repeat and calponin homology domain-containing protein 2	-2.00288	0.016257
Q8BVU0	Lrch3	DISP complex protein LRCH3	-3.21848	0.00844373
Q91XL1	Lrg1	LRRCT domain-containing protein	5.35151	0.00110196
Q91ZX7	Lrp1	Prolow-density lipoprotein receptor-related protein 1	-10.6545	1.51144e-05
Q6PB66	Lrpprc	Leucine-rich PPR motif-containing protein, mitochondrial	-7.87416	1.50331e-05
Q9CRC8	Lrrc40	Leucine-rich repeat-containing protein 40	-6.77271	3.18262e-05
Q8K1C9	Lrrc41	Leucine-rich repeat-containing protein 41	-0.253047	0.844068
Q505F5	Lrrc47	Leucine-rich repeat-containing protein 47	-2.6154	0.00107707
Q922Q8	Lrrc59	Leucine-rich repeat-containing protein 59	-8.28357	0.0077884
Q8R502	Lrrc8c	Volume-regulated anion channel subunit LRRC8C	-4.51979	0.000370105
Q3UZ39	Lrrfip1	Leucine-rich repeat flightless-interacting protein 1	-5.02589	0.00182392
Q5S006	Lrrk2	Leucine-rich repeat serine/threonine-protein kinase 2	-1.07265	0.171362
Q8BUI3	LRWD1	Leucine-rich repeat and WD repeat-containing protein 1	-1.75445	0.099297
Q3UM18	Lsg1	Large subunit GTPase 1 homolog	-2.2597	0.124019
Q8BLN5	Lss	Lanosterol synthase	-7.14467	3.49149e-05
P24527	Lta4h	Leukotriene A-4 hydrolase	-2.9952	0.0480077
Q6NSQ7	Ltv1	Protein LTV1 homolog	0.305713	0.567448
Q9CYI4	Luc7l	Putative RNA-binding protein Luc7-like 1	-4.57657	0.000493436
Q7TNC4	Luc7l2	Putative RNA-binding protein Luc7-like 2	-5.07919	0.00020205
Q5SUF2	Luc7l3	Luc7-like protein 3	-4.26223	0.000299201
P51885	Lum	Lumican	4.27302	0.000336652
Q8R4U7	Luzp1	Leucine zipper protein 1	-0.298892	0.724852
P70202	Lxn	Latexin	-4.06573	0.000580663
Q60767	Ly75	Lymphocyte antigen 75	-3.54491	0.000185337
Q08288	Lyar	Cell growth-regulating nucleolar protein	-3.94372	0.000128807
P24668	M6pr	Cation-dependent mannose-6-phosphate receptor	-7.73126	4.80149e-05
Q9QXZ0	Macf1	Microtubule-actin cross-linking factor 1	-8.83411	1.45169e-05
Q9WTX8	Mad1l1	Mitotic spindle assembly checkpoint protein MAD1	-0.218053	0.833873
Q9Z1B5	Mad2l1	Mitotic spindle assembly checkpoint protein MAD2A	-7.28711	0.000194269
Q9ER67	Maged2	MAGE domain-containing protein	-5.00925	0.000113809
P61327	Magoh	Protein mago nashi homolog	-2.27053	0.155101
Q9CQY5	Magt1	Magnesium transporter protein 1	-7.87618	4.21605e-05
Q8BHE8	Maip1	m-AAA protease-interacting protein 1, mitochondrial	-5.45295	5.26801e-05
Q8BGS0	Mak16	Protein MAK16 homolog	-4.94083	0.00984314
P45700	Man1a1	Mannosyl-oligosaccharide 1,2-alpha-mannosidase IA	3.62293	0.000311113
P39098	Man1a2	Mannosyl-oligosaccharide 1,2-alpha-mannosidase IB	-5.44188	0.000124629
A2AJ15	Man1b1	Endoplasmic reticulum mannosyl-oligosaccharide 1,2-alpha-mannosidase	-5.35364	0.000129958
P27046	Man2a1	Alpha-mannosidase 2	-9.60672	8.30828e-05
Q64133	Maoa	Amine oxidase [flavin-containing] A	-9.22429	1.45169e-05
P14873	Map1b	Microtubule-associated protein 1B	-6.67813	0.000416131
Q8C052	Map1s	Microtubule-associated protein 1S	-3.62231	0.000432165
P31938	Map2k1	Dual specificity mitogen-activated protein kinase kinase 1	-7.68295	2.09006e-05
Q63932	Map2k2	Dual specificity mitogen-activated protein kinase kinase 2	-9.17848	2.00585e-05
O09110	Map2k3	Dual specificity mitogen-activated protein kinase kinase 3	-10.2413	1.51144e-05
P47809	Map2k4	Dual specificity mitogen-activated protein kinase kinase 4	-5.02704	5.27564e-05
P70236	Map2k6	Dual specificity mitogen-activated protein kinase kinase 6	-7.45629	1.56234e-05
Q9ESL4	Map3k20	Mitogen-activated protein kinase kinase kinase 20	-5.71058	0.000145373
Q62073	Map3k7	Mitogen-activated protein kinase kinase kinase 7	-0.912375	0.337371
P27546	Map4	Microtubule-associated protein 4	0.365027	0.839815
P97820	Map4k4	Mitogen-activated protein kinase kinase kinase kinase 4	-3.37816	0.00487471
Q8BPM2	Map4k5	Mitogen-activated protein kinase kinase kinase kinase 5	-1.21791	0.318616
A2AJI0	Map7d1	MAP7 domain-containing protein 1	-4.17792	0.00131394
P63085	Mapk1	Mitogen-activated protein kinase 1	-7.26507	0.000232794
Q63844	Mapk3	Mitogen-activated protein kinase 3	-7.04578	7.58743e-05
Q61166	Mapre1	Microtubule-associated protein RP/EB family member 1	-5.50432	0.000264913
Q8R001	Mapre2	Microtubule-associated protein RP/EB family member 2	-1.46054	0.0416558
Q3KNM2	Marchf5	E3 ubiquitin-protein ligase MARCHF5	-4.47362	0.000690631
P26645	Marcks	Myristoylated alanine-rich C-kinase substrate	-6.5088	9.06991e-05
Q68FL6	Mars1	Methionine--tRNA ligase, cytoplasmic	-9.51997	1.45169e-05
P98064	Masp1	Mannan-binding lectin serine protease 1	1.56387	0.0113812
Q91WP0	Masp2	Mannan-binding lectin serine protease 2	-0.166089	0.898813
Q3THS6	Mat2a	S-adenosylmethionine synthase isoform type-2	-9.41175	1.93303e-05
Q99LB6	Mat2b	Methionine adenosyltransferase 2 subunit beta	-6.13506	4.30335e-05
Q8K310	Matr3	Matrin-3	-9.99702	1.96125e-05
Q9D2X5	Mau2	MAU2 chromatid cohesion factor homolog	-0.526995	0.500847
Q9Z2D8	Mbd3	Methyl-CpG-binding domain protein 3	0.330826	0.732208
P39039	Mbl1	Mannose-binding protein A	9.02368	7.9955e-05
P41317	Mbl2	Mannose-binding protein C	0.472313	0.460733
Q9JKP5	Mbnl1	Muscleblind-like protein 1	-6.48185	5.11749e-05
E9PWI3	Mcc	Mutated in colorectal cancers	-4.32546	0.0114257
P97310	Mcm2	DNA replication licensing factor MCM2	-7.26084	0.000495945
P25206	Mcm3	DNA replication licensing factor MCM3	-11.3234	1.45169e-05
Q9WUU9	Mcm3ap	Germinal-center associated nuclear protein	-3.43773	0.000860243
P49717	Mcm4	DNA replication licensing factor MCM4	-9.4167	2.15492e-05
P49718	Mcm5	DNA replication licensing factor MCM5	-11.695	1.45169e-05
P97311	Mcm6	DNA replication licensing factor MCM6	-8.47584	0.000124515
Q61881	Mcm7	DNA replication licensing factor MCM7	-9.70981	1.50331e-05
Q3UMR5	Mcu	Calcium uniporter protein, mitochondrial	-6.84163	3.18262e-05
Q810S1	Mcub	Calcium uniporter regulatory subunit MCUb, mitochondrial	-7.31138	2.66893e-05
P14152	Mdh1	Malate dehydrogenase, cytoplasmic	-3.24749	0.0692801
P08249	Mdh2	Malate dehydrogenase, mitochondrial	-9.85108	0.00402122
A2ANY6	Mdn1	Midasin	-6.03798	2.57556e-05
P06801	Me1	NADP-dependent malic enzyme	-4.77776	0.000972749
Q9DCS3	Mecr	Enoyl-[acyl-carrier-protein] reductase, mitochondrial	-2.64061	0.00553832
Q925J9	Med1	Mediator of RNA polymerase II transcription subunit 1	-2.40047	0.080156
A2AGH6	Med12	Mediator of RNA polymerase II transcription subunit 12	-1.6939	0.0250825
A2ABV5	Med14	Mediator of RNA polymerase II transcription subunit 14	-2.93434	0.00187704
Q6PGF3	Med16	Mediator of RNA polymerase II transcription subunit 16	-1.1628	0.322689
Q80YQ2	Med23	Mediator of RNA polymerase II transcription subunit 23	-5.06639	0.000644242
Q99K74	Med24	Mediator of RNA polymerase II transcription subunit 24	-0.69603	0.238129
O08663	Metap2	Methionine aminopeptidase 2	-7.88519	4.5525e-05
P21956	Mfge8	Lactadherin	-5.80991	0.00106465
Q811U4	Mfn1	Mitofusin-1	-5.90435	3.36288e-05
Q80U63	Mfn2	Mitofusin-2	-6.28763	5.88324e-05
Q9D2V8	Mfsd10	Major facilitator superfamily domain-containing protein 10	-5.61054	0.000104628
Q921Y4	Mfsd5	Molybdate-anion transporter	-4.45405	0.0156583
P27808	Mgat1	Alpha-1,3-mannosyl-glycoprotein 2-beta-N-acetylglucosaminyltransferase	-5.27942	0.000267462
Q921V5	Mgat2	Alpha-1,6-mannosyl-glycoprotein 2-beta-N-acetylglucosaminyltransferase	-5.61684	6.44407e-05
Q8BR90	MGI	UPF0600 protein C5orf51 homolog	-3.25802	0.00255605
Q9CXL3	MGI	Uncharacterized protein C7orf50 homolog	-1.76789	0.114127
Q8R3Y5	MGI	Uncharacterized protein C19orf47 homolog	-0.167082	0.799245
Q922R1	MGI	UPF0183 protein C16orf70 homolog	0.13273	0.854027
Q8BGA7	MGI	Uncharacterized protein C7orf26 homolog	0.125361	0.888603
Q9CPU4	Mgst3	Microsomal glutathione S-transferase 3	-7.23474	1.73701e-05
Q8BI84	Mia3	Transport and Golgi organization protein 1 homolog	-7.17162	5.46517e-05
Q3TN34	Micall2	MICAL-like protein 2	-0.859951	0.308061
Q8R404	Micos13	MICOS complex subunit MIC13	-4.24028	0.000356497
Q8VCX5	Micu1	Calcium uptake protein 1, mitochondrial	-0.86412	0.294949
Q8CD10	Micu2	Calcium uptake protein 2, mitochondrial	-4.30977	0.00448583
E9PVX6	Mki67	Proliferation marker protein Ki-67	-0.642872	0.277206
Q60764	Mkrn3	Probable E3 ubiquitin-protein ligase makorin-3	-3.44566	0.225415
Q6ZQI3	Mlec	Malectin	-9.71902	1.45169e-05
Q99KX1	Mlf2	Myeloid leukemia factor 2	-3.70424	0.0673255
Q9JK91	Mlh1	DNA mismatch repair protein Mlh1	-2.39293	0.0166301
Q9D2Y4	Mlkl	Mixed lineage kinase domain-like protein	-3.87647	0.00557687
Q8C7H1	Mmaa	Methylmalonic aciduria type A homolog, mitochondrial	-0.0620858	0.918166
P53690	Mmp14	Matrix metalloproteinase-14	-5.20968	0.00153977
Q9JHI0	Mmp19	Matrix metalloproteinase-19	5.57248	0.000975364
Q9D071	Mms19	MMS19 nucleotide excision repair protein homolog	-4.68283	0.000405939
P16332	Mmut	Methylmalonyl-CoA mutase, mitochondrial	-3.42832	0.000712463
Q921Y0	Mob1a	MOB kinase activator 1A	-7.18832	5.06642e-05
Q80UM7	Mogs	Mannosyl-oligosaccharide glucosidase	-9.71027	2.08683e-05
Q80TL7	Mon2	Protein MON2 homolog	-3.21007	0.0458787
F7BJB9	Morc3	MORC family CW-type zinc finger protein 3	-1.89614	0.0503595
Q9CWP6	Mospd2	Motile sperm domain-containing protein 2	-6.03989	5.11749e-05
P23249	Mov10	Putative helicase MOV-10	-2.79822	0.0583713
P63030	Mpc1	Mitochondrial pyruvate carrier 1	-6.42232	0.00303548
Q9D023	Mpc2	Mitochondrial pyruvate carrier 2	-6.6652	0.000130685
Q9R0Q9	Mpdu1	Mannose-P-dolichol utilization defect 1 protein	-7.22753	2.52923e-05
Q810V0	Mphosph10	U3 small nucleolar ribonucleoprotein protein MPP10	-0.960578	0.298999
P70290	Mpp1	55 kDa erythrocyte membrane protein	-3.88059	0.00131508
P97434	Mprip	Myosin phosphatase Rho-interacting protein	-6.69202	1.96125e-05
Q99J99	Mpst	3-mercaptopyruvate sulfurtransferase	-6.69938	4.93076e-05
Q64449	Mrc2	C-type mannose receptor 2	-6.90856	3.88059e-05
Q61216	Mre11	Double-strand break repair protein MRE11	-3.8599	0.000989204
Q9CQT1	Mri1	Methylthioribose-1-phosphate isomerase	-2.92222	0.0116746
Q5ND52	Mrm3	rRNA methyltransferase 3, mitochondrial	-0.256686	0.671363
E0CZ22	Mroh1	Maestro heat-like repeat family member 1	-5.19933	0.000148685
Q3TBW2	Mrpl10	39S ribosomal protein L10, mitochondrial	-3.35343	0.000341963
Q9CQF0	Mrpl11	39S ribosomal protein L11, mitochondrial	-4.21145	0.000523656
Q9D1P0	Mrpl13	39S ribosomal protein L13, mitochondrial	-4.95877	0.000599603
Q9D1I6	Mrpl14	39S ribosomal protein L14, mitochondrial	-0.0556574	0.946309
Q9CPR5	Mrpl15	39S ribosomal protein L15, mitochondrial	-5.83174	3.01106e-05
Q99N93	Mrpl16	39S ribosomal protein L16, mitochondrial	-1.62366	0.28547
Q9D8P4	Mrpl17	39S ribosomal protein L17, mitochondrial	-2.44163	0.0130807
Q9CQL5	Mrpl18	39S ribosomal protein L18, mitochondrial	-3.37368	0.0653987
Q9D773	Mrpl2	39S ribosomal protein L2, mitochondrial	-1.35741	0.393094
Q9CQL4	Mrpl20	39S ribosomal protein L20, mitochondrial	-3.0297	0.00208547
Q9D1N9	Mrpl21	39S ribosomal protein L21, mitochondrial	-5.5143	0.000732692
Q8BU88	Mrpl22	39S ribosomal protein L22, mitochondrial	-3.43482	0.0552625
Q9D1B9	Mrpl28	39S ribosomal protein L28, mitochondrial	-0.921282	0.537948
Q99N95	Mrpl3	39S ribosomal protein L3, mitochondrial	-5.68947	2.96452e-05
Q921S7	Mrpl37	39S ribosomal protein L37, mitochondrial	-5.85819	5.17143e-05
Q9JKF7	Mrpl39	39S ribosomal protein L39, mitochondrial	-3.41361	0.0332412
Q9DCU6	Mrpl4	39S ribosomal protein L4, mitochondrial	-5.54144	0.000153761
Q9CY73	Mrpl44	39S ribosomal protein L44, mitochondrial	-5.42949	0.000352637
Q9D0Q7	Mrpl45	39S ribosomal protein L45, mitochondrial	-4.44084	0.000272195
Q9EQI8	Mrpl46	39S ribosomal protein L46, mitochondrial	-4.44718	0.000378363
Q8K2Y7	Mrpl47	39S ribosomal protein L47, mitochondrial	-4.47615	0.000359301
Q99N94	Mrpl9	39S ribosomal protein L9, mitochondrial	-6.44202	9.78691e-05
Q80ZK0	Mrps10	28S ribosomal protein S10, mitochondrial	-1.05574	0.332278
Q9DC71	Mrps15	28S ribosomal protein S15, mitochondrial	0.0165291	0.985063
Q9CPX7	Mrps16	28S ribosomal protein S16, mitochondrial	-4.99522	7.50487e-05
Q99N85	Mrps18a	28S ribosomal protein S18a, mitochondrial	-1.61169	0.24358
Q924T2	Mrps2	28S ribosomal protein S2, mitochondrial	-6.76214	3.18262e-05
P58059	Mrps21	28S ribosomal protein S21, mitochondrial	0.754679	0.1216
Q9CXW2	Mrps22	28S ribosomal protein S22, mitochondrial	-5.85896	0.000129902
Q9D125	Mrps25	28S ribosomal protein S25, mitochondrial	-4.00406	0.000358162
Q80ZS3	Mrps26	28S ribosomal protein S26, mitochondrial	-3.91114	0.00178375
Q8BK72	Mrps27	28S ribosomal protein S27, mitochondrial	-5.20399	0.000631238
Q9D0G0	Mrps30	28S ribosomal protein S30, mitochondrial	-6.05119	0.000157153
Q61733	Mrps31	28S ribosomal protein S31, mitochondrial	-3.07837	0.00930723
Q9JIK9	Mrps34	28S ribosomal protein S34, mitochondrial	-7.28937	0.000116409
Q8BJZ4	Mrps35	28S ribosomal protein S35, mitochondrial	-4.20911	0.00123896
Q99N87	Mrps5	28S ribosomal protein S5, mitochondrial	-2.77497	0.0028528
Q80X85	Mrps7	28S ribosomal protein S7, mitochondrial	-5.29901	0.000254398
Q9D7N3	Mrps9	28S ribosomal protein S9, mitochondrial	-7.82473	0.000175442
Q8K4J6	Mrtfa	Myocardin-related transcription factor A	-1.49564	0.182634
Q9D0I8	Mrto4	mRNA turnover protein 4 homolog	-7.14646	0.000129334
P43247	Msh2	DNA mismatch repair protein Msh2	-8.42279	4.19131e-05
P54276	Msh6	DNA mismatch repair protein Msh6	-8.35898	1.50331e-05
Q920Q6	Msi2	RNA-binding protein Musashi homolog 2	-2.54537	0.0108058
P26041	Msn	Moesin	-3.29223	0.122265
Q2YDW2	Msto1	Protein misato homolog 1	-5.46538	0.000109478
Q8K4B0	Mta1	Metastasis-associated protein MTA1	-3.3884	0.0227709
Q9R190	Mta2	Metastasis-associated protein MTA2	-5.05663	3.95337e-05
Q924K8	Mta3	Metastasis-associated protein MTA3	-3.82414	0.000497985
Q9CQ65	Mtap	S-methyl-5'-thioadenosine phosphorylase	-4.27817	0.0445008
Q922Q1	Mtarc2	Mitochondrial amidoxime reducing component 2	-10.2507	1.45169e-05
Q791T5	Mtch1	Mitochondrial carrier homolog 1	-8.45821	2.01169e-05
Q791V5	Mtch2	Mitochondrial carrier homolog 2	-9.85927	0.00103549
P00405	Mtco2	Cytochrome c oxidase subunit 2	-8.75719	0.00043608
Q80WJ7	Mtdh	Protein LYRIC	-5.13738	0.00013552
Q9CWE0	Mtfr1l	Mitochondrial fission regulator 1-like	-0.0361366	0.969704
Q922D8	Mthfd1	C-1-tetrahydrofolate synthase, cytoplasmic	-7.0788	2.06424e-05
Q3V3R1	Mthfd1l	Monofunctional C1-tetrahydrofolate synthase, mitochondrial	-11.7119	1.51107e-05
P18155	Mthfd2	Bifunctional methylenetetrahydrofolate dehydrogenase/cyclohydrolase, mitochondrial	-9.08196	3.95337e-05
Q9JLN9	Mtor	Serine/threonine-protein kinase mTOR	-2.41674	0.011891
Q9CZU3	Mtrex	Exosome RNA helicase MTR4	-3.68616	0.00143259
P47802	Mtx1	Metaxin-1	-8.10371	1.51144e-05
O88441	Mtx2	Metaxin-2	-8.27993	2.2794e-05
P28665	Mug1	Murinoglobulin-1	3.82435	0.000147567
P28666	Mug2	Murinoglobulin-2	15.2234	1.45169e-05
A2BIN1	Mup10	Lipocln_cytosolic_FA-bd_dom domain-containing protein	3.63265	0.0109693
Q9R008	Mvk	Mevalonate kinase	-4.89488	0.000123464
Q9EQK5	Mvp	Major vault protein	-7.96165	8.16423e-05
O35682	Myadm	Myeloid-associated differentiation marker	-8.49442	0.00222529
Q7TPV4	Mybbp1a	Myb-binding protein 1A	-11.3277	2.01512e-05
Q7TPH6	Mycbp2	E3 ubiquitin-protein ligase MYCBP2	-2.28577	0.0129869
Q8C854	Myef2	Myelin expression factor 2	-7.67868	7.20149e-05
Q61879	Myh10	Myosin-10	-10.4545	4.6992e-05
Q6URW6	Myh14	Myosin-14	-4.85839	0.242317
E9Q264	Myh15	Myosin, heavy chain 15	-8.36355	1.51144e-05
Q8VDD5	Myh9	Myosin-9	-7.56167	0.000608746
P05977	Myl1	Myosin light chain 1/3, skeletal muscle isoform	-6.42629	0.000293556
Q3THE2	Myl12b	Myosin regulatory light chain 12B	-7.96646	0.00111906
Q60605	Myl6	Myosin light polypeptide 6	-8.73933	0.00137266
P46735	Myo1b	Unconventional myosin-Ib	-9.92176	1.50331e-05
Q9WTI7	Myo1c	Unconventional myosin-Ic	-11.3809	0.000141037
Q5SYD0	Myo1d	Unconventional myosin-Id	-7.0021	1.66683e-05
E9Q634	Myo1e	Unconventional myosin-Ie	-8.53959	8.33184e-05
P70248	Myo1f	Unconventional myosin-If	-6.705	0.000189828
Q99104	Myo5a	Unconventional myosin-Va	-8.94918	1.53192e-05
P97479	Myo7a	Unconventional myosin-VIIa	-5.83513	0.00110567
Q9QY06	Myo9b	Unconventional myosin-IXb	-5.97984	4.85699e-05
Q69ZN7	Myof	Myoferlin	-11.7374	1.45169e-05
Q9QY36	Naa10	N-alpha-acetyltransferase 10	0.233173	0.778766
Q80UM3	Naa15	N-alpha-acetyltransferase 15, NatA auxiliary subunit	-7.6997	1.60484e-05
Q8BWZ3	Naa25	N-alpha-acetyltransferase 25, NatB auxiliary subunit	-4.6119	0.000119701
Q6PGB6	Naa50	N-alpha-acetyltransferase 50	-4.88173	0.000432897
Q9CZR2	Naalad2	N-acetylated-alpha-linked acidic dipeptidase 2	-6.02341	2.7523e-05
P70670	Naca	Nascent polypeptide-associated complex subunit alpha, muscle-specific form	-1.56669	0.330514
Q9QZ08	Nagk	N-acetyl-D-glucosamine kinase	-5.32053	5.42911e-05
O88325	Naglu	Alpha-N-acetylglucosaminidase	-2.13628	0.0581107
Q99KQ4	Nampt	Nicotinamide phosphoribosyltransferase	-5.14973	0.000109434
Q99J77	Nans	Sialic acid synthase	-5.56971	0.000126438
P28656	Nap1l1	Nucleosome assembly protein 1-like 1	-7.1676	0.00291214
Q78ZA7	Nap1l4	Nucleosome assembly protein 1-like 4	-6.91164	7.95515e-05
Q9DB05	Napa	Alpha-soluble NSF attachment protein	-7.23407	0.00083158
Q8BP47	NARS1	Asparagine--tRNA ligase, cytoplasmic	-10.1198	5.76053e-05
Q8K224	Nat10	RNA cytidine acetyltransferase	-7.71839	2.84155e-05
Q9CZ42	Naxd	ATP-dependent (S)-NAD(P)H-hydrate dehydratase	-2.62603	0.00519144
E9Q411	Nbas	Neuroblastoma-amplified sequence	-6.12497	2.34931e-05
P13595	Ncam1	Neural cell adhesion molecule 1	-8.57459	1.45169e-05
Q8K2Z4	Ncapd2	Condensin complex subunit 1	-8.83973	1.45169e-05
E9PWG6	Ncapg	Cnd3 domain-containing protein	-7.96046	4.86171e-05
Q6DFV1	Ncapg2	Condensin-2 complex subunit G2	-2.38556	0.0038369
Q8C156	Ncaph	Condensin complex subunit 2	-7.24818	4.2223e-05
Q3UYV9	Ncbp1	Nuclear cap-binding protein subunit 1	-5.55955	5.88512e-05
Q9Z0E0	Ncdn	Neurochondrin	-2.83337	0.0442881
Q8BLF1	Nceh1	Neutral cholesterol ester hydrolase 1	-7.88749	8.42611e-05
P28660	Nckap1	Nck-associated protein 1	-6.34763	8.52612e-05
P09405	Ncl	Nucleolin	-9.17508	0.00435033
Q8VCM8	Ncln	Nicalin	-9.22817	2.09006e-05
P57716	Ncstn	Nicastrin	-7.37312	3.80867e-05
Q8VCB1	Ndc1	Nucleoporin NDC1	-8.31149	5.56892e-05
Q62433	Ndrg1	Protein NDRG1	-7.81895	0.000108858
Q9QYF9	Ndrg3	Protein NDRG3	-0.387963	0.683824
Q99LC3	Ndufa10	NADH dehydrogenase [ubiquinone] 1 alpha subcomplex subunit 10, mitochondrial	-3.7291	0.00394401
Q62425	Ndufa4	Cytochrome c oxidase subunit NDUFA4	-7.11703	4.11364e-05
Q9DC69	Ndufa9	NADH dehydrogenase [ubiquinone] 1 alpha subcomplex subunit 9, mitochondrial	-6.03961	0.000291361
Q9CWX2	Ndufaf1	Complex I intermediate-associated protein 30, mitochondrial	-4.71327	0.000563462
Q59J78	Ndufaf2	NADH dehydrogenase [ubiquinone] 1 alpha subcomplex assembly factor 2	-3.01244	0.0072092
Q9DCS9	Ndufb10	NADH dehydrogenase [ubiquinone] 1 beta subcomplex subunit 10	-5.40668	7.33396e-05
O09111	Ndufb11	NADH dehydrogenase [ubiquinone] 1 beta subcomplex subunit 11, mitochondrial	-4.03502	0.00191892
Q91VD9	Ndufs1	NADH-ubiquinone oxidoreductase 75 kDa subunit, mitochondrial	-5.66938	9.73487e-05
Q91YT0	Ndufv1	NADH dehydrogenase [ubiquinone] flavoprotein 1, mitochondrial	-3.1072	0.00481137
Q9D1J1	Necap2	Adaptin ear-binding coat-associated protein 2	-4.16729	0.00156855
P32507	Nectin2	Nectin-2	-3.35423	0.000252571
P33215	Nedd1	Protein NEDD1	0.631047	0.42814
P46935	Nedd4	E3 ubiquitin-protein ligase NEDD4	-9.32331	1.50331e-05
Q8CFI0	Nedd4l	E3 ubiquitin-protein ligase NEDD4-like	-3.44937	0.081295
Q9ES74	Nek7	Serine/threonine-protein kinase Nek7	-5.35089	3.18262e-05
Q8BG30	Nelfa	Negative elongation factor A	0.344941	0.663123
Q8C4Y3	Nelfb	Negative elongation factor B	-5.1468	0.000257609
Q922L6	Nelfcd	Negative elongation factor D	-2.84501	0.00240414
Q8CCP0	Nemf	Nuclear export mediator factor Nemf	-0.470794	0.460733
Q6P5H2	Nes	Nestin	-2.62462	0.485712
Q04690	Nf1	Neurofibromin	-4.40397	0.00734608
P97863	Nfib	Nuclear factor 1 B-type	-7.71833	2.09006e-05
P70255	Nfic	Nuclear factor 1 C-type	-7.81639	3.52631e-05
P70257	Nfix	Nuclear factor 1 X-type	-8.45042	2.50635e-05
Q9WTK5	Nfkb2	Nuclear factor NF-kappa-B p100 subunit	-4.84087	0.000175106
Q9Z1J3	Nfs1	Cysteine desulfurase, mitochondrial	-6.91676	0.000164937
Q9DB96	Ngdn	Neuroguidin	-0.350773	0.631867
Q9CRB2	Nhp2	H/ACA ribonucleoprotein complex subunit 2	-5.00156	0.000123958
Q8R1F1	Niban2	Protein Niban 2	-7.29499	3.42891e-05
Q91VE6	Nifk	MKI67 FHA domain-interacting nucleolar phosphoprotein	-3.61752	0.0409868
Q9CXK8	Nip7	60S ribosome subunit biogenesis protein NIP7 homolog	-4.22237	0.00270504
Q6KCD5	Nipbl	Nipped-B-like protein	-1.02132	0.458535
O55125	Nipsnap1	Protein NipSnap homolog 1	-4.71203	0.000284853
Q80TM9	Nisch	Nischarin	-2.10716	0.121352
Q99L48	Nmd3	60S ribosomal export protein NMD3	-6.79908	0.000146969
Q01768	Nme2	Nucleoside diphosphate kinase B	-3.27158	0.177309
Q8K2T1	Nmral1	NmrA-like family domain-containing protein 1	-7.63803	8.24444e-05
O70310	Nmt1	Glycylpeptide N-tetradecanoyltransferase 1	-1.9591	0.137821
O70311	Nmt2	Glycylpeptide N-tetradecanoyltransferase 2	-3.10326	0.0531551
Q61941	Nnt	NAD(P) transhydrogenase, mitochondrial	-9.91868	4.94974e-05
Q9JJG9	Noa1	Nitric oxide-associated protein 1	-0.261594	0.866805
Q9WV70	Noc2l	Nucleolar complex protein 2 homolog	-6.21951	0.000568543
Q8BHY2	Noc4l	Nucleolar complex protein 4 homolog	-3.41785	0.000255011
Q5RJG1	Nol10	Nucleolar protein 10	-3.67065	0.000390074
Q8BJW5	Nol11	Nucleolar protein 11	-1.56167	0.0839792
Q8R5K4	Nol6	Nucleolar protein 6	-4.07845	0.00249631
Q3TZX8	Nol9	Polynucleotide 5'-hydroxyl-kinase NOL9	-3.83176	0.00172621
E9Q5C9	Nolc1	Nucleolar and coiled-body phosphoprotein 1	-1.11414	0.112317
Q3UFM5	Nom1	Nucleolar MIF4G domain-containing protein 1	0.64327	0.522568
Q6GQT9	Nomo1	Nodal modulator 1	-10.2027	2.21489e-05
Q99K48	Nono	Non-POU domain-containing octamer-binding protein	-10.4573	9.74591e-05
Q8R3N1	Nop14	Nucleolar protein 14	-3.68285	0.00350104
Q922K7	Nop2	Probable 28S rRNA (cytosine-C(5))-methyltransferase	-6.49405	2.49992e-05
Q9D6Z1	Nop56	Nucleolar protein 56	-10.5719	1.45169e-05
Q6DFW4	Nop58	Nucleolar protein 58	-10.9415	1.53774e-05
Q8BMC4	Nop9	Nucleolar protein 9	-1.16088	0.417188
Q9D6T0	Nosip	Nitric oxide synthase-interacting protein	-1.67379	0.0433091
O35516	Notch2	Neurogenic locus notch homolog protein 2	-3.65788	0.000662711
O35604	Npc1	NPC intracellular cholesterol transporter 1	-4.03321	0.000248865
Q11011	Npepps	Puromycin-sensitive aminopeptidase	-2.79882	0.00419396
Q7TNH6	Nphp3	Nephrocystin-3	0.0213167	0.97614
P60670	Nploc4	Nuclear protein localization protein 4 homolog	-5.26532	0.000466606
Q61937	Npm1	Nucleophosmin	-5.89644	0.0156887
Q9CPP0	Npm3	Nucleoplasmin-3	-4.64846	0.000607747
P97300	Nptn	Neuroplastin	-7.44232	2.26785e-05
Q64669	Nqo1	NAD(P)H dehydrogenase [quinone] 1	-6.39226	6.21978e-05
P43135	Nr2f2	COUP transcription factor 2	-7.15787	1.85371e-05
P06537	Nr3c1	Glucocorticoid receptor	-7.307	1.53192e-05
P08556	Nras	GTPase NRas	-7.57917	2.55072e-05
Q99J45	Nrbp1	Nuclear receptor-binding protein	-4.25883	0.000714899
Q8VC65	Nrm	Nurim	-8.68577	5.60355e-05
Q9R1J0	Nsdhl	Sterol-4-alpha-carboxylate 3-dehydrogenase, decarboxylating	-4.87458	0.000231201
P46460	Nsf	Vesicle-fusing ATPase	-10.0381	0.000147755
Q9CZ44	Nsfl1c	NSFL1 cofactor p47	-2.91647	0.0266784
Q1HFZ0	Nsun2	RNA cytosine C(5)-methyltransferase NSUN2	-2.20671	0.00774337
Q8K4F6	Nsun5	28S rRNA (cytosine-C(5))-methyltransferase	-0.673353	0.55433
Q9JM14	Nt5c	5'(3')-deoxyribonucleotidase, cytosolic type	-3.35979	0.000321169
Q8R2U4	Ntmt1	N-terminal Xaa-Pro-Lys N-methyltransferase 1	-6.34982	3.80276e-05
Q9CQA9	Ntpcr	Cancer-related nucleoside-triphosphatase homolog	-3.09909	0.019023
P54729	Nub1	NEDD8 ultimate buster 1	-2.7833	0.0305633
Q9R061	Nubp2	Cytosolic Fe-S cluster assembly factor NUBP2	-7.93899	2.92811e-05
Q9CWD8	Nubpl	Iron-sulfur protein NUBPL	-3.12926	0.0287475
Q02819	Nucb1	Nucleobindin-1	-5.88799	0.00671157
O35685	Nudc	Nuclear migration protein nudC	-5.94822	0.003515
Q9CQ48	Nudcd2	NudC domain-containing protein 2	-3.49227	0.0104003
Q8R1N4	Nudcd3	NudC domain-containing protein 3	-1.64501	0.219416
Q9CQF3	Nudt21	Cleavage and polyadenylation specificity factor subunit 5	-4.04434	0.0178051
Q9JKX6	Nudt5	ADP-sugar pyrophosphatase	-7.57378	9.7925e-05
Q99P69	Nuf2	Kinetochore protein Nuf2	1.39395	0.176301
Q5F2E7	Nufip2	Nuclear fragile X mental retardation-interacting protein 2	0.716719	0.255016
E9Q7G0	Numa1	Nuclear mitotic apparatus protein 1	-7.37836	5.53429e-05
Q9QZS3	Numb	Protein numb homolog	-0.457173	0.588956
Q8BH74	Nup107	Nuclear pore complex protein Nup107	-8.60162	2.17033e-05
Q8R0G9	Nup133	Nuclear pore complex protein Nup133	-8.20683	1.51144e-05
E9Q3G8	Nup153	Nucleoporin 153	-5.85866	9.14373e-05
Q99P88	Nup155	Nuclear pore complex protein Nup155	-10.4561	1.51144e-05
Q9Z0W3	Nup160	Nuclear pore complex protein Nup160	-7.12582	1.66683e-05
Q6ZQH8	Nup188	Nucleoporin NUP188 homolog	-3.61347	0.00418884
A0A0J9YUD5	Nup205	Nucleoporin 205	-6.77359	2.09006e-05
Q80U93	Nup214	Nuclear pore complex protein Nup214	-4.30639	0.0143182
Q8R4R6	Nup35	Nucleoporin NUP35	-4.93629	0.00355095
Q9CWU9	Nup37	Nucleoporin Nup37	-6.64515	0.0121439
P59235	Nup43	Nucleoporin Nup43	-5.10061	4.83742e-05
Q9JIH2	Nup50	Nuclear pore complex protein Nup50	-4.75425	0.000839917
Q8BTS4	Nup54	Nuclear pore complex protein Nup54	-6.19312	2.36696e-05
Q8R480	Nup85	Nuclear pore complex protein Nup85	-7.24676	2.83544e-05
Q8CEC0	Nup88	Nuclear pore complex protein Nup88	-5.13977	0.000542442
Q8BJ71	Nup93	Nuclear pore complex protein Nup93	-8.5849	1.66683e-05
Q6PFD9	Nup98	Nuclear pore complex protein Nup98-Nup96	-8.25857	3.01106e-05
Q9DBY8	Nvl	Nuclear valosin-containing protein-like	-5.96659	3.37125e-05
Q99JX7	Nxf1	Nuclear RNA export factor 1	-5.1518	0.00121313
Q8QZR4	Oaf	Out at first protein homolog	4.44019	0.000253005
P29758	Oat	Ornithine aminotransferase, mitochondrial	-2.42393	0.0729179
Q9CRD0	Ociad1	OCIA domain-containing protein 1	-6.69006	8.04663e-05
Q4PJX1	Odr4	Protein odr-4 homolog	-4.06002	0.00301014
Q9EQQ9	Oga	Protein O-GlcNAcase	-4.07934	0.00121313
Q60597	Ogdh	2-oxoglutarate dehydrogenase, mitochondrial	-9.31945	1.45169e-05
E9Q7L0	Ogdhl	Transket_pyr domain-containing protein	-8.01561	1.60484e-05
Q99PG2	Ogfr	Opioid growth factor receptor	-1.5765	0.368987
Q8CGY8	Ogt	UDP-N-acetylglucosamine--peptide N-acetylglucosaminyltransferase 110 kDa subunit	-5.80412	0.00010918
Q9CZ30	Ola1	Obg-like ATPase 1	-2.7426	0.0277813
P58281	Opa1	Dynamin-like 120 kDa protein, mitochondrial	-4.40885	0.00054521
Q505D7	Opa3	Optic atrophy 3 protein homolog	-4.72276	0.000330401
Q9JK30	Orc3	Origin recognition complex subunit 3	-3.54532	0.00272018
O88708	Orc4	Origin recognition complex subunit 4	-3.56182	0.00431849
Q9WUV0	Orc5	Origin recognition complex subunit 5	-3.9732	0.00153161
Q921I0	Ormdl1	ORM1-like protein 1	-3.42037	0.000439331
Q8K2C7	Os9	Protein OS-9	-5.49916	5.83567e-05
Q3B7Z2	Osbp	Oxysterol-binding protein 1	-0.412319	0.553469
S4R1M9	Osbpl10	Oxysterol-binding protein-related protein 10	-3.36217	0.0564407
Q9DBS9	Osbpl3	Oxysterol-binding protein-related protein 3	-2.91428	0.0313978
B9EJ86	Osbpl8	Oxysterol-binding protein-related protein 8	0.227818	0.788322
A2A8Z1	Osbpl9	Oxysterol-binding protein-related protein 9	-5.60632	8.70453e-05
Q78XF5	Ostc	Oligosaccharyltransferase complex subunit OSTC	-6.39641	0.000338192
Q7TQI3	Otub1	Ubiquitin thioesterase OTUB1	-7.05607	3.95337e-05
Q8BGA9	Oxa1l	Mitochondrial inner membrane protein OXA1L	-5.63407	4.03872e-05
Q9D0K2	Oxct1	Succinyl-CoA:3-ketoacid coenzyme A transferase 1, mitochondrial	-5.97818	0.000202082
Q8VE38	Oxnad1	Oxidoreductase NAD-binding domain-containing protein 1	-0.526647	0.402359
Q4KMM3	Oxr1	Oxidation resistance protein 1	-4.04506	0.00393155
Q6P9R2	Oxsr1	Serine/threonine-protein kinase OSR1	-5.60386	8.50348e-05
Q3V1T4	P3h1	Prolyl 3-hydroxylase 1	-6.77515	9.19514e-05
Q8CG70	P3h3	Prolyl 3-hydroxylase 3	-3.03187	0.0263565
Q60715	P4ha1	Prolyl 4-hydroxylase subunit alpha-1	-9.01695	0.000350686
Q60716	P4ha2	Prolyl 4-hydroxylase subunit alpha-2	-9.05996	0.000123464
Q6W3F0	P4ha3	Prolyl 4-hydroxylase subunit alpha-3	0.179246	0.825869
P09103	P4hb	Protein disulfide-isomerase	-8.31812	0.0101332
P50580	Pa2g4	Proliferation-associated protein 2G4	-7.00694	0.00120891
P29341	Pabpc1	Polyadenylate-binding protein 1	-8.25578	0.00867031
Q6PHQ9	Pabpc4	Polyadenylate-binding protein	-6.49213	0.0020364
Q9D771	Pacc1	Proton-activated chloride channel	-4.09903	0.000918144
Q8K212	Pacs1	Phosphofurin acidic cluster sorting protein 1	-0.48522	0.450274
Q8K2T8	Paf1	RNA polymerase II-associated factor 1 homolog	0.307791	0.578827
P63005	Pafah1b1	Platelet-activating factor acetylhydrolase IB subunit alpha	-9.87863	1.45169e-05
Q61206	Pafah1b2	Platelet-activating factor acetylhydrolase IB subunit beta	-3.02921	0.00363388
Q61205	Pafah1b3	Platelet-activating factor acetylhydrolase IB subunit gamma	-4.37194	0.000341062
Q9DCL9	Paics	Multifunctional protein ADE2	-9.63259	6.27743e-05
O88643	Pak1	Serine/threonine-protein kinase PAK 1	-6.16105	0.000149294
Q8CIN4	Pak2	Serine/threonine-protein kinase PAK 2	-5.3302	3.45935e-05
P70261	Pald1	Paladin	-0.138951	0.846138
Q9ET54	Palld	Palladin	-1.73177	0.00892508
Q9Z0P4	Palm	Paralemmin-1	-5.09977	8.93946e-05
Q9CQV1	Pam16	Mitochondrial import inner membrane translocase subunit TIM16	-2.65348	0.0011566
Q80YV4	Pank4	4'-phosphopantetheine phosphatase	-3.41379	0.000907866
Q60967	Papss1	Bifunctional 3'-phosphoadenosine 5'-phosphosulfate synthase 1	-6.50725	8.50348e-05
O88428	Papss2	Bifunctional 3'-phosphoadenosine 5'-phosphosulfate synthase 2	-6.98447	0.000103584
Q5XJY4	Parl	Presenilins-associated rhomboid-like protein, mitochondrial	-6.33955	0.000352637
P11103	Parp1	Poly [ADP-ribose] polymerase 1	-9.23322	3.45041e-05
Q3ULW8	Parp3	Protein mono-ADP-ribosyltransferase PARP3	-5.87344	0.000422425
Q8CFI5	Pars2	Probable proline--tRNA ligase, mitochondrial	-1.41191	0.0593404
Q9EPC1	Parva	Alpha-parvin	-7.25686	3.20842e-05
Q9ES46	Parvb	Beta-parvin	-3.29341	0.00518962
Q3TC46	Patl1	Protein PAT1 homolog 1	-0.574757	0.594993
Q9D0B6	Pbdc1	Protein PBDC1	0.632515	0.373746
Q05920	Pc	Pyruvate carboxylase, mitochondrial	-4.26079	0.000727841
P60335	Pcbp1	Poly(rC)-binding protein 1	-9.66203	0.000430983
Q61990	Pcbp2	Poly(rC)-binding protein 2	-8.21721	0.000243672
P57722	Pcbp3	Poly(rC)-binding protein 3	-11.2269	0.000164959
P57724	Pcbp4	Poly(rC)-binding protein 4	-6.2219	0.0440785
Q91ZA3	Pcca	Propionyl-CoA carboxylase alpha chain, mitochondrial	-0.97529	0.215494
Q99MN9	Pccb	Propionyl-CoA carboxylase beta chain, mitochondrial	-3.30868	0.00143259
O55134	Pcdh12	Protocadherin-12	5.01417	0.000193922
P59114	Pcif1	mRNA (2'-O-methyladenosine-N(6)-)-methyltransferase	0.992102	0.245035
Q8BH04	Pck2	Phosphoenolpyruvate carboxykinase [GTP], mitochondrial	-8.5807	1.56234e-05
Q9R0L6	Pcm1	Pericentriolar material 1 protein	-5.25621	0.000170365
P23506	Pcmt1	Protein-L-isoaspartate(D-aspartate) O-methyltransferase	-1.62667	0.0949686
P59913	Pcmtd1	Protein-L-isoaspartate O-methyltransferase domain-containing protein 1	-1.86462	0.0508663
P17918	Pcna	Proliferating cell nuclear antigen	-2.0544	0.252617
P48725	Pcnt	Pericentrin	-4.18565	0.000801159
Q61398	Pcolce	Procollagen C-endopeptidase enhancer 1	-7.28711	2.03018e-05
Q9CQF9	Pcyox1	Prenylcysteine oxidase	-6.77375	0.00186415
Q8C7K6	Pcyox1l	Prenylcysteine oxidase-like	-4.73717	0.00185158
P49586	Pcyt1a	Choline-phosphate cytidylyltransferase A	-3.0059	0.00139595
Q6NS46	Pdcd11	Protein RRP5 homolog	-9.47556	1.50331e-05
P12815	Pdcd6	Programmed cell death protein 6	-0.370899	0.529025
Q9WU78	Pdcd6ip	Programmed cell death 6-interacting protein	-7.28523	0.00019162
P35486	Pdha1	Pyruvate dehydrogenase E1 component subunit alpha, somatic form, mitochondrial	-9.33126	1.45169e-05
Q9D051	Pdhb	Pyruvate dehydrogenase E1 component subunit beta, mitochondrial	-10.0035	1.45169e-05
Q8BKZ9	Pdhx	Pyruvate dehydrogenase protein X component, mitochondrial	-5.21272	0.00117186
P27773	Pdia3	Protein disulfide-isomerase A3	-8.73484	0.0232735
P08003	Pdia4	Protein disulfide-isomerase A4	-5.54765	0.00141338
Q921X9	Pdia5	Protein disulfide-isomerase A5	-4.75392	0.000104887
Q922R8	Pdia6	Protein disulfide-isomerase A6	-8.76258	0.000847862
Q8BFP9	Pdk1	[Pyruvate dehydrogenase (acetyl-transferring)] kinase isozyme 1, mitochondrial	-3.48894	0.000925924
Q922H2	Pdk3	[Pyruvate dehydrogenase (acetyl-transferring)] kinase isozyme 3, mitochondrial	-6.15978	4.00586e-05
O70400	Pdlim1	PDZ and LIM domain protein 1	0.781094	0.607546
Q8CI51	Pdlim5	PDZ and LIM domain protein 5	-8.28296	1.95557e-05
Q3TJD7	Pdlim7	PDZ and LIM domain protein 7	-4.79411	0.00043608
Q3UV70	Pdp1	[Pyruvate dehydrogenase [acetyl-transferring]]-phosphatase 1, mitochondrial	-3.23291	0.00938373
Q9Z2A0	Pdpk1	3-phosphoinositide-dependent protein kinase 1	-1.61736	0.129395
Q6A026	Pds5a	Sister chromatid cohesion protein PDS5 homolog A	-5.61841	0.00012801
Q4VA53	Pds5b	Sister chromatid cohesion protein PDS5 homolog B	-7.01753	8.97349e-05
Q99K01	Pdxdc1	Pyridoxal-dependent decarboxylase domain-containing protein 1	-9.74115	1.45169e-05
Q8K183	Pdxk	Pyridoxal kinase	-7.1465	2.26785e-05
B9EJ80	Pdzd8	PDZ domain-containing protein 8	-4.65207	9.80995e-05
Q69Z38	Peak1	Inactive tyrosine-protein kinase PEAK1	-3.95226	0.000975104
Q8BFY6	Pef1	Peflin	-2.75736	0.00417268
Q80X73	Pelo	Protein pelota homolog	-1.27425	0.444154
Q9DBD5	Pelp1	Proline-, glutamic acid- and leucine-rich protein 1	-7.4471	9.19863e-05
Q9EQ61	Pes1	Pescadillo homolog	-6.40228	5.03162e-05
Q9Z210	Pex11b	Peroxisomal membrane protein 11B	-4.98712	0.00293016
Q8VC48	Pex12	Peroxisome assembly protein 12	-2.84101	0.00318588
Q9D0K1	Pex13	Peroxisomal membrane protein PEX13	-5.4361	0.000173143
Q9R0A0	Pex14	Peroxisomal membrane protein PEX14	-6.03865	0.000197727
Q9QXY9	Pex3	Peroxisomal biogenesis factor 3	-5.3672	0.000157053
O09012	Pex5	Peroxisomal targeting signal 1 receptor	-3.01808	0.0501649
Q5SUR0	Pfas	Phosphoribosylformylglycinamidine synthase	0.599609	0.588595
P12382	Pfkl	ATP-dependent 6-phosphofructokinase, liver type	-10.3878	1.51144e-05
P47857	Pfkm	ATP-dependent 6-phosphofructokinase, muscle type	-9.36302	1.53192e-05
Q9WUA3	Pfkp	ATP-dependent 6-phosphofructokinase, platelet type	-9.91434	1.50331e-05
P62962	Pfn1	Profilin-1	-6.88787	0.0227709
Q9DBJ1	Pgam1	Phosphoglycerate mutase 1	-5.4262	0.0542012
Q8BX10	Pgam5	Serine/threonine-protein phosphatase PGAM5, mitochondrial	-3.81906	0.000624148
Q3UUQ7	Pgap1	GPI inositol-deacylase	-4.83971	0.000119819
Q9DCD0	Pgd	6-phosphogluconate dehydrogenase, decarboxylating	-3.61715	0.159837
P09411	Pgk1	Phosphoglycerate kinase 1	-6.0909	0.0496366
Q9CQ60	Pgls	6-phosphogluconolactonase	-1.58611	0.177309
Q8VCS0	Pglyrp2	N-acetylmuramoyl-L-alanine amidase	3.42125	0.000494146
O55022	Pgrmc1	Membrane-associated progesterone receptor component 1	-5.8194	9.96706e-05
Q80UU9	Pgrmc2	Membrane-associated progesterone receptor component 2	-6.83541	1.70509e-05
P67778	Phb	Prohibitin	-9.62215	0.00236585
O35129	Phb2	Prohibitin-2	-9.95517	0.00449606
P83870	Phf5a	PHD finger-like domain-containing protein 5A	-3.18166	0.00192339
Q80TJ7	Phf8	Histone lysine demethylase PHF8	-0.806667	0.203261
Q61753	Phgdh	D-3-phosphoglycerate dehydrogenase	-6.9308	0.000401112
Q8VDD9	Phip	PH-interacting protein	-0.956809	0.393307
Q9WV95	Phlda3	Pleckstrin homology-like domain family A member 3	-3.57725	0.000543524
Q6PDH0	Phldb1	Pleckstrin homology-like domain family B member 1	-2.3868	0.122203
Q8K1N2	Phldb2	Pleckstrin homology-like domain family B member 2	-3.89406	0.00256289
Q2TBE6	Pi4k2a	Phosphatidylinositol 4-kinase type 2-alpha	-3.60062	0.00382729
E9Q3L2	Pi4ka	Phosphatidylinositol 4-kinase alpha	-3.85101	0.000889463
Q7M6Y3	Picalm	Phosphatidylinositol-binding clathrin assembly protein	-6.92573	2.35539e-05
E2JF22	Piezo1	Piezo-type mechanosensitive ion channel component 1	-4.98628	6.63973e-05
Q9CXY9	Pigk	GPI-anchor transamidase	-6.64541	6.94622e-05
Q9R1S3	Pign	GPI ethanolamine phosphate transferase 1	-4.75465	0.000795029
Q6PD26	Pigs	GPI transamidase component PIG-S	-9.02568	2.64686e-05
Q8BXQ2	Pigt	GPI transamidase component PIG-T	-7.37646	5.83567e-05
Q8K358	Pigu	Phosphatidylinositol glycan anchor biosynthesis class U protein	-5.30576	5.98579e-05
Q61194	Pik3c2a	Phosphatidylinositol 4-phosphate 3-kinase C2 domain-containing subunit alpha	-1.60886	0.109662
Q6PF93	Pik3c3	Phosphatidylinositol 3-kinase catalytic subunit type 3	-3.81257	0.00109244
Q8VD65	Pik3r4	Phosphoinositide 3-kinase regulatory subunit 4	-3.86667	0.000422592
Q91XU3	Pip4k2c	Phosphatidylinositol 5-phosphate 4-kinase type-2 gamma	-3.66128	0.00163884
Q9CZX7	Pip4p2	Type 2 phosphatidylinositol 4,5-bisphosphate 4-phosphatase	-4.23369	0.0157602
P53810	Pitpna	Phosphatidylinositol transfer protein alpha isoform	-6.24092	0.000202082
P53811	Pitpnb	Phosphatidylinositol transfer protein beta isoform	-6.82544	7.29566e-05
Q8K411	Pitrm1	Presequence protease, mitochondrial	-3.36147	0.00140715
P52480	Pkm	Pyruvate kinase PKM	-3.98114	0.00171735
P70268	Pkn1	Serine/threonine-protein kinase N1	-2.10238	0.088794
Q8BWW9	Pkn2	Serine/threonine-protein kinase N2	-3.90982	0.000692895
P47713	Pla2g4a	Cytosolic phospholipase A2	-9.20506	1.85972e-05
Q60963	Pla2g7	Platelet-activating factor acetylhydrolase	5.7478	0.000356881
P27612	Plaa	Phospholipase A-2-activating protein	-7.72167	0.000138042
P97813	Pld2	Phospholipase D2	-4.22588	0.000452917
Q9QXS1	Plec	Plectin	-10.2633	0.000810039
Q8BUL6	Plekha1	Pleckstrin homology domain-containing family A member 1	-2.33346	0.0184859
Q66T02	Plekhg5	Pleckstrin homology domain-containing family G member 5	-1.02974	0.289614
Q8K124	Plekho2	Pleckstrin homology domain-containing family O member 2	-0.378315	0.763286
P20918	Plg	Plasminogen	4.50303	0.000234899
Q9D3P8	Plgrkt	Plasminogen receptor (KT)	-6.32923	2.36696e-05
P43883	Plin2	Perilipin-2	-3.07719	0.000882683
Q9DBG5	Plin3	Perilipin-3	-5.11119	0.000748995
Q07832	Plk1	Serine/threonine-protein kinase PLK1	-5.54826	0.00270508
Q9R0E2	Plod1	Procollagen-lysine,2-oxoglutarate 5-dioxygenase 1	-6.38394	0.000109382
Q9R0B9	Plod2	Procollagen-lysine,2-oxoglutarate 5-dioxygenase 2	-3.79423	0.00547271
Q9R0E1	Plod3	Multifunctional procollagen lysine hydroxylase and glycosyltransferase LH3	-8.69988	0.000175106
Q9R1Q7	Plp2	Proteolipid protein 2	-8.452	4.83742e-05
Q99JY8	Plpp3	Phospholipid phosphatase 3	-5.38606	7.9955e-05
Q922V4	Plrg1	Pleiotropic regulator 1	-0.471113	0.679999
Q99K51	Pls3	Plastin-3	-6.81244	6.27743e-05
Q9JIZ9	Plscr3	Phospholipid scramblase 3	-5.24723	0.000202082
P55065	Pltp	Phospholipid transfer protein	3.08404	0.000460889
P70206	Plxna1	Plexin-A1	-4.91725	0.000409467
B2RXS4	Plxnb2	Plexin-B2	-9.1835	2.57887e-05
Q9DC61	Pmpca	Mitochondrial-processing peptidase subunit alpha	-3.51583	0.00217542
Q9CXT8	Pmpcb	Mitochondrial-processing peptidase subunit beta	-7.00404	0.00245435
O35691	Pnn	Pinin	-0.259809	0.740043
Q9CPS7	Pno1	RNA-binding protein PNO1	-6.81809	5.11749e-05
Q8BJ56	Pnpla2	Patatin-like phospholipase domain-containing protein 2	-2.16736	0.0348509
Q8K1R3	Pnpt1	Polyribonucleotide nucleotidyltransferase 1, mitochondrial	-3.9004	0.000545993
Q8BZH4	Pogz	Pogo transposable element with ZNF domain	-2.74363	0.00126701
P52431	Pold1	DNA polymerase delta catalytic subunit	-5.17043	4.89296e-05
Q9EQ28	Pold3	DNA polymerase delta subunit 3	-2.58309	0.00795697
Q8BG81	Poldip3	Polymerase delta-interacting protein 3	-1.63018	0.0485049
Q9WVF7	Pole	DNA polymerase epsilon catalytic subunit A	0.426524	0.52108
O54956	Pole2	DNA polymerase epsilon subunit 2	-0.0075966	0.989436
O35134	Polr1a	DNA-directed RNA polymerase I subunit RPA1	-2.4223	0.00671868
P52432	Polr1c	DNA-directed RNA polymerases I and III subunit RPAC1	-3.535	0.000522776
Q78WZ7	Polr1f	DNA-directed RNA polymerase I subunit RPA43	-0.537905	0.698788
Q76KJ5	Polr1g	DNA-directed RNA polymerase I subunit RPA34	0.639535	0.270193
P08775	Polr2a	DNA-directed RNA polymerase II subunit RPB1	-7.48821	5.76053e-05
Q8CFI7	Polr2b	DNA-directed RNA polymerase II subunit RPB2	-6.54015	5.05177e-05
P97760	Polr2c	DNA-directed RNA polymerase II subunit RPB3	-6.61567	2.50635e-05
Q80UW8	Polr2e	DNA-directed RNA polymerases I, II, and III subunit RPABC1	-1.89335	0.230841
Q8BKF1	Polrmt	DNA-directed RNA polymerase, mitochondrial	-4.41633	0.000171461
Q91X88	Pomgnt1	Protein O-linked-mannose beta-1,2-N-acetylglucosaminyltransferase 1	-3.89769	0.00149746
P52430	Pon1	Serum paraoxonase/arylesterase 1	1.39552	0.0214697
Q62086	Pon2	Serum paraoxonase/arylesterase 2	-7.02701	4.63137e-05
Q62087	Pon3	Serum paraoxonase/lactonase 3	-6.03394	2.36696e-05
Q8K205	Pop1	Processing of 1, ribonuclease P/MRP family, (S. cerevisiae)	-5.22085	0.000139396
P37040	Por	NADPH--cytochrome P450 reductase	-9.61276	1.45169e-05
Q62009	Postn	Periostin	5.51697	0.00138774
Q9D819	Ppa1	Inorganic pyrophosphatase	-7.53413	2.74787e-05
[truncated: 1,076 more rows]
