# Supplementary material for: MyD88-dependent Toll-like receptor 2 signaling modulates macrophage activation on lysate-adsorbed Teflon™ AF surfaces in an in vitro biomaterial host response model
Source: Front Immunol. 2023 Aug 24;14:1232586. doi: 10.3389/fimmu.2023.1232586 (PMC10491479; doi:10.3389/fimmu.2023.1232586)
Supplement: Supplementary file 3 [file DataSheet_3.xlsx]

## Sheet: FEA_Pla vs LysPla
term_name	intersection	p_value	term_size	source
Complement and coagulation cascades	Cfi,F13b,Mbl1,C4bpa,Cfh,Serpind1,C4b,Cfhr1,C2,F12,Serpinf2,Klkb1,F7,Plg,Cfb,Pros1,F10,F2,F9,Kng2,Serpina1e,Serpinc1,Proc,Serpina1c,Serpina1b,Serpina1d,Kng1,Fga,Fgg,Fgb,F13a1,Clu,C9,Cfd,Serping1,C8b,Masp1,C8a,C1ra,F5	5.29923e-55	93	KEGG
Platelet degranulation	A1bg,Spp2,Itih3,Itih4,Apoa1,Serpinf2,Tf,Plg,Pros1,Psap,Qsox1,Apoh,Selenop,Ecm1,Kng2,Fga,Alb,Fgg,Fgb,Ahsg,F13a1,Clu,Cfd,Serping1,F5	6.7086e-22	109	REAC
Blood clotting cascade	F13b,F12,Serpinf2,F7,Plg,F10,F2,F9,Fga,Fgg,Fgb,F5	2.01491e-17	20	WP
Post-translational protein phosphorylation	Serpina10,Cp,Spp2,Serpind1,C4b,Apoa2,Apoa5,Apoa1,Tf,Itih2,Qsox1,Apob,Apoe,Kng2,Serpinc1,Proc,Fga,Alb,Fgg,Ahsg,F5	2.66858e-16	110	REAC
Regulation of Insulin-like Growth Factor (IGF) transport and uptake by Insulin-like Growth Factor Binding Proteins (IGFBPs)	Serpina10,Cp,Spp2,Serpind1,C4b,Apoa2,Apoa5,Apoa1,Tf,Itih2,Qsox1,Apob,Apoe,Kng2,Serpinc1,Proc,Fga,Alb,Fgg,Ahsg,F5	8.53074e-16	116	REAC
Common Pathway of Fibrin Clot Formation	F13b,Serpind1,Pros1,F10,F2,Serpinc1,Proc,Fga,Fgg,Fgb,F13a1,F5	8.89741e-16	20	REAC
very-low-density lipoprotein particle	Apoa4,Apoa2,Apoa5,Apoa1,Apoh,Apob,Apoe,Apoc4,Apom,Apoc1	8.20324e-14	22	GO:CC
Intrinsic Pathway of Fibrin Clot Formation	Serpind1,F12,Klkb1,Pros1,F10,F2,F9,Kng2,Serpinc1,Proc,Serping1	9.37517e-14	20	REAC
Regulation of Complement cascade	Cfi,Cfh,C4b,Ighg2c,C2,Cpn2,Ighv1-47,Cfb,F2,Ighv1-76,Ighv1-15,Cpn1,Clu,Ighv1-81,C9,Serping1,C8b,Ighv4-1,C8a,C1ra	6.24991e-13	139	REAC
Cholesterol metabolism	Lcat,Angptl3,Apoa4,Apoc3,Apoa2,Apoa1,Apoh,Apob,Apoe,Pltp,Lipc,Apoc1	1.01454e-11	50	KEGG
high-density lipoprotein particle remodeling	Lcat,Apoa4,Apoa2,Apoa1,Apoe,Pltp,Apom,Lipc	1.03801e-11	13	GO:BP
chylomicron	Apoa4,Apoa2,Apoa5,Apoa1,Apoh,Apob,Apoe	1.30495e-11	9	GO:CC
high-density lipoprotein particle assembly	Lcat,Apoa4,Apoa2,Apoa5,Apoa1,Apoe,Apom	1.47001e-10	10	GO:BP
serine-type endopeptidase inhibitor activity	Serpina10,Serpind1,Serpinf2,Ambp,Serpina3m,Serpina1e,Serpinc1,Serpina1b,Serpina1d,Serping1,Serpina3c,Serpinf1	1.75299e-10	84	GO:MF
antigen binding	Ighv7-1,Ighg2c,Ighv1-47,H2-Q10,Plg,Psap,Ighv1-76,Ighv1-15,H2-Q4,Ighv1-81,Igha,Fcn1,Iglc2,Ighv4-1,Jchain,Ighv6-3	2.39952e-10	203	GO:MF
protease binding	Mug2,Comp,Mbl1,Mug1,Serpinf2,Psap,Ecm1,Kng2,Serpina1e,Serpinc1,Serpina1b,Serpina1d,Kng1,Pzp,Gm7298	3.90501e-10	175	GO:MF
Gamma-carboxylation of protein precursors	F7,Pros1,F10,F2,F9,Proc,Proz	8.11889e-10	9	REAC
Transport of gamma-carboxylated protein precursors from the endoplasmic reticulum to the Golgi apparatus	F7,Pros1,F10,F2,F9,Proc,Proz	8.11889e-10	9	REAC
Abnormal umbilical stump bleeding	F13b,Serpinf2,F10,F2,Fgg,Fgb,F13a1	8.16704e-10	7	HP
Statin pathway	Lcat,Apoa4,Apoc3,Apoa1,Apoe,Pltp,Lipc,Apoc1	9.60119e-10	19	WP
spherical high-density lipoprotein particle	Apoa2,Apoa1,Apom,Clu,Hp,Pon1	1.39153e-09	8	GO:CC
Removal of aminoterminal propeptides from gamma-carboxylated proteins	F7,Pros1,F10,F2,F9,Proc,Proz	2.67557e-09	10	REAC
phosphatidylcholine-sterol O-acyltransferase activator activity	Apoa4,Apoa2,Apoa5,Apoa1,Apoe	5.80355e-09	5	GO:MF
serine-type endopeptidase complex	Cfi,Cfh,F7,F10,F2,Proc,Masp1	6.69989e-09	17	GO:CC
Complement activation, classical pathway	C4b,C2,C9,C8b,Masp1,C8a,C1ra	2.25516e-08	17	WP
serine-type endopeptidase activity	Hgfac,F12,F7,Plg,F10,Cd5l,F2,Proc,Masp1,C1ra,Hp,Try10	2.61204e-08	127	GO:MF
Staphylococcus aureus infection	Cfi,Mbl1,Cfh,C4b,C2,Plg,Cfb,Fgg,Camp,Cfd,Masp1,C1ra,Krt19	4.22657e-08	121	KEGG
extracellular matrix structural constituent	Comp,Adipoq,Lum,Fbln1,Ecm1,Fga,Fgg,Efemp2,Thbs4,Fgb,Postn,Reln	5.36771e-08	135	GO:MF
Coronavirus disease - COVID-19	F13b,Mbl1,C4b,C2,Egfr,Cfb,F2,Fga,Fgg,Fgb,F13a1,C9,Cfd,C8b,Masp1,C8a,C1ra	6.31416e-08	242	KEGG
phagocytosis, recognition	Ighv7-1,C4bpa,Ighg2c,Ighv1-47,Lbp,Ighv1-76,Ighv1-15,Ighv1-81,Igha,Iglc2,Ighv4-1,Masp1,Ighv6-3	7.33704e-08	149	GO:BP
reverse cholesterol transport	Lcat,Apoa4,Apoa2,Apoa1,Apoe,Ces1c,Apom	8.95714e-08	20	GO:BP
plasminogen activation	F12,Serpinf2,Klkb1,Apoh,Fga,Fgg,Fgb	2.78348e-07	23	GO:BP
Joint hemorrhage	F13b,Serpinf2,F7,F10,F2,F9,F13a1,F5	2.90867e-07	17	HP
Chylomicron remodeling	Apoa4,Apoa2,Apoa5,Apoa1,Apob,Apoe	3.53726e-07	10	REAC
immunoglobulin receptor binding	Ighv7-1,Ighg2c,Ighv1-47,Ighv1-76,Ighv1-15,Ighv1-81,Igha,Iglc2,Ighv4-1,Jchain,Ighv6-3	4.34374e-07	127	GO:MF
heparin binding	Comp,Cfh,Apoa5,Apob,Apoe,F2,Serpinc1,Efemp2,Thbs4,Postn,Lipc	4.72518e-07	128	GO:MF
phosphatidylcholine metabolic process	Lcat,Apoa4,Apoa2,Apoa5,Apoa1,Pla2g7,Lipc,Apoc1,Pon1	5.13599e-07	59	GO:BP
phospholipid efflux	Apoa4,Apoa2,Apoa5,Apoa1,Apoe,Apoc1	5.33064e-07	14	GO:BP
cholesterol transfer activity	Apoa4,Apoa2,Apoa1,Apob,Apoe,Pltp	6.50952e-07	18	GO:MF
low-density lipoprotein particle	Apoa1,Apob,Pla2g7,Apoe,Apom	8.4273e-07	9	GO:CC
cholesterol homeostasis	Lcat,Angptl3,Apoa4,Apoa2,Apoa5,Apoa1,Apob,Apoe,Ces1c,Lipc	9.14695e-07	87	GO:BP
Persistent bleeding after trauma	F13b,Serpinf2,F9,Fgg,Fgb,F13a1,F5	1.28274e-06	13	HP
Intramuscular hematoma	F13b,Serpinf2,F7,F10,F2,F13a1	1.31136e-06	8	HP
immunoglobulin complex, circulating	Ighv7-1,Ighg2c,Ighv1-47,Ighv1-76,Ighv1-15,Ighv1-81,Igha,Iglc2,Ighv4-1,Jchain,Ighv6-3	1.66557e-06	133	GO:CC
blood microparticle	Fga,Fgg,Fgb,C1ra,Hp	3.05234e-06	11	GO:CC
complement activation, classical pathway	Ighv7-1,C4bpa,Ighg2c,Ighv1-47,Ighv1-76,Ighv1-15,Ighv1-81,Igha,Iglc2,Ighv4-1,Ighv6-3	3.97253e-06	132	GO:BP
fibrinogen complex	Serpinf2,Fga,Fgg,Fgb	4.61117e-06	5	GO:CC
phagocytosis, engulfment	Ighv7-1,Ighg2c,Ighv1-47,Gsn,Lbp,Ighv1-76,Ighv1-15,Ighv1-81,Igha,Iglc2,Ighv4-1,Ighv6-3	7.23839e-06	176	GO:BP
triglyceride homeostasis	Angptl3,Apoa4,Apoa5,Apoa1,Apoe,Apoc4,Lipc	8.78489e-06	36	GO:BP
low-density lipoprotein particle remodeling	Apoa2,Apob,Pla2g7,Apoe,Lipc	1.22992e-05	11	GO:BP
phosphatidylcholine binding	Apoa4,Apoa2,Apoa5,Apoa1,Pltp,Jchain	1.25032e-05	28	GO:MF
regulation of complement activation	Cfi,C4bpa,Cfh,Cd5l,Serping1,Masp1	1.26482e-05	22	GO:BP
Retinoid metabolism and transport	Ttr,Apoa4,Apoa2,Rbp4,Apoa1,Apob,Apoe,Apom	1.29011e-05	39	REAC
Prolonged bleeding after dental extraction	F13b,F10,F2,Fgg,Fgb,F13a1,F5	1.37049e-05	17	HP
HDL remodeling	Lcat,Apoa1,Apoe,Pltp,Alb	1.60789e-05	9	REAC
response to metal ion	Snca,B2m,Cp,Ass1,Lcat,Egfr,Tf,Gsn,Serpina1e,Serpina1b,Serpina1d,Fga,Fgg,Fgb	2.03349e-05	281	GO:BP
Chylomicron assembly	Apoa4,Apoa2,Apoa1,Apob,Apoe	3.1804e-05	10	REAC
Scavenging of heme from plasma	Hpx,Ighv1-47,Apoa1,Ambp,Ighv1-76,Alb,Ighv1-15,Ighv1-81,Igha,Ighv4-1,Hp,Jchain	3.39188e-05	124	REAC
amyloid fibril formation	Snca,B2m,Gsn,Apoe,Clu,Cryab	3.81395e-05	26	GO:BP
Post-partum hemorrhage	F13b,F7,F10,F2,F13a1,F5	4.08173e-05	12	HP
Deep venous thrombosis	Serpind1,Pros1,F2,F9,Serpinc1,F13a1,F5	5.22639e-05	20	HP
calcium ion binding	Snca,Comp,Mbl1,Gsn,Dsg2,Fbln1,F9,Thbs4,Cdh5,Proz,Masp1,C1ra,Pon1,Try10	5.259e-05	353	GO:MF
platelet alpha granule	Snca,Fga,Fgg,Fgb,F5	5.42296e-05	18	GO:CC
Gingival bleeding	F13b,Serpinf2,F7,F10,F2,Fgg,Fgb,F13a1,C1ra,F5	6.66149e-05	56	HP
Prolonged bleeding following circumcision	F13b,F2,Fgg,Fgb,F13a1,F5	7.47041e-05	13	HP
Abnormality of the common coagulation pathway	Cfi,F13b,Plg,F10,Serpinc1,Fgg,Fgb,F13a1,Slc4a1,F5	7.95993e-05	57	HP
extrinsic component of external side of plasma membrane	Tf,Plg,Apoe,Fcn1	0.00011348	9	GO:CC
positive regulation of cholesterol efflux	Apoa1,Adipoq,Apoe,Pltp,Ces1c,Pon1	0.000118511	31	GO:BP
discoidal high-density lipoprotein particle	Apoa1,Apoe,Apom	0.000124772	3	GO:CC
Angioedema	F12,Plg,Kng2,Kng1,Cpn1,Serping1	0.000128836	14	HP
Factor: PPARgamma:RXR-alpha; motif: NTRGGNCARAGGKCA; match class: 1	A1bg,Cst6,Afm,Spp2,C4bpa,Hgfac,Lcat,Ica,C4b,Apoc3,Apoa2,Cfhr1,C2,Tcn2,F12,Rbp4,Cpn2,Igfals,Itih4,Apoa1,Pcdh12,F7,Tf,Serpina3m,F10,Qsox1,Lum,Fbln1,Apob,Bpifb1,Selenop,Saa4,Itih1,Apoe,F2,Ecm1,Kng2,Serpina3k,Serpina1e,Serpina1c,Serpina1b,Serpina1d,Kng1,Fga,Alb,Fgg,Camp,Apof,Efemp2,Mmp19,Fgb,Lrg1,Ahsg,F13a1,Slc4a1,Lipc,Cdh5,C9,Cryab,Fcn1,Gc,Thbs1,Clec11a,Serpina3c,Masp1,Smtn,Jchain,Eef1a2,Serpinf1	0.000163251	5252	TF
cell adhesion molecule binding	Comp,Angptl3,Egfr,Vcam1,Dsg2,Fbln1,Fga,Fgg,Thbs4,Fgb,Postn,Cdh5	0.00017311	277	GO:MF
positive regulation of phagocytosis	Mbl1,Apoa2,C2,Apoa1,Lbp,Pros1,Ahsg,Masp1	0.00019142	82	GO:BP
antibacterial humoral response	B2m,Ica,Ighg2c,Tf,Fga,Camp,Fgb,Jchain	0.000210595	83	GO:BP
endoplasmic reticulum	Snca,B2m,Apod,Mbl1,Hgfac,Ass1,F12,Vcam1,H2-Q10,Adipoq,Man1a1,F10,Qsox1,Apob,Apoe,Arsg,Serpina1e,Ces1c,Proc,Serpina1b,Serpina1d,Fga,Alb,Thbs4,Fgb,Clu,H2-Q4,Apoc1,Hp,F5	0.000232149	1494	GO:CC
positive regulation of CoA-transferase activity	Apoa4,Apoa2,Apoa1,Apoe	0.000277621	8	GO:BP
high-density lipoprotein particle binding	Apoa2,Apoa1,Pltp,Pon1	0.000284104	11	GO:MF
lipase inhibitor activity	Angptl3,Apoa2,Apoa1,Apoc1	0.000284104	11	GO:MF
Hyperlipoproteinemia	Lcat,Apoc3,Apoa2,Apoa5,Apob,Apoe,Alb,Lipc	0.000428717	38	HP
classical-complement-pathway C3/C5 convertase complex	C4b,C2,Cfb	0.000496305	4	GO:CC
complement activation, alternative pathway	Cfi,Cfh,Cfb,Cfd	0.000497003	9	GO:BP
B cell receptor signaling pathway	Ighv7-1,Ighg2c,Ighv1-47,Ighv1-76,Ighv1-15,Ighv1-81,Igha,Iglc2,Ighv4-1,Ighv6-3	0.000501868	167	GO:BP
lipoprotein metabolic process	Apod,Lcat,Apoa4,Apoa2,Apoa5,Apoa1,Apob,Apoe,Apom	0.000553257	129	GO:BP
plasma lipoprotein particle oxidation	Apoa4,Pla2g7,Apom	0.000592834	3	GO:BP
immune response-activating cell surface receptor signaling pathway	Ighv7-1,Ighg2c,Ighv1-47,Lbp,Bpifb1,Ighv1-76,Ighv1-15,Ighv1-81,Igha,Fcn1,Iglc2,Ighv4-1,Masp1,Ighv6-3	0.000629887	371	GO:BP
Terminal pathway of complement	Clu,C9,C8b,C8a	0.000671138	8	REAC
Regulation of TLR by endogenous ligand	Lbp,Apob,Fga,Fgg,Fgb	0.000722831	17	REAC
blood circulation	Comp,Egfr,Serpinf2,Gsn,Adipoq,Dsg2,Apoe,Fga,Fgg,Fgb,Postn,Cdh5,Smtn,Pon1,Dsp,F5	0.00073482	496	GO:BP
Reduced serum alpha-1-antitrypsin	Serpina1e,Serpina1c,Serpina1b,Serpina1d	0.000801027	5	HP
Increased sputum production	Serpina1e,Serpina1c,Serpina1b,Serpina1d	0.000801027	5	HP
Panacinar emphysema	Serpina1e,Serpina1c,Serpina1b,Serpina1d	0.000801027	5	HP
regulation of intestinal cholesterol absorption	Apoa4,Apoa2,Apoa5,Apoa1	0.000823841	10	GO:BP
regulation of heterotypic cell-cell adhesion	Apoa1,Adipoq,Fga,Fgg,Fgb	0.00105163	24	GO:BP
Scavenging by Class A Receptors	Apoa1,Apob,Apoe,Masp1	0.00119518	9	REAC
positive regulation of lipoprotein lipase activity	Apoa4,Apoa5,Apoa1,Apoh	0.00128758	11	GO:BP
complement activation, lectin pathway	Mbl1,Fcn1,Serping1,Masp1	0.00128758	11	GO:BP
Abnormal LDL cholesterol concentration	Lcat,Angptl3,Apoc3,Apoa2,Apoa5,Apob,Apoe,Alb	0.00142165	44	HP
cholesterol biosynthetic process	Apoa4,Apoa5,Apoa1,Apob,Apoe,Ces1c	0.00157642	47	GO:BP
Factor: Smad3; motif: NNCTSNCWSCWS; match class: 1	Serpina10,A1bg,Snca,Cst6,Adh1,Ass1,Itih3,Lcat,Apoa4,Tcn2,F12,Egfr,Cfb,Psap,Dsg2,Serpina3m,Man1a1,Serpina3n,Apob,Bpifb1,F2,Ecm1,Arsg,Pglyrp2,Serpina3k,Serpina1e,Proc,Serpina1c,Serpina1b,Antxr2,Serpina1d,Fgg,Mmp19,Apoc4,Apom,Slc4a1,Sbsn,Fcn1,Cfd,Proz,Clec11a,Apoc1,Serpina3c,Gm7298,Krt19,Eef1a2,F5	0.00185872	3180	TF
positive regulation of triglyceride catabolic process	Apoa4,Apoa5,Apoa1,Apoh	0.00192089	12	GO:BP
Factor: LF-A1; motif: GGGSTCWR	Mug2,Serpina10,A1bg,Snca,B2m,Cst6,Cfi,Comp,Adh1,Svep1,Spp2,Ttr,Hgfac,Ass1,Itih3,Hpx,Albfm1,Lcat,Angptl3,Ica,Serpind1,C4b,Apoc3,Apoa2,Tcn2,Apoa5,F12,Rbp4,Cpn2,Mug1,Igfals,Itih4,Apoa1,Serpinf2,Lifr,Klkb1,Pcdh12,F7,AI182371,Tf,Ambp,Plg,Bpifa2,Cfb,Gpld1,Oaf,Pros1,Psap,Adipoq,Man1a1,F10,Serpina3n,B4galnt1,Qsox1,Apoh,Lum,Apob,Pla2g7,Bpifb1,Selenop,Saa4,Itih1,Apoe,F2,F9,Ecm1,Arsg,Kng2,Pltp,Serpina1e,Ces…	0.00233787	12619	TF
response to methanol	Serpina1e,Serpina1b,Serpina1d	0.00235918	4	GO:BP
positive regulation of fibrinolysis	F12,Klkb1,Plg	0.00235918	4	GO:BP
regulation of very-low-density lipoprotein particle remodeling	Apoa2,Apoa5,Apoa1	0.00235918	4	GO:BP
Gastric varix	Serpina1e,Serpina1c,Serpina1b,Serpina1d	0.00236978	6	HP
Thromboembolism	Ttr,F12,F2,Serpinc1,F13a1,Slc4a1,Hrg	0.00237806	33	HP
intermediate-density lipoprotein particle	Apoa1,Apob,Apoe	0.00245394	6	GO:CC
homotypic cell-cell adhesion	Comp,Cfh,Dsg2,Fga,Fgg,Fgb,Dsp	0.00258664	80	GO:BP
Extrinsic Pathway of Fibrin Clot Formation	F7,F10,F9	0.00294708	4	REAC
Subcutaneous hemorrhage	F13b,C4b,Cfhr1,C2,Serpinf2,F7,Gsn,Pros1,F10,Apoe,F2,Fgg,Fgb,F13a1,C1ra,F5	0.0030293	224	HP
Factor: AML1; motif: TGTGGT; match class: 1	Mug2,Cp,Afm,Spp2,Ttr,Apod,Mbl1,C4bpa,Hgfac,Itih3,Cfh,Lcat,Ica,Serpind1,Apoa4,C4b,Apoa2,C2,Tcn2,F12,Rbp4,Mug1,Igfals,Egfr,Itih4,Apoa1,Klkb1,Pcdh12,AI182371,Tf,Azgp1,H2-Q10,Ambp,Bpifa2,Gpld1,Itih2,Oaf,Lbp,Adipoq,Serpina3m,F10,Serpina3n,B4galnt1,Apoh,Lum,Pla2g7,Bpifb1,Selenop,Saa4,F2,F9,Angptl6,Kng2,Pltp,Ces1c,Serpinc1,Proc,Antxr2,Alb,Fgg,Apof,Efemp2,Thbs4,Apoc4,Apom,F13a1,Postn,H2-Q4,Agt,Adgre5,Fcn…	0.00332479	7864	TF
Factor: AML1; motif: TGTGGT; match class: 1	Mug2,Cp,Afm,Spp2,Ttr,Apod,Mbl1,C4bpa,Hgfac,Itih3,Cfh,Lcat,Ica,Serpind1,Apoa4,C4b,Apoa2,C2,Tcn2,F12,Rbp4,Mug1,Igfals,Egfr,Itih4,Apoa1,Klkb1,Pcdh12,AI182371,Tf,Azgp1,H2-Q10,Ambp,Bpifa2,Gpld1,Itih2,Oaf,Lbp,Adipoq,Serpina3m,F10,Serpina3n,B4galnt1,Apoh,Lum,Pla2g7,Bpifb1,Selenop,Saa4,F2,F9,Angptl6,Kng2,Pltp,Ces1c,Serpinc1,Proc,Antxr2,Alb,Fgg,Apof,Efemp2,Thbs4,Apoc4,Apom,F13a1,Postn,H2-Q4,Agt,Adgre5,Fcn…	0.00332479	7864	TF
Factor: AML1a; motif: TGTGGT; match class: 1	Mug2,Cp,Afm,Spp2,Ttr,Apod,Mbl1,C4bpa,Hgfac,Itih3,Cfh,Lcat,Ica,Serpind1,Apoa4,C4b,Apoa2,C2,Tcn2,F12,Rbp4,Mug1,Igfals,Egfr,Itih4,Apoa1,Klkb1,Pcdh12,AI182371,Tf,Azgp1,H2-Q10,Ambp,Bpifa2,Gpld1,Itih2,Oaf,Lbp,Adipoq,Serpina3m,F10,Serpina3n,B4galnt1,Apoh,Lum,Pla2g7,Bpifb1,Selenop,Saa4,F2,F9,Angptl6,Kng2,Pltp,Ces1c,Serpinc1,Proc,Antxr2,Alb,Fgg,Apof,Efemp2,Thbs4,Apoc4,Apom,F13a1,Postn,H2-Q4,Agt,Adgre5,Fcn…	0.00332479	7864	TF
animal organ regeneration	Apoa2,Egfr,Apoa1,Lifr,Apoh	0.00340885	30	GO:BP
positive regulation of B cell activation	Ighv7-1,Ighg2c,Ighv1-47,Ighv1-76,Ighv1-15,Ighv1-81,Igha,Iglc2,Ighv4-1,Ighv6-3	0.0035755	207	GO:BP
negative regulation of lipase activity	Angptl3,Apoa2,Apoa1,Apoc1	0.00384242	14	GO:BP
protein homodimerization activity	B2m,Mbl1,Apoa4,Apoa2,Apoa1,Serpinf2,H2-Q10,Ambp,Psap,Adipoq,Apoe,Efemp2,Slc4a1,Cryab,Masp1,Pon1,Jchain	0.00387174	732	GO:MF
platelet activation	Comp,Cfh,Apoe,F2,Fga,Fgg,Fgb	0.00422494	86	GO:BP
membrane attack complex	C9,C8b,C8a	0.00427047	7	GO:CC
complement binding	Cfh,C4b,Cfhr1,C8a	0.0048914	21	GO:MF
Hypercoagulability	Pros1,F9,Slc4a1,Hrg,F5	0.00495205	14	HP
vitamin binding	Comp,Afm,Tcn2,Rbp4,Alb,Gc	0.00516294	75	GO:MF
positive regulation of lipid localization	Apoa1,Adipoq,Apob,Apoe,Pltp,Ces1c,Apoc4,Pon1	0.00520761	126	GO:BP
response to chromate	Serpina1e,Serpina1b,Serpina1d	0.0058677	5	GO:BP
heparan sulfate proteoglycan binding	Comp,Cfh,Apoe,Lipc	0.00594739	22	GO:MF
cholesterol binding	Apod,Apoa4,Apoa2,Apoa5,Apoa1	0.00638034	46	GO:MF
lipid storage	Angptl3,Apoa1,B4galnt1,Apob,Apoe,Ces1c,Apoc4	0.00715177	93	GO:BP
Chylomicron clearance	Apob,Apoe,Lipc	0.00729345	5	REAC
VLDL clearance	Apob,Apoc4,Apoc1	0.00729345	5	REAC
VLDL assembly	Apob,Apoc4,Apoc1	0.00729345	5	REAC
Corneal arcus	Apoa2,Apoa1,Apob,Apoe,Lipc	0.00732228	15	HP
Fibrin complement receptor 3 signaling pathway	Plg,Lbp,Fga,Fgg,Fgb	0.00736246	44	WP
Creation of C4 and C2 activators	Ighg2c,Ighv1-47,Ighv1-76,Ighv1-15,Ighv1-81,Fcn1,Ighv4-1,Masp1,C1ra	0.0085545	116	REAC
Cardiac amyloidosis	B2m,Ttr,Gsn	0.00927114	3	HP
Decreased serum complement factor B	Cfi,Cfhr1,Cfb	0.00927114	3	HP
Vitamin digestion and absorption	Apoa4,Tcn2,Apoa1,Apob	0.0101087	24	KEGG
low-density lipoprotein particle receptor binding	Apoa5,Apob,Apoe,Clu	0.0101259	25	GO:MF
Prolonged bleeding after surgery	F13b,F7,F10,F13a1,F5	0.0104989	16	HP
Intracranial hemorrhage	Cfi,F13b,Serpinf2,F7,Pros1,F10,F2,Angptl6,Fgg,Fgb,F13a1,F5	0.0105301	140	HP
regulation of inflammatory response	Snca,F12,Egfr,Apoa1,Lbp,Adipoq,Apoe,Pglyrp2,Proc,Ahsg,Cdh5,Serpinf1	0.0108945	347	GO:BP
negative regulation of cell adhesion	Apod,Ass1,Apoa1,Plg,Adipoq,Fbln1,Kng2,Kng1,Fgg,Postn,Prdx2	0.0120517	292	GO:BP
Xanthomatosis	Apoa2,Apoa5,Apoa1,Apob,Apoe,Lipc	0.0131765	28	HP
response to organic substance	Snca,B2m,Comp,Adh1,Ass1,Hpx,Cfh,Lcat,Apoa4,Apoa2,F12,Rbp4,Egfr,Apoa1,Lifr,Vcam1,F7,Gsn,Lbp,Psap,Adipoq,Serpina3m,Man1a1,Apob,Apoe,Ecm1,Serpina1e,Ces1c,Serpina1b,Serpina1d,Cpn1,Ahsg,Slc4a1,Postn,Il1rap,Clu,Serpina3c,Prdx2,Serpinf1	0.013493	2720	GO:BP
Activation of C3 and C5	C4b,C2,Cfb	0.01444	6	REAC
Recurrent gram-negative bacterial infections	Cfi,Cfb,Serpina1e,Serpina1c,Serpina1b,Serpina1d,C8b	0.0154819	43	HP
Prolonged partial thromboplastin time	F12,Klkb1,F10,F2,F9,F5	0.0163734	29	HP
secretory dimeric IgA immunoglobulin complex	Igha,Jchain	0.0166763	2	GO:CC
PPAR signaling pathway	Apoc3,Apoa2,Apoa5,Apoa1,Adipoq,Pltp	0.0177661	81	WP
Thrombophlebitis	Pros1,F2,Serpinc1,F13a1	0.0190908	9	HP
Cerebral venous thrombosis	Pros1,F2,Serpinc1,F13a1	0.0190908	9	HP
Abnormal circulating globulin concentration	B2m,Tf,Plg,Alb	0.0190908	9	HP
Menorrhagia	F13b,F7,F10,F2,F13a1,F5	0.0201707	30	HP
Atherosclerosis	Lcat,Serpind1,Apoa2,Apoa5,Apoa1,Apob,Apoe,Angptl6,Lipc	0.0202813	81	HP
negative regulation of fibrinolysis	Serpinf2,Plg,Apoh	0.020327	7	GO:BP
high-density lipoprotein particle receptor binding	Apoa2,Apoa1	0.0207054	2	GO:MF
Factor: PPARgamma; motif: AWNTRGGNCARAGGTCA; match class: 1	Cst6,Spp2,Ttr,C4bpa,Ass1,Itih3,Ica,Apoc3,Apoa2,Cfhr1,C2,Tcn2,Igfals,Itih4,Klkb1,Vcam1,F7,Gsn,Serpina3m,F10,B4galnt1,Qsox1,Fbln1,Apob,Bpifb1,Selenop,Itih1,Apoe,Ecm1,Serpina1d,Fga,Alb,Fgg,Mmp19,F13a1,Cdh5,Cryab,Thbs1,Clec11a,Serpina3c,Masp1,Gm7298,Eef1a2	0.0251671	3076	TF
regulation of platelet-derived growth factor receptor signaling pathway	Snca,Apod,F7,Adipoq	0.0268843	22	GO:BP
fatty acid binding	Snca,Afm,Albfm1,Alb,Apoc1	0.0276438	62	GO:MF
Constrictive median neuropathy	B2m,Comp,Ttr,Gsn	0.0313779	10	HP
lipopolysaccharide binding	Bpifa2,Lbp,F2,Camp	0.031423	33	GO:MF
chylomicron remnant clearance	Apoe,Lipc,Apoc1	0.0323567	8	GO:BP
PPAR signaling pathway	Apoc3,Apoa2,Apoa5,Apoa1,Adipoq,Pltp	0.0340658	89	KEGG
Oral cavity bleeding	F13b,F10,F2,F13a1,F5	0.0351889	20	HP
Prolonged whole-blood clotting time	F12,F9,F5	0.0365972	4	HP
phospholipid catabolic process	Angptl3,Apoa2,Pla2g7,Lipc,Apoc1	0.0370209	48	GO:BP
Cell surface interactions at the vascular wall	Ighv1-47,Pros1,Apob,F2,Ighv1-76,Proc,Ighv1-15,Ighv1-81,Igha,Ighv4-1,Jchain	0.0454506	212	REAC
Decreased HDL cholesterol concentration	Lcat,Apoa5,Apoa1,Apob,Apoe	0.0455286	21	HP
respiratory burst	Lbp,Apoh,Jchain,Prdx2	0.0457406	25	GO:BP
basement membrane	Tf,Fbln1,Alb,Efemp2,Thbs4,Serpinf1	0.0459854	106	GO:CC
regulation of system process	Apoa4,Apoa2,Apoa5,Egfr,Apoa1,Tf,Adipoq,Dsg2,Apoe,Fga,Fgg,Fgb,Reln,Smtn,Dsp	0.0465737	612	GO:BP
Factor: STAT5B; motif: NAWTTCYNGGAAWTN; match class: 1	Mug2,Serpina10,Mbl1,Hgfac,Itih3,Lcat,Angptl3,C4b,Cpn2,Mug1,Itih4,Apoa1,F7,AI182371,H2-Q10,Cfb,Pros1,Qsox1,Selenop,Saa4,F9,Arsg,Serpina1e,Ces1c,Proc,Serpina1c,Serpina1b,Serpina1d,Fga,Cpn1,H2-Q4,Agt,Try10,Jchain,F5	0.0468184	2339	TF
blood coagulation, intrinsic pathway	Klkb1,Apoh,F9	0.0482865	9	GO:BP
high-density lipoprotein particle clearance	Apoa2,Apoe,Apom	0.0482865	9	GO:BP
negative regulation of serine-type endopeptidase activity	Serpina1e,Serpina1b,Serpina1d	0.0482865	9	GO:BP
regulation of locomotion	Snca,Apod,Angptl3,Egfr,F7,Tf,Plg,Lbp,Adipoq,Apoh,Fbln1,Pla2g7,Apoe,Ecm1,Fga,Thbs4,Postn,Cdh5,Reln,Serpinf1	0.0488032	1015	GO:BP
antioxidant activity	Apoa4,Ambp,Apoe,Apom,Prdx2	0.0495358	70	GO:MF
cell-substrate adhesion	Apod,Angptl3,Apoa1,Vcam1,Plg,Fbln1,Fga,Fgg,Efemp2,Fgb,Postn	0.0496427	340	GO:BP

## Sheet: FEA_LysPla vs Pla
term_name	intersection	p_value	term_size	source
structural constituent of ribosome	Rpl31,Rps15,Dap3,Rplp1,Mrpl3,Mrpl15,Mrps2,Rplp2,Rpsa,Mrps16,Rplp0,Rpl7l1,Rps17,Mrps34,Rps3,Rps20,Rpl32,Mrps22,Rpl9,Rpl19,Mrpl4,Mrps9,Rps4x,Mrps7,Rps7,Rpl22l1,Rpl4,Mrpl10,Mrpl44,Mrps25,Mrpl47,Rpl3,Mrpl46,Rps10,Rps26,Mrpl11,Rpl27a,Mrpl13,Rps6,Rpl18a,Mrpl21,Rpl26,Rps8,Rps19,Rps27a,Rpl23,Rpl12,Rpl11,Rpl7,Rpl15,Rpl6,Rpl34,Rpl13a,Rpl14,Rps15a,Rps2,Rpl8,Rpl24,Mrpl20,Rps14,Rpl23a,Rpl38,Rpl7a,Rpl35a,Rps16…	2.11483e-48	143	GO:MF
Major pathway of rRNA processing in the nucleolus and cytosol	Rpl31,Nop56,Rps15,Pdcd11,Nop58,Heatr1,Rplp1,Utp6,Pwp2,Emg1,Rplp2,Wdr36,Rpsa,Tbl3,Pes1,Pno1,Wdr43,Utp18,Ddx21,Snu13,Ddx49,Ftsj3,Wdr75,Rplp0,Pelp1,Rps17,Wdr12,Dis3,Rps3,Gnl3,Rps20,Rpl32,Rpl9,Rpl19,Las1l,Bysl,Rpp30,Wdr18,Dhx37,Fbl,Rps4x,Noc4l,Imp4,Rps7,Bop1,Rpl22l1,Rpl4,Rpl3,Rps10,Riok1,Rps26,Rpl27a,Rps6,Rpl18a,Senp3,Rpl26,Rps8,Rps19,Ddx52,Ddx47,Rpl23,Utp15,Rpl12,Rpl11,Rpl7,Rpl15,Rpl6,Rpl34,Mtrex,Rp…	9.85063e-42	166	REAC
GTP hydrolysis and joining of the 60S ribosomal subunit	Rpl31,Rps15,Eif4g1,Eif3b,Rplp1,Eif3i,Eif3l,Eif2s3x,Rplp2,Rpsa,Eif3a,Eif3h,Eif3f,Rplp0,Eif3k,Eif3m,Rps17,Eif3e,Rps3,Rps20,Rpl32,Rpl9,Rpl19,Eif5b,Eif2s2,Rps4x,Rps7,Rpl22l1,Rpl4,Eif3c,Eif3d,Rpl3,Rps10,Rps26,Eif3g,Rpl27a,Eif2s1,Rps6,Rpl18a,Rpl26,Rps8,Rps19,Rpl23,Rpl12,Rpl11,Rpl7,Rpl15,Rpl6,Rpl34,Rpl13a,Rpl14,Rps15a,Rps2,Rpl8,Rpl24,Rps14,Rpl23a,Rpl38,Rpl7a,Rpl35a,Rps16,Rps13,Rps9,Eif1ax,Rps3a,Rps11,Rp…	7.58876e-36	108	REAC
L13a-mediated translational silencing of Ceruloplasmin expression	Rpl31,Rps15,Eif4g1,Eif3b,Rplp1,Eif3i,Eif3l,Eif2s3x,Rplp2,Rpsa,Eif3a,Eif3h,Eif3f,Rplp0,Eif3k,Eif3m,Rps17,Eif3e,Rps3,Rps20,Rpl32,Rpl9,Rpl19,Eif2s2,Rps4x,Rps7,Rpl22l1,Rpl4,Eif3c,Eif3d,Rpl3,Rps10,Rps26,Eif3g,Rpl27a,Eif2s1,Rps6,Rpl18a,Rpl26,Rps8,Rps19,Rpl23,Rpl12,Rpl11,Rpl7,Rpl15,Rpl6,Rpl34,Rpl13a,Rpl14,Rps15a,Rps2,Rpl8,Rpl24,Rps14,Rpl23a,Rpl38,Rpl7a,Rpl35a,Rps16,Rps13,Rps9,Eif1ax,Rps3a,Rps11,Rpl30,Rp…	3.27462e-35	107	REAC
Formation of a pool of free 40S subunits	Rpl31,Rps15,Eif3b,Rplp1,Eif3i,Eif3l,Rplp2,Rpsa,Eif3a,Eif3h,Eif3f,Rplp0,Eif3k,Eif3m,Rps17,Eif3e,Rps3,Rps20,Rpl32,Rpl9,Rpl19,Rps4x,Rps7,Rpl22l1,Rpl4,Eif3c,Eif3d,Rpl3,Rps10,Rps26,Eif3g,Rpl27a,Rps6,Rpl18a,Rpl26,Rps8,Rps19,Rpl23,Rpl12,Rpl11,Rpl7,Rpl15,Rpl6,Rpl34,Rpl13a,Rpl14,Rps15a,Rps2,Rpl8,Rpl24,Rps14,Rpl23a,Rpl38,Rpl7a,Rpl35a,Rps16,Rps13,Rps9,Eif1ax,Rps3a,Rps11,Rpl30,Rps18,Rps24,Rpl28,Rps23,Rpl27,R…	1.78576e-33	97	REAC
ATP binding	Atp1a1,Lonp1,Ruvbl2,Top2a,Abcd3,Abce1,Smarca5,Msh6,Pfkp,Myo1b,Mthfd1l,Abcf2,Eif4g1,Pfkl,Myo5a,Pfkm,Cad,Prkaca,Mat2a,Abcf3,Map2k2,Hspa4l,Map2k1,Abcf1,Top1,Pdxk,Abcb1b,Ruvbl1,Elp1,Cdk6,Prkaa1,Fkbp4,Prkacb,Nvl,Kars1,Pdk3,Msh2,Abcb10,Atp2a2,Myh10,Clpx,Rars1,Hspa14,Mapk3,Rrm1,Uba2,Oxsr1,Twf1,Cdc42bpb,Raf1,Tap2,Mvk,Cars1,Hars1,Tap1,Myo1c,Map3k20,Tars1,Sik3,Rps6ka4,Mapk1,Aars2,Aars1,Prkag1,Prps1l3,Prps2…	4.55623e-32	304	GO:MF
Cytoplasmic ribosomal proteins	Rpl31,Rps15,Rpl21,Rplp1,Rps6ka3,Rpl17,Rpsa,Rps12,Rpl36,Rplp0,Rps17,Rps3,Rps20,Rpl32,Rpl9,Rpl19,Rps4x,Rps7,Rpl4,Rpl3,Rps10,Rps26,Rpl27a,Rps6,Rpl18a,Rpl10a,Rpl26,Rps8,Rps19,Rps27a,Rpl12,Rps5,Rpl11,Rpl7,Rpl15,Rpl6,Rpl34,Rpl13a,Rps15a,Rps2,Rpl8,Rpl24,Rps14,Rpl23a,Rpl38,Rpl7a,Rpl35a,Rps16,Rps13,Rps3a,Rps11,Rpl30,Rps18,Rps24,Rpl28,Rps23,Rpl27,Rpl22,Rpl13,Rps25,Rpl18,Rpl37a	7.14775e-30	77	WP
GTP binding	Tubb2b,Rhoc,Tuba1c,Drg2,Rap1a,Rala,Rab35,Rab5a,Gnas,Rab6a,Arl6,Atl3,Arl8b,Rras,Rhot2,Gnao1,Hbs1l,Rras2,Rab9a,Eif2b1,Arl1,Arl8a,Fkbp4,Eefsec,Ralb,Gtpbp4,Tuba1b,Tgm2,Kras,Tuba4a,Mfn2,Rhot1,Arf4,Rheb,Tubb5,Arf3,Arf5,Gnl3,Arl2,Rab2a,Arfrp1,Rragc,Atl2,Arf6,Glud1,Ran,Rab1A,Rap1b,Cdc42,Rhoa,Rac1,Rab11b,Eif2b2,Drg1,Gnai2,Rab8a,Rab14,Rab10,Tubg1,Rap2b,Rab21,Tubb6,Septin5,Hsp90ab1,Rab1b,Tubb3,Tubb2a,Rhog,H…	3.74737e-29	200	GO:MF
Nonsense Mediated Decay (NMD) independent of the Exon Junction Complex (EJC)	Rpl31,Rps15,Upf1,Eif4g1,Rplp1,Gspt1,Rplp2,Rpsa,Ncbp1,Rplp0,Rps17,Rps3,Rps20,Rpl32,Rpl9,Rpl19,Rps4x,Rps7,Rpl22l1,Rpl4,Rpl3,Rps10,Etf1,Rps26,Rpl27a,Rps6,Rpl18a,Rpl26,Rps8,Rps19,Rpl23,Rpl12,Rpl11,Rpl7,Rpl15,Rpl6,Rpl34,Rpl13a,Rpl14,Rps15a,Rps2,Rpl8,Rpl24,Rps14,Rpl23a,Rpl38,Rpl7a,Rpl35a,Rps16,Rps13,Rps9,Rps3a,Rps11,Rpl30,Rps18,Rps24,Rpl28,Rps23,Rpl27,Rpl22,Rpl5,Rpl13,Rps25,Rpl18,Pabpc1,Rpl37a,Rps27l	5.03707e-29	90	REAC
GTPase activity	Rhoc,Dnm2,Drg2,Rap1a,Rala,Rab35,Rab5a,Gnas,Rab6a,Septin9,Atl3,Septin11,Rras,Rab32,Rhot2,Gnao1,Hbs1l,Dnm1,Rras2,Rab9a,Gnaq,Arl1,Eefsec,Mfn1,Ralb,Gspt1,Gna11,Gtpbp4,Gna13,Srpra,Dnm1l,Tuba1b,Septin8,Kras,Mfn2,Eef1a1,Rhot1,Rheb,Rab18,Gtpbp1,Arl2,Rab2a,Arfrp1,Rragc,Atl2,Arf6,Gnl1,Irgm1,Gnb2,Ran,Rab1A,Rap1b,Cdc42,Ddx3x,Rhoa,Rac1,Rab11b,Opa1,Gnb1,Drg1,Mmut,Gnai2,Rab8a,Gnai3,Rab8b,Rab14,Rab10,Rap2b,Sar1b…	8.97756e-28	232	GO:MF
Nonsense Mediated Decay (NMD) enhanced by the Exon Junction Complex (EJC)	Rpl31,Rps15,Upf1,Eif4g1,Rplp1,Gspt1,Rplp2,Rpsa,Ncbp1,Rplp0,Rps17,Ppp2r1a,Rps3,Rps20,Rpl32,Rpl9,Rpl19,Rps4x,Rps7,Rpl22l1,Rpl4,Rpl3,Rps10,Etf1,Rps26,Rpl27a,Rps6,Rpl18a,Rpl26,Rps8,Rps19,Rpl23,Rpl12,Rpl11,Rpl7,Rpl15,Rpl6,Rpl34,Rpl13a,Rpl14,Rps15a,Rps2,Rpl8,Rpl24,Eif4a3,Rps14,Rpl23a,Rpl38,Rpl7a,Rpl35a,Rps16,Rps13,Rps9,Rps3a,Rps11,Rpl30,Rps18,Rps24,Rpl28,Rps23,Rpl27,Rpl22,Rpl5,Rpl13,Rps25,Rpl18,Pabpc1,…	6.78059e-27	109	REAC
Amyotrophic lateral sclerosis	Tubb2b,Tuba1c,Uqcrc1,Itpr3,Rab5a,Psmd1,Ranbp2,Psmc3,Sdhc,Nup155,Cyc1,Nup133,Map2k3,Psmc2,Psmc1,Map2k6,Sqstm1,Psma1,Psmd12,Actr1a,Kif5b,Nup93,Nup160,Uqcrb,Uqcrfs1,Sdhb,Matr3,Sigmar1,Psmc6,Nup205,Nup107,Cox4i1,Actr1b,Psmc5,Nup54,Psmd3,Nup85,Psmd4,Nup98,Mcu,Psmb1,Anxa7,Derl1,Ndufa4,Tuba1b,Nup43,Tuba4a,Ndc1,Ncbp1,Dctn1,Atp5pd,Bax,Ndufb10,Tubb5,Klc2,Uqcr10,Nup153,Ndufs1,Psma2,Sdha,Atxn2l,Psmb4,Tardbp,…	3.0183e-26	366	KEGG
SRP-dependent cotranslational protein targeting to membrane	Rpl31,Rps15,Srp72,Rplp1,Srp68,Rplp2,Rpsa,Rplp0,Rps17,Rps3,Rps20,Rpl32,Rpl9,Rpl19,Rps4x,Rps7,Rpl22l1,Rpl4,Rpl3,Rps10,Rps26,Rpl27a,Rps6,Rpl18a,Rpl26,Rps8,Rps19,Rpl23,Rpl12,Rpl11,Rpl7,Rpl15,Rpl6,Rpl34,Rpl13a,Rpl14,Rps15a,Rps2,Rpl8,Rpl24,Rps14,Rpl23a,Rpl38,Rpl7a,Rpl35a,Rps16,Rps13,Rps9,Rps3a,Rps11,Rpl30,Rps18,Rps24,Rpl28,Rps23,Rpl27,Rpl22,Rpl5,Rpl13,Rps25,Rpl18,Rpl37a,Rps27l	1.40047e-25	88	REAC
Ribosome	Rpl31,Rps15,Rpl21,Rplp1,Rpl17,Mrpl3,Mrpl15,Mrps2,Rplp2,Rpsa,Rps12,Rpl36,Mrps16,Rplp0,Mrpl9,Rps17,Rps3,Rps20,Rpl32,Rpl9,Rpl19,Mrpl4,Mrps9,Rps4x,Mrps7,Rps7,Rpl22l1,Rpl4,Mrpl10,Rpl3,Rps10,Rps26,Mrpl11,Rpl27a,Mrpl13,Rps6,Rpl18a,Mrpl21,Rpl10a,Rpl26,Rps8,Rps19,Rps27a,Rpl23,Rpl12,Rps5,Rpl11,Rpl7,Rpl15,Rpl6,Rpl34,Rpl13a,Rpl14,Rps15a,Rps2,Rpl8,Rpl24,Mrpl20,Rps14,Rpl23a,Rpl38,Rpl7a,Rpl35a,Rps16,Rps13,Rps9,…	1.38656e-23	169	KEGG
mRNA processing	Ddx1,Prpf8,Aimp1,Igf2bp3,Dhx15,Fxr1,Cdk9,Hnrnpl,Eif3b,Puf60,Hnrnph2,Smc1a,Rbm14,Hnrnpr,Fxr2,Csde1,Rbm39,Matr3,Pcolce,Igf2bp1,U2af1,Sf3b1,Srp68,Pum1,Eif4g3,Sf3a3,Prpf6,Srsf6,Prpf4,Afg3l1,Ptbp2,Prmt1,Hnrnpm,Fmr1,Pum2,G3bp1,Eif4g2,Ddx6,Prpf40a,Afg3l2,Mbnl1,Sf3b3,Ddx56,Celf1,Son,Hnrnpf,Qki,Polr2a,Bclaf1,Ddx5,Ddx21,U2af2,Snu13,Snrpd1,Srsf2,Eral1,Snrnp40,Nono,Ddx19a,Tardbp,Dis3,Sfpq,Rps20,Ddx39a,Rpl32,…	1.01351e-22	446	WP
Formation of the ternary complex, and subsequently, the 43S complex	Rps15,Eif3b,Eif3i,Eif3l,Eif2s3x,Rpsa,Eif3a,Eif3h,Eif3f,Eif3k,Eif3m,Rps17,Eif3e,Rps3,Rps20,Eif2s2,Rps4x,Rps7,Eif3c,Eif3d,Rps10,Rps26,Eif3g,Eif2s1,Rps6,Rps8,Rps19,Rps15a,Rps2,Rps14,Rps16,Rps13,Rps9,Eif1ax,Rps3a,Rps11,Rps18,Rps24,Rps23,Rps25,Rps27l	1.98268e-21	48	REAC
Translation initiation complex formation	Rps15,Eif4g1,Eif3b,Eif3i,Eif3l,Eif2s3x,Rpsa,Eif3a,Eif3h,Eif3f,Eif3k,Eif3m,Rps17,Eif3e,Rps3,Rps20,Eif2s2,Rps4x,Rps7,Eif3c,Eif3d,Rps10,Rps26,Eif3g,Eif2s1,Rps6,Rps8,Rps19,Rps15a,Rps2,Rps14,Rps16,Rps13,Rps9,Eif1ax,Rps3a,Rps11,Rps18,Rps24,Eif4a1,Rps23,Rps25,Pabpc1,Rps27l	8.3789e-21	55	REAC
Ribosomal scanning and start codon recognition	Rps15,Eif4g1,Eif3b,Eif3i,Eif3l,Eif2s3x,Rpsa,Eif3a,Eif3h,Eif3f,Eif3k,Eif3m,Rps17,Eif3e,Rps3,Rps20,Eif2s2,Rps4x,Rps7,Eif3c,Eif3d,Rps10,Rps26,Eif3g,Eif2s1,Rps6,Rps8,Rps19,Rps15a,Rps2,Rps14,Rps16,Rps13,Rps9,Eif1ax,Rps3a,Rps11,Rps18,Rps24,Eif4a1,Rps23,Rps25,Rps27l,Eif5	8.3789e-21	55	REAC
Separation of Sister Chromatids	Tubb2b,Dync1h1,Tuba1c,Pafah1b1,Psmd1,Ranbp2,Psmc3,Kif2c,Nup133,Psmc2,Psmc1,Psma1,Psmd12,Smc1a,Rangap1,Nup160,Psmd5,Psmc6,Nup107,Psmc5,Psmd3,Smc3,Kif2a,Nup85,Psmd4,Dync1li1,Psmb1,Tuba1b,Nup43,Tuba4a,Zw10,Aurkb,Rcc2,Pds5b,Xpo1,Psme3,Psma2,Kntc1,Psmb4,Ppp2r1a,Psmd14,Sec13,Psmd7,Ppp1cc,Taok1,Mad2l1,Ppp2r5d,Seh1l,Psmb3,Psma7,Dync1li2,Mapre1,Bub3,Psmc4,Dynll1,Psmd13,Psmd6,Ahctf1,Psmd8,Psma3,Cdc16,Rps27…	6.12962e-20	175	REAC
GDP binding	Rap1a,Rala,Rab35,Rab5a,Suclg2,Arl8b,Rras,Suclg1,Rras2,Rab9a,Eif2b1,Dync1li1,Ralb,Kras,Rheb,Rab18,Arl2,Rab2a,Rragc,Arf6,Ran,Rap1b,Prps2,Rhoa,Rab11b,Rab8a,Gnai3,Rab8b,Rab14,Rab10,Rap2b,Rab21,Rab5b,Septin5,Rab5c,Rab7a,Arl3,Rap2c,Srp54c	1.65024e-18	75	GO:MF
ATP hydrolysis activity	Lonp1,Ruvbl2,Abcd3,Smarca5,Kif2c,Upf1,Smchd1,Tor1b,Kif5b,Atad1,Chd4,Atp2b1,Ruvbl1,Psmc5,Kif2a,Nvl,Msh2,Abcb10,Slfn9,Kifc5b,Clpx,Kif22,Hspa14,Kifc1,Myo1e,Kif1b,Atp5po,Bcs1l,Ddx39a,Vps4b,Tap1,Nsf,Tor3a,Get3,Ddx3x,Ddx39b,Atp5f1d,Kif15,Atp5f1a,Spata5,Atp5f1c,Smarca4,Atp5pb,Atad2,Vwa8,Dhx16,Atp5f1b,Tor1a,Hspa5,Hsp90aa1,Hspa9,Mlh1,Hspa8,Kif21a,Vcp,Ola1	2.88051e-18	150	GO:MF
Parkinson disease	Tubb2b,Tuba1c,Uqcrc1,Itpr3,Maoa,Gnas,Psmd1,Psmc3,Sdhc,Cyc1,Psmc2,Psmc1,Psma1,Psmd12,Kif5b,Prkaca,Uqcrb,Uqcrfs1,Sdhb,Psmc6,Cox4i1,Psmc5,Psmd3,Psmd4,Slc39a7,Prkacb,Mcu,Mfn1,Psmb1,Ndufa4,Tuba1b,Tuba4a,Mfn2,Atp5pd,Bax,Ndufb10,Tubb5,Klc2,Uqcr10,Ndufs1,Psma2,Sdha,Psmb4,Itpr2,Camk2d,Psmd14,Atp5po,Psmd7,Psmb3,Psma7,Itpr1,Ndufa9,Psmc4,Slc39a11,Sdhd,Psmd13,Mtco2,Psmd6,Ube2l3,Atp5f1d,Atp5f1a,Eif2s1,Psmd8,Gn…	3.03823e-18	262	KEGG
The role of GTSE1 in G2/M progression after G2 checkpoint	Tubb2b,Tuba1c,Cdk1,Psmd1,Psmc3,Psmc2,Psmc1,Psma1,Psmd12,Psmd5,Psmc6,Psmc5,Psmd3,Psmd4,Psmb1,Tuba1b,Tuba4a,Psme3,Psma2,Psmb4,Psmd14,Psmd7,Psmb3,Psma7,Mapre1,Psmc4,Psmd13,Psmd6,Psmd8,Psma3,Rps27a,Psmb7,Psmb5,Psmb2,Psmd11,Psmd2,Psma4,Tubb6,Plk1,Hsp90ab1,Tubb3,Tubb2a,Psma5,Hsp90aa1,Psme1,Tubb4b,Tuba1a,Psmb6,Psma6,Psmd10	3.1685e-18	74	REAC
Protein processing in endoplasmic reticulum	Bcap31,Sec63,Sel1l,Mogs,Hspa4l,Dnajb11,Hsph1,Dnaja1,Rrbp1,Sec31a,Derl1,Dnaja2,Dnajc10,Ero1a,Sec62,Sec61g,Os9,Bag2,Lman2,Derl2,Bax,Rbx1,Cul1,Uggt1,Bak1,Wfs1,Dad1,Man1a2,Stt3a,Man1b1,Sec13,Plaa,Tram1,Preb,Sec23a,Dnajb2,Stt3b,Sec24d,Sec23b,Nploc4,Rpn1,Eif2s1,Ssr1,Amfr,Pdia6,Ssr4,Hyou1,Ssr3,Pdia4,Rpn2,Lman1,Sec61a1,Canx,Hsp90b1,Sar1a,Sar1b,Ganab,Ddost,Ube4b,Calr,Ckap4,Sec24b,Hsp90ab1,Capn2,Sec24c,Hsp…	3.5655e-18	171	KEGG
Prion disease	Tubb2b,Tuba1c,Uqcrc1,Itpr3,Ncam1,Psmd1,Psmc3,Sdhc,Cyc1,Psmc2,Psmc1,Cav2,Psma1,Psmd12,Kif5b,Prkaca,Uqcrb,Uqcrfs1,Sdhb,Psmc6,Cox4i1,Psmc5,Psmd3,Psmd4,Prkacb,Mcu,Psmb1,Ndufa4,Tuba1b,Tuba4a,Atp5pd,Bax,Ndufb10,Mapk3,Tubb5,Klc2,Uqcr10,Ndufs1,Psma2,Sdha,Fyn,Psmb4,Lamc1,Itpr2,Psmd14,Atp5po,Psmd7,C1qc,Psmb3,Csnk2b,Psma7,Mapk1,Itpr1,Ndufa9,Psmc4,Sdhd,Rac1,Psmd13,Mtco2,Psmd6,Atp5f1d,C1qb,Atp5f1a,Eif2s1,Psmd…	1.09533e-17	266	KEGG
GSK3B and BTRC:CUL1-mediated-degradation of NFE2L2	Psmd1,Psmc3,Psmc2,Psmc1,Psma1,Psmd12,Psmd5,Psmc6,Psmc5,Psmd3,Psmd4,Psmb1,Rbx1,Cul1,Psme3,Psma2,Psmb4,Psmd14,Psmd7,Psmb3,Psma7,Psmc4,Psmd13,Psmd6,Psmd8,Psma3,Rps27a,Psmb7,Psmb5,Psmb2,Psmd11,Psmd2,Psma4,Psma5,Psme1,Psmb6,Gsk3b,Psma6,Psmd10	1.49519e-17	50	REAC
Orc1 removal from chromatin	Mcm3,Mcm5,Psmd1,Mcm7,Psmc3,Psmc2,Psmc1,Psma1,Psmd12,Psmd5,Psmc6,Mcm4,Psmc5,Psmd3,Psmd4,Psmb1,Rbx1,Cul1,Psme3,Psma2,Psmb4,Psmd14,Mcm6,Psmd7,Psmb3,Psma7,Psmc4,Psmd13,Psmd6,Mcm2,Psmd8,Psma3,Rps27a,Psmb7,Psmb5,Psmb2,Psmd11,Psmd2,Orc5,Psma4,Orc3,Orc4,Psma5,Psme1,Psmb6,Psma6,Psmd10	2.82215e-17	69	REAC
AUF1 (hnRNP D0) binds and destabilizes mRNA	Psmd1,Psmc3,Eif4g1,Psmc2,Psmc1,Psma1,Psmd12,Psmd5,Psmc6,Psmc5,Psmd3,Psmd4,Psmb1,Psme3,Psma2,Psmb4,Psmd14,Psmd7,Psmb3,Psma7,Psmc4,Psmd13,Psmd6,Psmd8,Psma3,Rps27a,Psmb7,Psmb5,Psmb2,Psmd11,Psmd2,Psma4,Psma5,Hnrnpd,Psme1,Pabpc1,Psmb6,Hspa8,Psma6,Psmd10	4.08662e-17	53	REAC
mRNA Splicing - Major Pathway	Prpf8,Dhx15,Snrnp200,Hnrnpl,Puf60,Hnrnph2,Hnrnpr,Prpf19,U2af1,Polr2c,Sf3a3,Prpf6,Srsf6,Prpf4,Hnrnpm,Prpf40a,Polr2b,Sf3b3,Hnrnpf,Polr2a,Ncbp1,U2af2,Snu13,Snrpd1,Srsf2,Sympk,Snrnp40,Ctnnbl1,Ybx1,Tra2b,Srsf11,Ccar1,Prpf31,Pcbp2,Srsf7,Sf3a1,Alyref,Cpsf3,Cstf3,Rbm17,Hnrnph1,Pcbp1,Hnrnpa0,Hnrnpk,Snrpb,Snrpb2,Elavl1,Ddx46,Srrt,Srsf3,Cstf1,Hnrnpa3,Xab2,Usp39,Fus,Mtrex,Hnrnpu,Sf3b2,Phf5a,U2surp,Eif4a3,Snr…	5.19282e-17	170	REAC
Nucleocytoplasmic transport	Kpna7,Ipo5,Tmem33,Cse1l,Ranbp2,Upf1,Nup155,Nup133,Rangap1,Nup93,Nup160,Aaas,Nup205,Ipo9,Nup107,Nup54,Nup85,Kpna4,Nup98,Ipo7,Nup43,Ndc1,Tnpo1,Ncbp1,Kpna3,Eef1a1,Xpo5,Ipo11,Xpo1,Nup153,Ddx19a,Sec13,Nmd3,Kpna6,Seh1l,Alyref,Ran,Ddx39b,Kpna1,Ahctf1,Nup88,Thoc6,Nup50,Ipo4,Nxf1,Tpr,Xpot,Eif4a3,Nup35,Nup188,Thoc2,Kpnb1,Nup37,Nup214,Tnpo3,Thoc1,Rnps1,Upf2	1.15095e-16	116	KEGG
Regulation of RUNX2 expression and activity	Psmd1,Psmc3,Psmc2,Psmc1,Psma1,Psmd12,Psmd5,Psmc6,Psmc5,Psmd3,Psmd4,Psmb1,Rbx1,Cul1,Psme3,Psma2,Psmb4,Psmd14,Psmd7,Psmb3,Psma7,Psmc4,Psmd13,Psmd6,Psmd8,Psma3,Rps27a,Psmb7,Psmb5,Psmb2,Psmd11,Psmd2,Psma4,Psma5,Psme1,Psmb6,Psma6,Psmd10	2.26415e-16	50	REAC
GLI3 is processed to GLI3R by the proteasome	Psmd1,Psmc3,Psmc2,Psmc1,Psma1,Psmd12,Prkaca,Psmd5,Psmc6,Psmc5,Psmd3,Psmd4,Prkacb,Psmb1,Rbx1,Cul1,Psme3,Psma2,Psmb4,Psmd14,Psmd7,Psmb3,Psma7,Psmc4,Psmd13,Psmd6,Psmd8,Psma3,Rps27a,Psmb7,Psmb5,Psmb2,Psmd11,Psmd2,Psma4,Psma5,Psme1,Psmb6,Gsk3b,Psma6,Psmd10	2.82045e-16	57	REAC
COPI-mediated anterograde transport	Tubb2b,Dync1h1,Tuba1c,Copb2,Copa,Copg1,Arcn1,Actr1a,Uso1,Gbf1,Tmed3,Tmed2,Copb1,Dync1li1,Copg2,Tuba1b,Tuba4a,Dctn1,Golgb1,Arf4,Cope,Sptbn1,Arf3,Arf5,Nsf,Copz2,Kdelr3,Dync1li2,Ykt6,Rab1A,Dynll1,Sptan1,Gosr1,Capzb,Napa,Tmed7,Tmed10,Dctn2,Golga2,Arfgap2,Tmed9,Tubb6,Rab1b,Tubb3,Stx5,Tubb2a,Gosr2,Dctn4,Capza2,Copz1,Arfgap1,Tubb4b,Tuba1a,Arfgap3	3.0977e-16	90	REAC
Global developmental delay	Tubb2b,Dync1h1,Iars1,Sgpl1,Bcap31,Atp1a1,Ccdc47,Lonp1,Copb2,Farsb,Pdha1,Pafah1b1,Mars1,Emc1,Macf1,Pdhb,Rala,Aimp1,Asns,Ap2m1,Ogdh,Sucla2,Lrpprc,Lamb1,Arl6,Mcm7,Aimp2,Psmc3,Qars1,Huwe1,Sdhc,Nup133,Ap1b1,Myo5a,Atp6v1b2,Ptpn23,Slc25a1,Atp6v1a,Lars1,Arcn1,Puf60,Grb10,Hccs,Pycr1,Psmd12,Ogdhl,Naa15,Cnot1,Hnrnph2,Smc1a,Pycr2,Hnrnpr,Cad,Slc1a4,Acadm,Dld,Yif1b,Umps,Aaas,Ctbp1,Atad1,Ap1g1,Sdhb,Map2k2,Sigma…	8.12573e-16	1834	HP
Huntington disease	Tubb2b,Tuba1c,Uqcrc1,Ap2b1,Ap2m1,Psmd1,Hdac1,Psmc3,Sdhc,Cyc1,Psmc2,Psmc1,Psma1,Psmd12,Actr1a,Kif5b,Hdac2,Uqcrb,Uqcrfs1,Sdhb,Psmc6,Cox4i1,Actr1b,Psmc5,Ap2a1,Psmd3,Polr2c,Gnaq,Psmd4,Ap2s1,Psmb1,Ndufa4,Tuba1b,Tgm2,Tuba4a,Polr2b,Ap2a2,Polr2a,Dctn1,Atp5pd,Bax,Ndufb10,Tubb5,Klc2,Uqcr10,Ndufs1,Psma2,Sdha,Psmb4,Psmd14,Atp5po,Psmd7,Psmb3,Psma7,Itpr1,Ndufa9,Psmc4,Sdhd,Psmd13,Pik3r4,Mtco2,Psmd6,Atp5f1d,Gpx3…	1.78347e-15	300	KEGG
unfolded protein binding	Cct6b,Dnajb11,Cct4,Cct2,Tomm20,Dnaja2,Cdc37,Dnaja3,Cct7,Hspa14,Uggt1,Dnajb6,Dnajb2,Ptges3,Tcp1,Grpel1,Cct8,Hsp90b1,Ube4b,Cct5,Cct3,Heatr3,Hsp90ab1,Nudc,St13,Hspa5,Hsp90aa1,Serpinh1,Trap1,Hspa9,Nudcd2,Npm1,Hspa8,Hspe1,Dnajb4,Erlec1	2.96603e-15	76	GO:MF
Ubiquitin-dependent degradation of Cyclin D	Psmd1,Psmc3,Psmc2,Psmc1,Psma1,Psmd12,Cdk4,Psmd5,Psmc6,Psmc5,Psmd3,Psmd4,Psmb1,Psme3,Psma2,Psmb4,Psmd14,Psmd7,Psmb3,Psma7,Psmc4,Psmd13,Psmd6,Psmd8,Psma3,Rps27a,Psmb7,Psmb5,Psmb2,Psmd11,Psmd2,Psma4,Psma5,Psme1,Psmb6,Psma6,Psmd10	3.08258e-15	50	REAC
aminoacyl-tRNA ligase activity	Iars1,Farsb,Mars1,Qars1,Lars1,Gars1,Farsa,Yars2,Kars1,Sars1,Rars1,Eprs1,NARS1,Cars1,Rars2,Hars1,Tars1,Aars2,Aars1,Dars1,Yars1,Tars3,Vars1,Wars1,Iars2	3.49388e-15	37	GO:MF
Proteasome	Psmd1,Psmc3,Psmc2,Psmc1,Psma1,Psmd12,Psmc6,Psmc5,Psmd3,Psmd4,Psmb1,Psme3,Psma2,Psmb4,Psmd14,Psmd7,Psmb3,Psma7,Psmc4,Psmd13,Psmd6,Psmd8,Psma3,Psmb7,Psmb5,Psmb2,Psmd11,Psmd2,Psma4,Psma5,Psme1,Psmb6,Psma6	3.53212e-15	47	KEGG
Hedgehog ligand biogenesis	Psmd1,Psmc3,Psmc2,Psmc1,Psma1,Psmd12,Psmd5,Sel1l,Psmc6,Psmc5,Psmd3,Psmd4,Psmb1,Os9,Derl2,Psme3,Psma2,Psmb4,Psmd14,Psmd7,Psmb3,Psma7,Psmc4,Psmd13,Psmd6,Psmd8,Psma3,Rps27a,Psmb7,Psmb5,Psmb2,Psmd11,Psmd2,Psma4,Psma5,Psme1,P4hb,Psmb6,Vcp,Psma6,Psmd10,Erlec1	3.71728e-15	62	REAC
Cross-presentation of soluble exogenous antigens (endosomes)	Psmd1,Psmc3,Psmc2,Psmc1,Psma1,Psmd12,Psmd5,Psmc6,Psmc5,Psmd3,Psmd4,Psmb1,Mrc2,Psme3,Psma2,Psmb4,Psmd14,Psmd7,Psmb3,Psma7,Psmc4,Psmd13,Psmd6,Psmd8,Psma3,Psmb7,Psmb5,Psmb2,Psmd11,Psmd2,Psma4,Psma5,Psme1,Psmb6,Psma6,Psmd10	4.11866e-15	48	REAC
Degradation of DVL	Psmd1,Psmc3,Psmc2,Psmc1,Psma1,Psmd12,Psmd5,Psmc6,Psmc5,Psmd3,Psmd4,Psmb1,Rbx1,Psme3,Psma2,Cul3,Psmb4,Psmd14,Psmd7,Psmb3,Psma7,Psmc4,Psmd13,Psmd6,Psmd8,Psma3,Rps27a,Psmb7,Psmb5,Psmb2,Psmd11,Dvl2,Psmd2,Psma4,Psma5,Psme1,Psmb6,Psma6,Psmd10	1.25518e-14	56	REAC
NIK-->noncanonical NF-kB signaling	Psmd1,Psmc3,Psmc2,Psmc1,Psma1,Psmd12,Psmd5,Psmc6,Psmc5,Psmd3,Psmd4,Psmb1,Ube2m,Cul1,Psme3,Psma2,Psmb4,Psmd14,Psmd7,Nfkb2,Psmb3,Psma7,Psmc4,Psmd13,Psmd6,Psmd8,Psma3,Rps27a,Psmb7,Psmb5,Psmb2,Psmd11,Psmd2,Psma4,Psma5,Psme1,Psmb6,Psma6,Psmd10	1.25518e-14	56	REAC
Dectin-1 mediated noncanonical NF-kB signaling	Psmd1,Psmc3,Psmc2,Psmc1,Psma1,Psmd12,Psmd5,Psmc6,Psmc5,Psmd3,Psmd4,Psmb1,Ube2m,Cul1,Psme3,Psma2,Psmb4,Psmd14,Psmd7,Nfkb2,Psmb3,Psma7,Psmc4,Psmd13,Psmd6,Psmd8,Psma3,Rps27a,Psmb7,Psmb5,Psmb2,Psmd11,Psmd2,Psma4,Psma5,Psme1,Psmb6,Psma6,Psmd10	1.25518e-14	56	REAC
FBXL7 down-regulates AURKA during mitotic entry and in early mitosis	Psmd1,Psmc3,Psmc2,Psmc1,Psma1,Psmd12,Psmd5,Psmc6,Psmc5,Psmd3,Psmd4,Psmb1,Rbx1,Cul1,Psme3,Psma2,Psmb4,Psmd14,Psmd7,Psmb3,Psma7,Psmc4,Psmd13,Psmd6,Psmd8,Psma3,Rps27a,Psmb7,Psmb5,Psmb2,Psmd11,Psmd2,Psma4,Psma5,Psme1,Psmb6,Psma6,Psmd10	1.84088e-14	54	REAC
Salmonella infection	Tubb2b,Dync1h1,Tuba1c,Dnm2,Rala,Rab5a,Cse1l,Arl8b,Cyfip1,Map2k3,Map2k6,Rras,Actr1a,Kif5b,Map2k2,Map2k1,Actr1b,Rab9a,Kpna4,Dync1li1,Arl8a,Exoc4,Actr2,Tuba1b,Arpc3,M6pr,Tuba4a,Map2k4,Acbd3,Dctn1,Ripk3,Snx18,Kpna3,Bax,Mapk3,Tubb5,Nckap1,Klc2,Raf1,Bak1,Snx9,Rps3,Arpc1b,Pak1,Arf6,Mapk1,Dync1li2,Gapdh,Arpc2,Ahnak2,Flnb,Cdc42,Dynll1,Rhoa,Rac1,Kpna1,Tradd,Actr3,Actg1,Actb,Exoc2,Pik3c3,Arpc4,Flnc,Klc1,Dct…	2.74074e-14	251	KEGG
mRNA 5'-UTR binding	Igf2bp3,Rsl1d1,Igf2bp1,Shmt2,Igf2bp2,Shmt1,Myh10,Gnl3,Rps7,Ddx3x,Dhx36,Syncrip,Rpl26,Rps14,Cct5,Rps13,Rps3a,Ncl,Rpl5,Larp1	3.07755e-14	25	GO:MF
Regulation of ornithine decarboxylase (ODC)	Psmd1,Psmc3,Psmc2,Psmc1,Psma1,Psmd12,Psmd5,Psmc6,Psmc5,Psmd3,Psmd4,Psmb1,Nqo1,Psme3,Psma2,Psmb4,Psmd14,Psmd7,Psmb3,Psma7,Psmc4,Psmd13,Psmd6,Psmd8,Psma3,Psmb7,Psmb5,Psmb2,Psmd11,Psmd2,Psma4,Psma5,Psme1,Psmb6,Psma6,Psmd10	3.79332e-14	50	REAC
Degradation of GLI1 by the proteasome	Psmd1,Psmc3,Psmc2,Psmc1,Psma1,Psmd12,Psmd5,Psmc6,Psmc5,Psmd3,Psmd4,Psmb1,Rbx1,Cul1,Psme3,Psma2,Psmb4,Psmd14,Psmd7,Psmb3,Psma7,Psmc4,Psmd13,Psmd6,Psmd8,Psma3,Rps27a,Psmb7,Psmb5,Psmb2,Psmd11,Psmd2,Psma4,Psma5,Psme1,Psmb6,Psma6,Psmd10	4.92595e-14	55	REAC
Regulation of RAS by GAPs	Psmd1,Psmc3,Psmc2,Psmc1,Psma1,Psmd12,Psmd5,Psmc6,Psmc5,Psmd3,Psmd4,Psmb1,Kras,Rbx1,Psme3,Psma2,Cul3,Psmb4,Psmd14,Psmd7,Psmb3,Rasa3,Psma7,Psmc4,Psmd13,Psmd6,Psmd8,Psma3,Rps27a,Psmb7,Psmb5,Psmb2,Psmd11,Psmd2,Psma4,Psma5,Nf1,Psme1,Psmb6,Psma6,Psmd10,Rasa4	5.18541e-14	65	REAC
Pathways of neurodegeneration - multiple diseases	Tubb2b,Tuba1c,Uqcrc1,Itpr3,Rab5a,Prkca,Psmd1,Psmc3,Sdhc,Cyc1,Map2k3,Psmc2,Psmc1,Map2k6,Sqstm1,Psma1,Psmd12,Actr1a,Kif5b,Ptgs2,Uqcrb,Uqcrfs1,Sdhb,Map2k2,Sigmar1,Psmc6,Map2k1,Cox4i1,Actr1b,Psmc5,Psmd3,Nras,Gnaq,Psmd4,Mcu,Mfn1,Psmb1,Derl1,Ndufa4,Atp2a2,Tuba1b,Kras,Tuba4a,Mfn2,Dctn1,Atp5pd,Bax,Ndufb10,Mapk3,Tubb5,Klc2,Uqcr10,Raf1,Ndufs1,Psma2,Sdha,Hsd17b10,Atxn2l,Bak1,Psmb4,Tardbp,Itpr2,Camk2d,Psmd14…	7.16632e-14	469	KEGG
Regulation of RUNX3 expression and activity	Psmd1,Psmc3,Psmc2,Psmc1,Psma1,Psmd12,Psmd5,Psmc6,Psmc5,Psmd3,Psmd4,Psmb1,Src,Psme3,Psma2,Psmb4,Psmd14,Psmd7,Psmb3,Psma7,Psmc4,Psmd13,Psmd6,Psmd8,Psma3,Rps27a,Psmb7,Psmb5,Psmb2,Psmd11,Psmd2,Psma4,Psma5,Psme1,Psmb6,Psma6,Psmd10	7.29659e-14	53	REAC
Proteasome degradation	H2ax,Nedd4,Psmc3,Psmc2,Psmc1,Psmd12,Psmd5,Psmc6,Psmc5,Psmd3,Psmd4,Psmb1,Psme3,Psma2,Psmb4,Psmd7,Psma7,Psmc4,Psmd13,Psmd6,Rpn1,Psmd8,Psma3,Psmb7,Psmb5,Psmb2,Psmd11,Uba1,Psmd2,Psma4,Rpn2,Psma5,H2az1,Psme1,Psmb6,Psma6	8.83018e-14	51	WP
ubiquitin protein ligase binding	Uqcrc1,Rala,Psmd1,Lrpprc,Sqstm1,Rangap1,Hm13,Prkaca,Abcb1b,Xrcc5,Spart,Scamp3,Cct2,Prkacb,Dnaja1,Ralb,Ube2k,Derl1,Otub1,Dnm1l,Faf2,Tuba1b,Bag6,Ube2n,Trim28,Polr2a,Aup1,Bag2,Mfn2,Rbx1,Prkar2b,Cul1,Erlin2,Tubb5,Cul3,Smad2,Snx9,Wfs1,Tsg101,Srprb,Cul4b,Cul4a,Pcbp2,Dnajb2,Eif4e2,Ube2l3,Nploc4,Tcp1,Psma3,Actg1,Cul2,Rps27a,Rpl23,Prkar1a,Rpl11,Triobp,Pa2g4,Cacybp,Rtn4,Calr,Gpi,Hsp90ab1,Hspa5,Hsp90aa1,Rpl…	9.10527e-14	301	GO:MF
Ubiquitin Mediated Degradation of Phosphorylated Cdc25A	Psmd1,Psmc3,Psmc2,Psmc1,Psma1,Psmd12,Psmd5,Psmc6,Psmc5,Psmd3,Psmd4,Psmb1,Psme3,Psma2,Psmb4,Psmd14,Psmd7,Psmb3,Psma7,Psmc4,Psmd13,Psmd6,Psmd8,Psma3,Rps27a,Psmb7,Psmb5,Psmb2,Psmd11,Psmd2,Psma4,Psma5,Psme1,Psmb6,Psma6,Psmd10	1.06682e-13	51	REAC
Autodegradation of the E3 ubiquitin ligase COP1	Psmd1,Psmc3,Psmc2,Psmc1,Psma1,Psmd12,Psmd5,Psmc6,Psmc5,Psmd3,Psmd4,Psmb1,Psme3,Psma2,Psmb4,Psmd14,Psmd7,Psmb3,Psma7,Psmc4,Psmd13,Psmd6,Psmd8,Psma3,Rps27a,Psmb7,Psmb5,Psmb2,Psmd11,Psmd2,Psma4,Psma5,Psme1,Psmb6,Psma6,Psmd10	1.06682e-13	51	REAC
tRNA aminoacylation for protein translation	Iars1,Farsb,Mars1,Qars1,Lars1,Gars1,Farsa,Yars2,Kars1,Sars1,Rars1,Eprs1,NARS1,Cars1,Rars2,Hars1,Tars1,Aars2,Aars1,Dars1,Tars3,Vars1,Wars1,Iars2	1.07034e-13	36	GO:BP
small GTPase binding	Iqgap1,Rap1a,Ranbp2,Cyfip1,Farp1,Rin1,Myo5a,Rangap1,Prkaca,Ap1g1,Map2k1,Arhgef2,Picalm,Ap3m1,Exoc4,Arhgap1,Pak2,Ehd1,Iqgap3,Dnm1l,Trip11,Gga2,Mfn2,Stx4,Rcc2,Xpo5,Afdn,Nckap1,Cdc42bpb,Nup153,Raf1,Fer,Kntc1,Ndrg1,Coro1c,Eps8,Myo1c,Nsf,Ankfy1,Gapvd1,Rac1,Cav1,Rcc1,Diaph1,Exoc2,Rab8a,Rabgap1,Dvl2,Rab3gap1,Atp7a,Rab7a,Flna,Strip1,Acap2,Golga5,Mycbp2,Arhgdib,Tnpo3,Dock5,Pfn1,Srgap2,Atp6ap1,Vcl	1.09632e-13	223	GO:MF
Regulation of HSF1-mediated heat shock response	Ranbp2,Nup155,Nup133,Nup93,Nup160,Aaas,Rpa1,Hspa4l,Nup205,Nup107,Nup54,Hsph1,Nup85,Nup43,Ndc1,Bag2,Hspa14,Mapk3,Nup153,Sec13,Dnajc7,Seh1l,Mapk1,Dnajb6,Rpa3,Nup88,Nup50,Tpr,Ccar2,Nup35,St13,Nup188,Dnajc2,Hspa5,Hspa9,Bag3,Nup37,Nup214,Hspa8,Ywhae,Gsk3b	1.89087e-13	64	REAC
structural constituent of cytoskeleton	Tubb2b,Actbl2,Tuba1c,Lmnb2,Epb41l3,Actr2,Tuba1b,Arpc3,Tuba4a,Pls3,Sptbn1,Tubb5,Add3,Arpc1b,Arpc2,Add1,Actr3,Actg1,Actb,Plec,Arpc4,Tubg1,Tubb6,Tpm1,Tubb3,Vim,Tubb2a,Lmna,Lmnb1,Actn4,Tubb4b,Tuba1a	2.63577e-13	68	GO:MF
Autodegradation of Cdh1 by Cdh1:APC/C	Psmd1,Psmc3,Psmc2,Psmc1,Psma1,Psmd12,Psmd5,Psmc6,Psmc5,Psmd3,Psmd4,Psmb1,Psme3,Psma2,Psmb4,Psmd14,Psmd7,Psmb3,Psma7,Psmc4,Psmd13,Psmd6,Psmd8,Psma3,Cdc16,Rps27a,Anapc4,Psmb7,Psmb5,Psmb2,Psmd11,Psmd2,Psma4,Anapc7,Anapc1,Psma5,Psme1,Psmb6,Psma6,Psmd10	3.01643e-13	62	REAC
Citrate cycle (TCA cycle)	Idh3b,Pdha1,Pdhb,Ogdh,Sucla2,Suclg2,Sdhc,Pck2,Ogdhl,Dld,Sdhb,Suclg1,Dlst,Idh3g,Idh1,Dlat,Idh2,Sdha,Fh,Idh3a,Sdhd,Acly,Aco2,Mdh2,Cs	4.23395e-13	32	KEGG
ABC-family proteins mediated transport	Abcd3,Psmd1,Psmc3,Psmc2,Psmc1,Psma1,Psmd12,Psmd5,Sel1l,Psmc6,Abcf1,Psmc5,Psmd3,Eif2s3x,Psmd4,Psmb1,Derl1,Abcb10,Os9,Derl2,Erlin2,Psme3,Psma2,Psmb4,Psmd14,Abcb7,Psmd7,Pex3,Abcc1,Eif2s2,Psmb3,Psma7,Psmc4,Erlin1,Psmd13,Psmd6,Eif2s1,Psmd8,Psma3,Rps27a,Psmb7,Psmb5,Psmb2,Psmd11,Psmd2,Psma4,Psma5,Psme1,Psmb6,Vcp,Psma6,Psmd10,Erlec1	6.02562e-13	99	REAC
Carbon metabolism	Idh3b,Pdha1,Acat1,Got2,Pdhb,Ogdh,Sucla2,Suclg2,Pfkp,Sdhc,Pfkl,Pfkm,Ogdhl,Dld,Sdhb,Suclg1,Echs1,Shmt2,Dlst,Shmt1,Idh3g,Acads,Idh1,Dlat,Idh2,Sdha,Fh,Adpgk,Acox1,Tkt,Idh3a,Glud1,Gapdh,Prps1l3,Prps2,Sdhd,Phgdh,Aco2,Tkfc,Mmut,Cat,Me1,Adh5,Pccb,Hk1,Pkm,Gpt2,Gpi,Mdh2,Tpi1,Cs,Psat1,Hk2,Pgk1	6.12219e-13	120	KEGG
Cdc20:Phospho-APC/C mediated degradation of Cyclin A	Cdk1,Psmd1,Psmc3,Psmc2,Psmc1,Psma1,Psmd12,Psmd5,Psmc6,Psmc5,Psmd3,Psmd4,Psmb1,Psme3,Psma2,Psmb4,Psmd14,Psmd7,Mad2l1,Psmb3,Psma7,Bub3,Psmc4,Psmd13,Psmd6,Psmd8,Psma3,Cdc16,Rps27a,Anapc4,Psmb7,Psmb5,Psmb2,Psmd11,Psmd2,Psma4,Anapc7,Anapc1,Psma5,Psme1,Psmb6,Psma6,Psmd10	7.22362e-13	71	REAC
MAPK6/MAPK4 signaling	Cdk1,Psmd1,Psmc3,Psmc2,Psmc1,Psma1,Psmd12,Prkaca,Psmd5,Psmc6,Psmc5,Psmd3,Psmd4,Prkacb,Psmb1,Pak2,Xpo1,Psme3,Psma2,Psmb4,Psmd14,Psmd7,Psmb3,Psma7,Psmc4,Cdc42,Rac1,Psmd13,Psmd6,Psmd8,Psma3,Rps27a,Psmb7,Psmb5,Psmb2,Psmd11,Psmd2,Psma4,Psma5,Psme1,Psmb6,Psma6,Psmd10	7.22362e-13	71	REAC
Degradation of beta-catenin by the destruction complex	Psmd1,Psmc3,Psmc2,Psmc1,Psma1,Psmd12,Ctbp1,Psmd5,Psmc6,Psmc5,Psmd3,Psmd4,Psmb1,Rbx1,Ctbp2,Cul1,Psme3,Psma2,Psmb4,Ppp2r1a,Psmd14,Psmd7,Ppp2r5d,Psmb3,Psma7,Psmc4,Psmd13,Psmd6,Psmd8,Psma3,Rps27a,Psmb7,Psmb5,Psmb2,Psmd11,Psmd2,Psma4,Psma5,Psme1,Ctnnb1,Psmb6,Ppp2ca,Gsk3b,Psma6,Psmd10	1.05725e-12	77	REAC
ADP binding	Atp1a1,Lonp1,Ruvbl2,Msh6,Ruvbl1,Msh2,Myh10,Tap2,Tap1,Glud1,Prkag1,Prps2,Atp5f1a,Myh9,Myo7a,Cyb5r3,Pkm,Atp5f1b,Hspa8,Vcp,Chordc1,H1-4,Pgk1	1.16876e-12	37	GO:MF
translation initiation factor activity	Eif4g1,Eif3b,Eif2b4,Eif2b3,Eif3i,Eif3l,Eif2s3x,Eif2b1,Eif3a,Eif3h,Eif3f,Eif3k,Eif3m,Eif3e,Eif2b5,Eif2a,Eif5b,Eif2s2,Eif3c,Eif3d,Eif4e2,Eif3g,Eif2b2,Eif2s1,Eif1ax,Eif4a1,Eif2d,Eif5	1.36076e-12	55	GO:MF
Degradation of AXIN	Psmd1,Psmc3,Psmc2,Psmc1,Psma1,Psmd12,Psmd5,Psmc6,Psmc5,Psmd3,Psmd4,Psmb1,Psme3,Psma2,Psmb4,Psmd14,Psmd7,Psmb3,Psma7,Psmc4,Psmd13,Psmd6,Psmd8,Psma3,Rps27a,Psmb7,Psmb5,Psmb2,Psmd11,Psmd2,Psma4,Psma5,Psme1,Psmb6,Psma6,Psmd10	1.83542e-12	54	REAC
Spinocerebellar ataxia	Nop56,Itpr3,Prkca,Psmd1,Psmc3,Psmc2,Psmc1,Psma1,Psmd12,Psmc6,Rbpj,Psmc5,Psmd3,Pum1,Gnaq,Psmd4,Mcu,Psmb1,Afg3l1,Atxn10,Pum2,Atp2a2,Afg3l2,Psma2,Atxn2l,Psmb4,Itpr2,Psmd14,Psmd7,Psmb3,Psma7,Itpr1,Psmc4,Gtf2b,Psmd13,Pik3r4,Psmd6,Opa1,Psmd8,Tbpl1,Wipi2,Psma3,Psmb7,Psmb5,Psmb2,Pik3c3,Vdac3,Psmd11,Rb1cc1,Psmd2,Psma4,Vdac2,Slc25a4,Vdac1,Psma5,Slc25a5,Mtor,Psmb6,Psma6	1.87692e-12	141	KEGG
SCF(Skp2)-mediated degradation of p27/p21	Psmd1,Psmc3,Psmc2,Psmc1,Psma1,Psmd12,Cdk4,Psmd5,Psmc6,Psmc5,Psmd3,Psmd4,Psmb1,Cul1,Psme3,Psma2,Psmb4,Psmd14,Psmd7,Psmb3,Psma7,Psmc4,Psmd13,Psmd6,Psmd8,Psma3,Rps27a,Psmb7,Psmb5,Psmb2,Psmd11,Psmd2,Psma4,Psma5,Psme1,Psmb6,Psma6,Psmd10	3.95462e-12	60	REAC
Spliceosome	Prpf8,Dhx15,Snrnp200,Puf60,Prpf19,U2af1,Sf3b1,Sf3a3,Prpf6,Srsf6,Prpf4,Hnrnpm,Prpf40a,Sf3b3,Ncbp1,Ddx5,U2af2,Snu13,Snrpd1,Tra2a,Srsf2,Snrnp40,Ctnnbl1,Tra2b,Prpf31,Srsf7,Sf3a1,Alyref,Rbm17,Ddx39b,Pcbp1,Hnrnpk,Snrpb,Snrpb2,Ddx46,Srsf3,Hnrnpa3,Xab2,Usp39,Fus,Hnrnpu,Sf3b2,Phf5a,U2surp,Eif4a3,Snrpd3,Hnrnpa1,Dhx16,Ddx42,Snrpe,Snrpg,Thoc2,Srsf1,Eftud2,Snrpd2,Ddx23,Hspa8,Cherp,Thoc1,Snrnp70,Rbm25	4.61943e-12	151	KEGG
COPI-dependent Golgi-to-ER retrograde traffic	Tubb2b,Tuba1c,Copb2,Copa,Copg1,Kif2c,Arcn1,Sec22b,Kif5b,Gbf1,Tmed3,Tmed2,Nbas,Kif2a,Copb1,Copg2,Tuba1b,Tuba4a,Kif22,Zw10,Arf4,Cope,Kifc1,Arf3,Kif1b,Arf5,Nsf,Copz2,Kif11,Kdelr3,Rab1A,Kif15,Napa,Tmed7,Surf4,Tmed10,Arfgap2,Tmed9,Tubb6,Rab1b,Tubb3,Tubb2a,Copz1,Arfgap1,Tubb4b,Tuba1a,Kif21a,Arfgap3	5.07354e-12	88	REAC
APC/C:Cdc20 mediated degradation of Securin	Psmd1,Psmc3,Psmc2,Psmc1,Psma1,Psmd12,Psmd5,Psmc6,Psmc5,Psmd3,Psmd4,Psmb1,Psme3,Psma2,Psmb4,Psmd14,Psmd7,Psmb3,Psma7,Psmc4,Psmd13,Psmd6,Psmd8,Psma3,Cdc16,Rps27a,Anapc4,Psmb7,Psmb5,Psmb2,Psmd11,Psmd2,Psma4,Anapc7,Anapc1,Psma5,Psme1,Psmb6,Psma6,Psmd10	6.80406e-12	66	REAC
actin filament binding	Iqgap1,Myo1b,Cyfip1,Myh15,Myo5a,Myo1d,Utrn,Mprip,Tpm3-rs7,Iqgap3,Actr2,Flii,Arpc3,Myh10,Lima1,Pls3,Ctnna1,Sptbn1,Afdn,Myo1e,Twf1,Marcks,Dstn,Coro1c,Add3,Myo1c,Arpc1b,Fmnl3,Dbn1,Fermt2,Wdr1,Arpc2,Add1,Sptan1,Map1s,Myh9,Actr3,Fscn1,Plec,Myo7a,Arpc4,Triobp,Hip1,Syne3,Svil,Dbnl,Tpm1,Tmem201,Flna,Capza2,Actn4,Actn1,Eef2,Anxa6,Lcp1	7.52492e-12	194	GO:MF
ribosome binding	Ccdc47,Srp72,Ncln,Abcf1,Nomo1,Srp68,Rack1,Spcs1,Rpsa,Oxa1l,Bag6,Maip1,Sec61g,Gemin5,Eif2a,Eif3c,Eif2s1,Mrps27,Rictor,Tmco1,Rpn2,Sec61a1,Impact,Efl1,Dnajc2,Hspa5,Eif6,Mtor,Eef2	7.61892e-12	62	GO:MF
APC/C:Cdh1 mediated degradation of Cdc20 and other APC/C:Cdh1 targeted proteins in late mitosis/early G1	Psmd1,Psmc3,Psmc2,Psmc1,Psma1,Psmd12,Psmd5,Psmc6,Psmc5,Psmd3,Psmd4,Psmb1,Aurkb,Psme3,Psma2,Psmb4,Psmd14,Psmd7,Psmb3,Psma7,Psmc4,Psmd13,Psmd6,Psmd8,Psma3,Cdc16,Rps27a,Anapc4,Psmb7,Psmb5,Psmb2,Psmd11,Psmd2,Psma4,Anapc7,Anapc1,Plk1,Psma5,Psme1,Psmb6,Psma6,Psmd10	9.9278e-12	72	REAC
Oxygen-dependent proline hydroxylation of Hypoxia-inducible Factor Alpha	Psmd1,Psmc3,Psmc2,Psmc1,Psma1,Psmd12,Psmd5,Psmc6,Psmc5,Psmd3,Psmd4,Psmb1,Rbx1,Psme3,Psma2,Psmb4,Psmd14,Psmd7,Psmb3,Psma7,Psmc4,Psmd13,Psmd6,Psmd8,Psma3,Cul2,Rps27a,Psmb7,Psmb5,Psmb2,Psmd11,Psmd2,Psma4,Psma5,Psme1,Eloc,Psmb6,Psma6,Psmd10	1.12474e-11	64	REAC
TCA cycle	Idh3b,Pdha1,Pdhb,Ogdh,Sucla2,Suclg2,Sdhc,Dld,Sdhb,Suclg1,Dlst,Pdk3,Idh3g,Dlat,Idh2,Sdha,Fh,Idh3a,Sdhd,Aco2,Pdk1,Pdhx,Mdh2,Cs,Pdp1	1.27791e-11	31	WP
Transport of Mature mRNA derived from an Intron-Containing Transcript	Ranbp2,Nup155,Nup133,Nup93,Nup160,Aaas,Nup205,Nup107,U2af1,Nup54,Nup85,Srsf6,Nup43,Ndc1,Ncbp1,U2af2,Srsf2,Nup153,Ddx39a,Sec13,Seh1l,Srsf11,Srsf7,Alyref,Ddx39b,Nup88,Thoc6,Srsf3,Nup50,Nxf1,Tpr,Eif4a3,Nup35,Nup188,Thoc2,Srsf1,Nup37,Nup214,Thoc1,Rnps1,Poldip3	1.67015e-11	70	REAC
Asymmetric localization of PCP proteins	Psmd1,Psmc3,Psmc2,Psmc1,Psma1,Psmd12,Psmd5,Psmc6,Psmc5,Psmd3,Psmd4,Psmb1,Psme3,Psma2,Psmb4,Psmd14,Psmd7,Psmb3,Psma7,Psmc4,Psmd13,Psmd6,Psmd8,Psma3,Rps27a,Psmb7,Psmb5,Psmb2,Psmd11,Dvl2,Psmd2,Psma4,Psma5,Psme1,Psmb6,Psma6,Psmd10	6.40279e-11	61	REAC
Activation of NF-kappaB in B cells	Psmd1,Psmc3,Psmc2,Psmc1,Psma1,Psmd12,Psmd5,Psmc6,Psmc5,Psmd3,Psmd4,Psmb1,Cul1,Psme3,Psma2,Psmb4,Psmd14,Psmd7,Psmb3,Psma7,Psmc4,Psmd13,Psmd6,Psmd8,Psma3,Rps27a,Psmb7,Psmb5,Psmb2,Psmd11,Psmd2,Psma4,Psma5,Psme1,Psmb6,Psma6,Psmd10	6.40279e-11	61	REAC
snRNP Assembly	Ranbp2,Nup155,Nup133,Nup93,Nup160,Aaas,Nup205,Nup107,Nup54,Nup85,Nup43,Ndc1,Snrpd1,Nup153,Gemin5,Sec13,Seh1l,Snrpb,Nup88,Nup50,Gemin4,Tpr,Wdr77,Snrpd3,Snrpe,Nup35,Snrpg,Nup188,Snrpd2,Nup37,Nup214	9.62728e-11	46	REAC
CDK-mediated phosphorylation and removal of Cdc6	Psmd1,Psmc3,Psmc2,Psmc1,Psma1,Psmd12,Psmd5,Psmc6,Psmc5,Psmd3,Psmd4,Psmb1,Psme3,Psma2,Psmb4,Psmd14,Psmd7,Psmb3,Psma7,Psmc4,Psmd13,Psmd6,Psmd8,Psma3,Cdc16,Rps27a,Anapc4,Psmb7,Psmb5,Psmb2,Psmd11,Psmd2,Psma4,Anapc7,Anapc1,Psma5,Psme1,Psmb6,Psma6,Psmd10	2.01807e-10	71	REAC
Alzheimer disease	Tubb2b,Tuba1c,Uqcrc1,Itpr3,Psmd1,Psmc3,Lrp1,Sdhc,Cyc1,Psmc2,Psmc1,Psma1,Psmd12,Kif5b,Ptgs2,Uqcrb,Uqcrfs1,Sdhb,Map2k2,Psmc6,Map2k1,Cox4i1,Psmc5,Rtn3,Psmd3,Nras,Gnaq,Psmd4,Slc39a7,Mcu,Psmb1,Ncstn,Ndufa4,Atp2a2,Tuba1b,Adam10,Kras,Tuba4a,Atp5pd,Ndufb10,Mapk3,Tubb5,Klc2,Uqcr10,Raf1,Ndufs1,Psma2,Sdha,Hsd17b10,Psmb4,Itpr2,Psmd14,Atp5po,Psmd7,Psmb3,Csnk2b,Psma7,Mapk1,Itpr1,Ndufa9,Gapdh,Psmc4,Slc39a11,Sdh…	2.66376e-10	380	KEGG
Transport of the SLBP independent Mature mRNA	Ranbp2,Nup155,Nup133,Nup93,Nup160,Aaas,Nup205,Nup107,Nup54,Nup85,Nup43,Ndc1,Ncbp1,Nup153,Sec13,Seh1l,Alyref,Nup88,Nup50,Nxf1,Tpr,Nup35,Nup188,Nup37,Nup214	3.05265e-10	33	REAC
Transport of Mature mRNA Derived from an Intronless Transcript	Ranbp2,Nup155,Nup133,Nup93,Nup160,Aaas,Nup205,Nup107,Nup54,Nup85,Nup43,Ndc1,Ncbp1,Sympk,Nup153,Sec13,Seh1l,Alyref,Cpsf3,Nup88,Nup50,Nxf1,Tpr,Nup35,Nup188,Nup37,Nup214,Cpsf1	3.27978e-10	40	REAC
mitochondrial translation	Lrpprc,Dap3,Ptcd3,Gars1,Shmt2,Mrpl3,Mrpl15,Yars2,Mrps2,Mrpl37,Mrps16,Mrpl9,Trmt10c,Mrps34,Mrps22,Rars2,Tufm,Hars1,Mrpl4,Mrps30,Mrps9,Aars2,Mrps7,Mrpl45,Mrpl10,Mrpl44,Mrps25,Mrpl47,Mrpl46,Mrpl11,Mrpl13,Mrps27,Tsfm,Mrpl21,Mrps26,Iars2,Mrpl20,Mrps5,Mrps31,Mrpl17,Mrpl39	3.33568e-10	125	GO:BP
Coronavirus disease - COVID-19	Rpl31,Prkca,Rps15,Rpl21,Rplp1,Rpl17,Rplp2,Rpsa,Rps12,Rpl36,Il6st,Mapk3,Rplp0,Stat3,Rps17,Rps3,Tbk1,Rps20,Stat1,Rpl32,Rpl9,Rpl19,C1qc,Mapk1,Rps4x,Rps7,Rpl22l1,Rpl4,Rpl3,Rps10,Rps26,Rpl27a,C1qb,Rps6,Rpl18a,Rpl10a,Rpl26,Rps8,Jak1,Rps19,Rps27a,Rpl23,Rpl12,Rps5,Rpl11,Rpl7,Rpl15,Rpl6,Rpl34,Rpl13a,Rpl14,Rps15a,Rps2,Rpl8,Rpl24,Rps14,Rpl23a,Rpl38,Rpl7a,Rpl35a,Rps16,C1qa,Rps13,Rps9,Rps3a,Rps11,Rpl30,Rps18,…	5.86864e-10	242	KEGG
G2/M Checkpoints	H2ax,Mcm3,Mcm5,Cdk1,Psmd1,Mcm7,Psmc3,Psmc2,Psmc1,Psma1,Psmd12,Psmd5,Rfc4,Rfc2,Rpa1,Psmc6,Mcm4,Psmc5,Psmd3,Psmd4,Psmb1,Ywhab,Ube2n,Rfc5,Rfc3,Psme3,Psma2,Psmb4,Psmd14,Mcm6,Psmd7,Psmb3,Psma7,H4f16,Psmc4,Psmd13,Hist2h2bb,Psmd6,Rpa3,Mcm2,Psmd8,Psma3,Rps27a,Psmb7,Psmb5,Mre11,Psmb2,Psmd11,Psmd2,Orc5,Psma4,Orc3,Orc4,Psma5,Psme1,H2bu1,Babam2,Psmb6,Ywhah,Ywhae,Sfn,Ywhaq,Psma6,Psmd10	7.11052e-10	150	REAC
Translation factors	Eif4g1,Eif3b,Eif2b4,Eif2b3,Eif3i,Eif4g3,Eif2s3x,Eif2b1,Eif3a,Eif4g2,Eif3h,Eef1a1,Eif3f,Eif3e,Eif2b5,Eif2s2,Eif3c,Eef1b,Eif3d,Etf1,Eif3g,Eif2b2,Eif2s1,Eif5a,Eif4a1,Eef1d,Eif6,Pabpc1,Eef1g,Eef2,Eif5	7.86909e-10	49	WP
Transport of the SLBP Dependant Mature mRNA	Ranbp2,Nup155,Nup133,Nup93,Nup160,Aaas,Nup205,Nup107,Nup54,Nup85,Nup43,Ndc1,Ncbp1,Nup153,Sec13,Seh1l,Alyref,Nup88,Nup50,Nxf1,Tpr,Nup35,Nup188,Nup37,Nup214	9.55251e-10	34	REAC
single-stranded DNA binding	Lonp1,Mcm3,Mcm5,Lrpprc,Mcm7,Hmgb1,Rpa1,Mcm4,Top1,Ssbp1,Fubp3,Pura,Msh2,Smc4,Smc2,Mcm6,Ybx1,Pcbp3,Purb,Pcbp2,Alyref,Tsn,Pcbp1,Samhd1,Hnrnpk,Rpa3,Mcm2,Dhx36,Hnrnpu,Hnrnpa1,Hmces,Nup35,Ncl,Anxa1,Mlh1,Hnrnpa2b1	1.07763e-09	107	GO:MF
Regulation of PTEN stability and activity	Psmd1,Nedd4,Psmc3,Psmc2,Psmc1,Psma1,Psmd12,Psmd5,Psmc6,Psmc5,Psmd3,Psmd4,Psmb1,Psme3,Psma2,Psmb4,Psmd14,Psmd7,Psmb3,Csnk2b,Psma7,Psmc4,Psmd13,Psmd6,Psmd8,Psma3,Rps27a,Psmb7,Psmb5,Psmb2,Psmd11,Psmd2,Psma4,Psma5,Psme1,Psmb6,Psma6,Psmd10	1.09467e-09	68	REAC
protein stabilization	Ncln,Chp1,Cct4,Gnaq,Cct2,Stx12,Gtpbp4,Bag6,Flot2,Bag2,Cdc37,Dnaja3,Cct7,Plpp3,Nckap1,Flot1,P3h1,Wfs1,Lamp2,Irgm1,Rps7,Gapdh,Atp1b3,Ptges3,Tcp1,Sugt1,Rpl23,Stxbp1,Rpl11,Rab3gap1,Rtn4,Hip1,Cct8,Rab21,Cct5,Phb,Cct3,Calr,Hsp90ab1,Phb2,Hsp90aa1,Rpl5,Aak1,Flna,Bag3,Lamp1,Npm1,Ppib,Pfn1,Hspd1	2.16693e-09	183	GO:BP
Fatty acid metabolism	Acat1,Acadvl,Cpt1a,Acadm,Cpt2,Hadha,Hacd3,Echs1,Acadsb,Hsd17b8,Acsl3,Elovl1,Fasn,Acaca,Acadl,Acaa2,Acads,Tecr,Hsd17b4,Hadhb,Acsl1,Hacd2,Acox1,Cbr4,Acaa1a,Fads2,Acsl5,Hsd17b12,Acsl4,Hadh,Mecr,Scp2	2.59391e-09	62	KEGG
tricarboxylic acid cycle	Idh3b,Ogdh,Sucla2,Suclg2,Sdhc,Ogdhl,Sdhb,Suclg1,Dlst,Idh3g,Sdha,Fh,Idh3a,Sdhd,Aco2,Mdh2,Cs	2.68604e-09	25	GO:BP
heat shock protein binding	Ogdh,Cdk1,Nr3c1,Ahsa1,Fkbp4,Dnaja1,Dlst,Tomm34,Dnajc10,Bag6,Bag2,Cdc37,Lman2,Dnaja3,Hspa14,Bax,Bak1,Rps3,Fkbp5,Dnajc7,Dnajb6,Dnajb2,Hnrnpk,Ptges3,Tpr,Tfrc,Cltc,Stip1,Hsp90ab1,St13,Dnajc2,Hspa5,Kpnb1,Unc45a,Hspa9,Hspa8,Dnajb12,Chordc1,Faf1	3.38951e-09	127	GO:MF
Interleukin-1 signaling	Psmd1,Psmc3,Psmc2,Psmc1,Map2k6,Sqstm1,Psma1,Psmd12,Psmd5,Hmgb1,Psmc6,Psmc5,Psmd3,Psmd4,Psmb1,Ube2n,Rbx1,Cul1,Psme3,Psma2,Psmb4,Psmd14,Psmd7,Nfkb2,Psmb3,Psma7,Psmc4,Psmd13,Psmd6,Psmd8,Psma3,Rps27a,Psmb7,Psmb5,Psmb2,Psmd11,Psmd2,Psma4,Psma5,Psme1,Psmb6,Psma6,Psmd10,Tab1	3.48055e-09	88	REAC
ubiquitin-dependent ERAD pathway	Bcap31,Ccdc47,Psmc6,Derl1,Faf2,Dnajc10,Bag6,Aup1,Os9,Derl2,Erlin2,Ecpas,Wfs1,Man1b1,Dnajb2,Erlin1,Nploc4,Cav1,Amfr,Canx,Hsp90b1,Ube4b,Calr,Trim25,Usp14,Hspa5,Dnajb12,Vcp,Faf1,Erlec1	4.01999e-09	77	GO:BP
Nuclear Pore Complex (NPC) Disassembly	Cdk1,Ranbp2,Nup155,Nup133,Nup93,Nup160,Aaas,Nup205,Nup107,Nup54,Nup85,Nup43,Ndc1,Nup153,Sec13,Seh1l,Nup88,Nup50,Tpr,Nup35,Nup188,Nup37,Nup214	5.43623e-09	31	REAC
apoptotic mitochondrial changes	Dap3,Fam162a,Rhot2,Timm50,Aifm1,Sh3glb1,Ghitm,Dnm1l,Acaa2,Mfn2,Rhot1,Bax,Fis1,Ndufs1,Bak1,Gclm,Slc35f6,Aifm2,Atg3,Plscr3,Parl,Opa1,Vps35,Higd1a,Mtch2,Ccar2,Vdac2,Slc25a4,Atp7a,Lmna,Slc25a5,Hk2,Gsk3a,Sfn,Gsk3b,Hspd1,Psmd10	5.44418e-09	113	GO:BP
Assembly of the pre-replicative complex	H2ac20,H2ax,Mcm3,Mcm5,Psmd1,Mcm7,Psmc3,Psmc2,Psmc1,Psma1,Psmd12,Psmd5,Psmc6,Mcm4,Psmc5,Psmd3,Psmd4,Psmb1,Psme3,Psma2,Psmb4,Psmd14,Mcm6,Psmd7,Kpna6,Psmb3,Psma7,H4f16,Psmc4,Psmd13,Hist2h2bb,Psmd6,Kpna1,Mcm2,Psmd8,Psma3,Cdc16,Rps27a,Anapc4,Psmb7,Psmb5,Psmb2,Psmd11,Psmd2,Orc5,Psma4,Hist1h2af,H3c13,Anapc7,Anapc1,Orc3,Orc4,Psma5,H2az1,Kpnb1,Psme1,H2bu1,Psmb6,Psma6,Psmd10	5.82478e-09	142	REAC
Hepatic steatosis	Iars1,Farsb,Mars1,Acad9,Acadvl,Gnas,Lrpprc,Cpt1a,Lars1,Pck2,Prkaca,Acadm,Lig3,Cpt2,Suclg1,Hadha,Mtx2,Lmnb2,Ptrh2,Farsa,Mrpl3,Etfb,Pold1,Etfdh,Acads,Kcnab2,Hsd17b4,Sptbn1,Etfa,Hadhb,Bcs1l,Nfs1,Acox1,Mrps7,Slc25a13,Gnb2,Mrpl44,Micos13,Yars1,Ndufaf1,Cav1,Tkfc,Prkar1a,Sar1b,Ddost,Ube4b,Hnrnpa1,Slc25a20,Hadh,Vps33a,Cavin1,Lmna,Unc45a,Hspg2,Atp6ap2,Vcp,Atp6ap1,Trappc11,Pnpla2,Hnrnpa2b1	6.15033e-09	148	HP
tRNA binding	Aimp1,Eif2s3x,Elp1,Nat10,Yars2,Eefsec,Kars1,Slfn9,Sars1,Rars1,Eef1a1,Xpo5,Trmt10c,Cars1,Eif2a,Aars2,Aars1,Rps10,Ssb,Mrps27,Rpl6,Xpot,Nsun2	6.35254e-09	50	GO:MF
Generalized hypotonia	Iars1,Sgpl1,Gfpt1,Ccdc47,Lonp1,Farsb,Pdha1,Dnm2,Emc1,Pdhb,Acad9,Ap2m1,Sucla2,Lrpprc,Cpt1a,Qars1,Huwe1,Nup133,Myo5a,Atp6v1b2,Atp6v1a,Lars1,Puf60,Slc25a10,Cnot1,Smc1a,Cad,Acadm,Dld,Yif1b,Ctbp1,Cpt2,Sdhb,Agk,Letm1,Mogs,Hadha,Timm50,Gars1,Galnt2,Dnm1,Cox4i1,Rps6ka3,Eif2b4,Eif2b3,Echs1,Mtx2,Spart,Acadsb,Nras,Pum1,Col6a3,Pigs,Eif2b1,Aifm1,Elp1,Ptrh2,Farsa,Ebp,Surf1,Atxn10,Aldh18a1,Ugdh,Acaca,Ppp1cb,Dnm…	8.57222e-09	798	HP
RHO GTPases Activate Formins	Tubb2b,Dync1h1,Rhoc,Tuba1c,Pafah1b1,Ranbp2,Kif2c,Nup133,Rangap1,Nup160,Nup107,Kif2a,Nup85,Dync1li1,Tuba1b,Nup43,Tuba4a,Src,Zw10,Aurkb,Rcc2,Xpo1,Kntc1,Ppp2r1a,Sec13,Fmnl3,Ppp1cc,Taok1,Mad2l1,Ppp2r5d,Seh1l,Dync1li2,Mapre1,Bub3,Cdc42,Dynll1,Rhoa,Rac1,Ahctf1,Diaph1,Actg1,Actb,Ercc6l,Dvl2,Tubb6,Plk1,Nudc,Tubb3,Tubb2a,Nup37,Tubb4b,Tuba1a,Ppp2ca,Pfn1,Srgap2	8.96373e-09	126	REAC
RUNX1 regulates transcription of genes involved in differentiation of HSCs	Psmd1,Psmc3,Psmc2,Psmc1,Psma1,Psmd12,Psmd5,Psmc6,Psmc5,Psmd3,Psmd4,Psmb1,Psme3,Psma2,Psmb4,Psmd14,Psmd7,Psmb3,Psma7,Psmc4,Psmd13,Psmd6,Psmd8,Psma3,Rps27a,Psmb7,Psmb5,Psmb2,Psmd11,Psmd2,Psma4,Psma5,Psme1,Psmb6,Psma6,Psmd10	1.07362e-08	66	REAC
Postmitotic nuclear pore complex (NPC) reformation	Nup155,Nup133,Rangap1,Nup93,Nup160,Nup205,Nup107,Nup85,Nup43,Ndc1,Sec13,Seh1l,Ran,Ahctf1,Rcc1,Nup35,Nup188,Nup37	1.27201e-08	21	REAC
Citric acid cycle (TCA cycle)	Idh3b,Ogdh,Sucla2,Suclg2,Sdhc,Dld,Sdhb,Suclg1,Dlst,Idh3g,Idh2,Sdha,Fh,Idh3a,Sdhd,Aco2,Mdh2,Cs	1.27201e-08	21	REAC
retrograde vesicle-mediated transport, Golgi to endoplasmic reticulum	Copb2,Copa,Rab6a,Arcn1,Sec22b,Rer1,Gbf1,Nbas,Scyl1,Lman2,Arf4,Pitpnb,Plpp3,Arf3,Arf5,Ergic1,Copz2,Kdelr3,Scfd1,Tmed10,Copz1	1.51785e-08	41	GO:BP
Regulation of Glucokinase by Glucokinase Regulatory Protein	Ranbp2,Nup155,Nup133,Nup93,Nup160,Aaas,Nup205,Nup107,Nup54,Nup85,Nup43,Ndc1,Nup153,Sec13,Seh1l,Nup88,Nup50,Tpr,Nup35,Nup188,Nup37,Nup214	2.25708e-08	30	REAC
Aminoacyl-tRNA biosynthesis	Iars1,Farsb,Mars1,Qars1,Lars1,Gars1,Farsa,Yars2,Kars1,Sars1,Rars1,Eprs1,NARS1,Cars1,Rars2,Hars1,Tars1,Aars2,Aars1,Dars1,Yars1,Tars3,Vars1,Wars1,Iars2	2.76073e-08	44	KEGG
High palate	Gfpt1,Ccdc47,Farsb,Pafah1b1,Mars1,Por,Lox,Arl6,Huwe1,Sdhc,Atp6v1b2,Slc25a1,Atp6v1a,Smchd1,Arcn1,Grb10,Pycr1,Col5a1,Ogdhl,Rras,Cnot1,Hnrnph2,Smc1a,Pycr2,Zmpste24,Ctbp1,Cpt2,Atad1,Mat2a,Ap1g1,Sdhb,Map2k2,Letm1,Mogs,Map2k1,Timm50,Nup107,Arhgef2,Rps6ka3,Rab23,Rras2,Mtx2,Nfix,Nras,Pum1,Smc3,Col6a3,Aifm1,Copb1,Ebp,Surf1,Yars2,Col3a1,Sec31a,Ppp1cb,Pura,Ddx6,Kras,Asph,Col6a1,Dst,Dhx30,Son,Il6st,Polr2a,Pi…	3.47023e-08	724	HP
Progressive	Sgpl1,Copb2,Nop56,Mars1,Emc1,Aimp1,Asns,Abcd3,Gnas,Lamb1,Aimp2,Qars1,Nup133,Vps13a,Sqstm1,Pycr2,Nup93,Nup160,Cad,Aaas,Atad1,Sigmar1,Map2k1,Inf2,Nup107,Pdxk,Dnajb11,Pum1,Col6a3,Aifm1,Elp1,Lmnb2,Nup85,Ptrh2,Yars2,Vps13c,Col4a5,Aldh18a1,Dnm1l,Slc33a1,Afg3l2,Col6a1,Eprs1,Erlin2,Myo1e,Klc2,Col6a2,Ndufs1,Mrps34,Uba5,Stim1,Gemin5,Tbk1,Rars2,Dnmt1,Prune1,Degs1,Aars2,Dars1,Glud1,Micos13,Erlin1,Opa1,Vars1,…	5.19183e-08	263	HP
Fatty acid beta-oxidation	Acat1,Acadvl,Cpt1a,Acadm,Dld,Cpt2,Hadha,Echs1,Acsl3,Acadl,Acads,Gk,Hadhb,Acsl1,Gpd2,Decr1,Acsl5,Acsl4,Slc25a20,Hadh,Tpi1,Gcdh,Pnpla2	5.23057e-08	34	WP
RNA helicase activity	Ddx1,Ddx17,Dhx15,Upf1,Snrnp200,Ddx50,G3bp1,Dhx30,Ddx21,Ddx19a,Ddx39a,Ddx3x,Ddx39b,Dhx36,Mtrex,Eif4a3,Ddx41,Ddx42,Ythdc2	6.3764e-08	38	GO:MF
MHC class II antigen presentation	Tubb2b,Dync1h1,Tuba1c,Ap2b1,Dnm2,Ap2m1,Kif2c,Ap1b1,Actr1a,Kif5b,Ap1g1,Dnm1,Actr1b,Ap2a1,Kif2a,Dync1li1,Ap2s1,Sec31a,Tuba1b,Tuba4a,Ap2a2,Kif22,Dctn1,Kifc1,Ap1m1,Kif1b,Sec13,Sec23a,Kif11,Dync1li2,Dynll1,Sec24d,Capzb,Kif15,Dctn2,Ctsb,Canx,Sar1b,Tubb6,Cltc,Sec24b,Sec24c,Tubb3,Tubb2a,Dctn4,Rab7a,Capza2,Tubb4b,Tuba1a,Kif21a,Ap1s1	7.47019e-08	118	REAC
UCH proteinases	H2ac20,Psmd1,Psmc3,Psmc2,Psmc1,Psma1,Psmd12,Psmd5,Psmc6,Ruvbl1,Psmc5,Psmd3,Psmd4,Psmb1,Uchl5,Psme3,Psma2,Ogt,Psmb4,Psmd14,Psmd7,Psmb3,Psma7,Psmc4,Psmd13,Psmd6,Psmd8,Psma3,Actb,Rps27a,Psmb7,Psmb5,Psmb2,Psmd11,Psmd2,Psma4,Hist1h2af,Psma5,Psme1,Psmb6,Actl6a,Psma6,Psmd10	9.81975e-08	92	REAC
retrograde transport, endosome to Golgi	Rab6a,Gbf1,Rab9a,Arl1,Dctn1,Snx2,Vamp3,Ube2o,Ankfy1,Arfrp1,Ykt6,Gosr1,Heatr5a,Vps26a,Vps35,Vps53,Vps26b,Rnf126,Snx5,Cltc,Stx5,Rab7a,Tbc1d17,Heatr5b,Ap1s1,Vps51,Snx6	1.00918e-07	71	GO:BP
Resolution of Sister Chromatid Cohesion	Tubb2b,Dync1h1,Tuba1c,Pafah1b1,Cdk1,Ranbp2,Kif2c,Nup133,Smc1a,Rangap1,Nup160,Nup107,Smc3,Kif2a,Nup85,Dync1li1,Tuba1b,Nup43,Tuba4a,Zw10,Aurkb,Rcc2,Pds5b,Xpo1,Kntc1,Ppp2r1a,Sec13,Ppp1cc,Taok1,Mad2l1,Ppp2r5d,Seh1l,Dync1li2,Mapre1,Bub3,Dynll1,Ahctf1,Ercc6l,Rad21,Tubb6,Plk1,Nudc,Tubb3,Tubb2a,Stag2,Nup37,Tubb4b,Tuba1a,Ppp2ca	1.0137e-07	112	REAC
COPI-independent Golgi-to-ER retrograde traffic	Tubb2b,Dync1h1,Tuba1c,Pafah1b1,Rab6a,Actr1a,Pla2g4a,Galnt2,Dync1li1,Tuba1b,Tuba4a,Dctn1,Rab18,Galnt1,Dync1li2,Pafah1b3,Dynll1,Capzb,Rab3gap1,Dctn2,Tubb6,Pafah1b2,Tubb3,Tubb2a,Dctn4,Capza2,Tubb4b,Tuba1a	1.0925e-07	47	REAC
Hedgehog 'on' state	Psmd1,Psmc3,Psmc2,Psmc1,Psma1,Psmd12,Psmd5,Psmc6,Psmc5,Psmd3,Psmd4,Psmb1,Rbx1,Psme3,Psma2,Cul3,Psmb4,Psmd14,Psmd7,Psmb3,Psma7,Psmc4,Psmd13,Psmd6,Psmd8,Psma3,Rps27a,Psmb7,Psmb5,Psmb2,Psmd11,Psmd2,Psma4,Cdc73,Psma5,Psme1,Psmb6,Psma6,Psmd10	1.41369e-07	80	REAC
SUMOylation of DNA replication proteins	Top2a,Top2b,Ranbp2,Nup155,Nup133,Rangap1,Nup93,Nup160,Aaas,Nup205,Top1,Nup107,Nup54,Nup85,Nup43,Ndc1,Aurkb,Nup153,Seh1l,Nup88,Nup50,Tpr,Nup35,Nup188,Nup37,Nup214	1.44774e-07	42	REAC
Ribosome biogenesis in eukaryotes	Nop56,Nop58,Heatr1,Utp6,Pwp2,Dkc1,Mdn1,Nat10,Emg1,Nvl,Wdr36,Gtpbp4,Tbl3,Wdr43,Utp18,Snu13,Wdr75,Xpo1,Gnl3,Nhp2,Pop1,Nmd3,Rbm28,Rpp30,Fbl,Csnk2b,Imp4,Gnl3l,Ran,Riok1,Spata5,Gnl2,Utp15,Gar1,Nxf1,Xrn1,Imp3,Nol6,Efl1,Riok2,Eif6,Utp14a,Utp4,Bms1	1.92494e-07	116	KEGG
Strabismus	Tubb2b,Sgpl1,Gfpt1,Bcap31,Lonp1,Pdha1,Emc1,Macf1,Sucla2,Gnas,Lrpprc,Arl6,Psmc3,Huwe1,Nup133,Myo5a,Atp6v1b2,Slc25a1,Atp6v1a,Arcn1,Puf60,Psmd12,Rras,Hnrnph2,Smc1a,Pycr2,Hnrnpr,Prkaca,Aldh3a2,Ctbp1,Ap1g1,Rfc2,Agk,Map2k2,Suclg1,Letm1,Slc2a1,Hadha,Map2k1,Timm50,Galnt2,Rbpj,Arhgef2,Rps6ka3,Rras2,Echs1,Shmt2,Nbas,Dhcr24,Acadsb,Nfix,Dkc1,Mpdu1,Nras,Atad3,Smc3,Col6a3,Comt,Lbr,Ptrh2,Prkacb,Surf1,Yars2,Mrps…	1.93953e-07	1081	HP
Endocytosis	Ap2b1,Dnm2,Rab35,Ap2m1,Rab5a,Nedd4,Cav2,Kif5b,Gbf1,Dnm1,Spart,Ap2a1,Sh3glb1,Ap2s1,Sh3gl1,Ehd1,Rab31,Actr2,Arpc3,Ap2a2,Src,Arf4,Snx2,Snx3,Rab11fip5,Arf3,Vps36,Arf5,Ehd4,Smad2,Tsg101,Vps4b,Vta1,Arpc1b,Arfgef2,Ehd2,Pdcd6ip,Washc4,Prkci,Arf6,Arpc2,Cdc42,Rhoa,Rab11b,Pld2,Capzb,Actr3,Vps26a,Cav1,Eps15,Vps35,Rab8a,Sh3glb2,Vps26b,Rab10,Arpc4,Arfgap2,Tfrc,Rab5b,Rab5c,Snx5,Cltc,Arf2,Rab7a,Capza2,Acap2,Snx4…	2.13438e-07	265	KEGG
HSP90 chaperone cycle for steroid hormone receptors (SHR) in the presence of ligand	Tubb2b,Dync1h1,Tuba1c,Nr3c1,Actr1a,Dync1li1,Fkbp4,Dnaja1,Dnaja2,Tuba1b,Tuba4a,Dctn1,Fkbp5,Dync1li2,Dynll1,Capzb,Ptges3,Dctn2,Tubb6,Stip1,Hsp90ab1,Tubb3,Tubb2a,Hsp90aa1,Dctn4,Capza2,Tubb4b,Tuba1a,Hspa8	2.47065e-07	51	REAC
protein C-terminus binding	Top2a,Top2b,Nedd4,Arl6ip5,Pfkm,Map2k1,Dnm1,Xrcc5,Ap2a1,Prkaa1,Sh3gl1,Sdcbp,Msh2,Atp2a2,Ywhab,Ago2,Dst,Src,Numa1,Polr2a,Cdc37,Kpna3,Vps36,Sae1,Vps4b,Vta1,Myo1c,Nsf,Ppp1cc,Taok1,Mad2l1,Itpr1,Dynll1,Banf1,Mre11,Dlg1,Fn1,Phb,Dbnl,Cltc,Stip1,Pex12,Ncl,Phb2,Prdx3,Pabpc1,Ctnnb1,Ppp2ca,Tjp2,Med12,Ywhaq	2.78086e-07	221	GO:MF
SUMOylation of SUMOylation proteins	Ranbp2,Nup155,Nup133,Nup93,Nup160,Aaas,Nup205,Nup107,Nup54,Nup85,Nup43,Ndc1,Nup153,Sec13,Seh1l,Nup88,Nup50,Tpr,Nup35,Nup188,Nup37,Nup214	4.25407e-07	33	REAC
protein folding chaperone	Ccdc47,Cct6b,Cct4,Cct2,Khsrp,Fkbp8,Cct7,Hspa14,Dnajb6,Tcp1,Cct8,Cct5,Cct3,Hsp90ab1,Tor1a,Hspa5,Hsp90aa1,Sparc,Hspa9,Hspa8	4.87584e-07	46	GO:MF
Fatty acid degradation	Acat1,Acadvl,Cpt1a,Acadm,Aldh3a2,Cpt2,Hadha,Echs1,Acadsb,Aldh2,Acsl3,Adh7,Acadl,Acaa2,Acads,Hadhb,Acsl1,Acox1,Eci2,Acaa1a,Acsl5,Adh5,Aldh9a1,Acsl4,Hadh,Gcdh	4.90097e-07	52	KEGG
Hypoplasia of the corpus callosum	Tubb2b,Dync1h1,Lonp1,Copb2,Pdha1,Pafah1b1,Got2,Emc1,Macf1,Pdhb,Asns,Lamb1,Aimp2,Qars1,Huwe1,Ptpn23,Atp6v1a,Puf60,Slc25a10,Ogdhl,Smc1a,Pycr2,Hnrnpr,Slc1a4,Yif1b,Mogs,Shmt2,Tmtc3,Nfix,Aifm1,Kif2a,Ebp,Lss,Dock7,Ddx6,Rars1,Eprs1,Son,NARS1,Polr2a,Pigu,Ppfibp1,Hs2st1,Hsd17b4,Alg2,Wls,Erlin2,Tubb5,Nono,Ppp2r1a,Uba5,Pgap1,Nans,Cars1,Rab18,Mrps22,Plaa,Ubtf,Arfgef2,Cul4b,Tubgcp2,Lnpk,Slc25a22,Prune1,Usp9x,…	5.23054e-07	435	HP
translation initiation factor binding	Eif4g1,Eif2b4,Celf1,Rbx1,Eif3f,Eif3m,Tbl2,Eif2b5,Eif2s2,Eif3c,Ddx3x,Trim32,Rps19,Rps3a,Rps24,Larp1,Eif5	6.13611e-07	34	GO:MF
nuclear envelope organization	Pafah1b1,Sun2,Nup155,Tor1b,Nup93,Zmpste24,Lmnb2,Lemd2,Tor1aip1,Dctn1,Tardbp,Vps4b,Sun1,Banf1,Tmem43,Plk1,Tor1a,Tmem201,Lmna,Lmnb1,Nsfl1c	6.70219e-07	48	GO:BP
ATPase binding	Ruvbl2,Rala,Rab6a,Nop58,Ruvbl1,Atp6v0a1,Ralb,Derl1,Ncstn,Dnajc10,Tor1aip1,Snu13,Pelp1,Atp6v1e1,Sdf2l1,Wfs1,Fbl,Arpc2,Rac1,Hnrnpk,Nploc4,Atp1b3,Actr3,Cav1,Grpel1,Tmem106b,Ube4b,Atp6v0a2,Nsfl1c,Tcirg1	9.8461e-07	98	GO:MF
chaperone binding	Atp1a1,Ogdh,Get4,Timm44,Ahsa1,Lbr,Dnaja1,Dlst,Dnaja2,Dnajc10,Bag2,Cdc37,Bax,Sdf2l1,Bak1,Slc25a17,Scarb2,Ubl4a,Dnajb6,Dnajb2,Ptges3,Amfr,Fn1,Tfrc,Stip1,St13,Atp7a,Hspa9,Bag3,Hspa8,Hspe1,Dnajb4,Hspd1	9.88367e-07	115	GO:MF
maturation of LSU-rRNA from tricistronic rRNA transcript (SSU-rRNA, 5.8S rRNA, LSU-rRNA)	Ddx18,Gtpbp4,Pes1,Ftsj3,Rpl7l1,Wdr12,Rpf2,Bop1,Rpl7,Nol9,Npm1,Nifk	1.05463e-06	16	GO:BP
positive regulation of transcription by RNA polymerase I	Mars1,Smarca5,Heatr1,Mybbp1a,Wdr43,Ddx21,Wdr75,Dek,Lyar,Myo1c,Baz1b,Utp15,Smarca4,Smarcb1,Ncl,Mtor	1.19321e-06	29	GO:BP
structural constituent of nuclear pore	Nup155,Nup133,Nup93,Nup160,Nup205,Nup107,Nup54,Nup85,Ndc1,Nup153,Tpr,Nup35,Nup188,Nup214	1.28899e-06	24	GO:MF
Mismatch repair	Msh6,Rpa2,Rfc4,Rfc2,Rpa1,Ssbp1,Msh2,Pold1,Rfc5,Rfc3,Rfc1,Rpa3,Pold3,Lig1,Mlh1	1.40042e-06	21	KEGG
Motor delay	Tubb2b,Dync1h1,Gfpt1,Atp1a1,Lonp1,Farsb,Pafah1b1,Acat1,Dnm2,Mars1,Macf1,Rala,Por,Maoa,Ogdh,Sucla2,Fxr1,Lamb1,Huwe1,Slc25a1,Atp6v1a,Lars1,Arcn1,Grb10,Col5a1,Psmd12,Naa15,Cnot1,Smc1a,Slc1a4,Yif1b,Ctbp1,Uqcrfs1,Sdhb,Agk,Sigmar1,Suclg1,Gbf1,Hadha,Timm50,Gars1,Galnt2,Rbpj,Arhgef2,Rps6ka3,Rras2,Shmt2,Spart,Tmtc3,Acadsb,Nfix,Nras,Pum1,Col6a3,Atp6v0a1,Copb1,Lmnb2,Lbr,Scyl1,Ptrh2,Elovl1,Surf1,Col3a1,Psmb1…	1.7141e-06	872	HP
Recycling pathway of L1	Tubb2b,Tuba1c,Ap2b1,Dnm2,Ap2m1,Dnm1,Ap2a1,Ap2s1,Tuba1b,Tuba4a,Ap2a2,Src,Mapk1,Actg1,Actb,Tubb6,Cltc,Tubb3,Tubb2a,Tubb4b,Tuba1a,Dpysl2	2.23166e-06	35	REAC
EML4 and NUDC in mitotic spindle formation	Tubb2b,Dync1h1,Tuba1c,Pafah1b1,Ranbp2,Kif2c,Nup133,Rangap1,Nup160,Nup107,Kif2a,Nup85,Dync1li1,Tuba1b,Nup43,Tuba4a,Zw10,Aurkb,Rcc2,Xpo1,Kntc1,Ppp2r1a,Sec13,Ppp1cc,Taok1,Mad2l1,Ppp2r5d,Seh1l,Dync1li2,Mapre1,Bub3,Dynll1,Ahctf1,Ercc6l,Tubb6,Plk1,Nudc,Tubb3,Tubb2a,Nup37,Tubb4b,Tuba1a,Ppp2ca	2.42397e-06	100	REAC
positive regulation of intracellular protein transport	Bcap31,Ipo5,Cdk1,Kif5b,Prkaca,Ptgs2,Tm9sf4,Cd81,Chp1,Prkaa1,Sh3glb1,Asph,Trim28,Dctn1,Fis1,Fyn,Tardbp,Eif3e,Myo1c,Stom,Pcm1,Mapk1,Ran,Arpc2,Cdc42,Actr3,Tcaf2,Tpr,Sar1b,Hsp90ab1,Hsp90aa1,Flna,Bag3,Gsk3a,Ywhae,Sfn,Gsk3b,Prkd1	2.73881e-06	143	GO:BP
tail-anchored membrane protein insertion into ER membrane	Emc1,Emc7,Get4,Emc2,Emc3,Emc8,Bag6,Emc4,Emc6,Ubl4a,Get3,Emc10	3.2855e-06	17	GO:BP
Amino acid metabolism	Iars1,Farsb,Pdha1,Got2,Asns,Maoa,Ogdh,Pycr1,Cad,Acadm,Dld,Suclg1,Dlst,Aldh18a1,Adh7,Gls,Mpst,Rars1,Eprs1,Idh1,Sdha,Gclm,P4ha2,Fh,Glud1,Sdhd,Acaa1a,Acly,Aco2,Mmut,Vars1,Adh5,Pdhx,Wars1,Pkm,Gpt2,Mdh2,Hadh,Cs,Srm,Ldha	3.41857e-06	95	WP
negative regulation of translation	Fxr1,Upf1,Eif4g1,Cnot1,Hnrnpr,Csde1,Igf2bp1,Rack1,Pum1,Khsrp,Ddx6,Shmt1,Ago2,Eprs1,Celf1,Tardbp,Scrib,Rps3,Mvk,Ybx1,Gapdh,Ddx3x,Eif4e2,Dhx36,Pnpt1,Eif2s1,Mrpl13,Syncrip,Cnot9,Tpr,Hnrnpu,Cnot11,Rpl13a,Eif4a3,Calr,Ncl,Zfp36l2,Hnrnpd,Eif6,Pabpc1,Larp1,Mlh1,Ilf3	3.92342e-06	176	GO:BP
positive regulation of cell migration	Rhoc,Iqgap1,Ilk,Itgav,Sun2,Lamb1,Bsg,Map2k3,Myo5a,Itga5,Epha2,Rras,Itga6,Ptgs2,Hmgb1,Adam9,Map2k1,Arhgef2,Rras2,Rack1,Glipr2,Ano6,Mcu,Sdcbp,Dnm1l,Adam10,Ago2,Mospd2,Src,Cd151,Il6st,Stx4,Ddr2,Mapk3,Plpp3,Oxsr1,Stat3,Lgals9,Fer,Camk2d,Plaa,Myo1c,Dysf,Abcc1,Fermt2,Ccar1,Arf6,Mapk1,Elp3,Cd47,Itgb1,Arpc2,Rhoa,Rac1,Pld2,Tradd,Atp5f1a,Actr3,Fubp1,Med23,Cav1,Acta2,Trim32,Gnai2,Diaph1,Actg1,Col1a1,Emc10,S…	4.32747e-06	533	GO:BP
nuclear migration	Dync1h1,Pafah1b1,Sun2,Lmnb2,Myh10,Dctn1,Pcm1,Sun1,Tacc1,Cdc42,Syne3,Nudc,Tmem201,Lmna,Lmnb1,Hook3	4.42362e-06	31	GO:BP
RHOBTB2 GTPase cycle	Cct2,Cdc37,Tmod3,Cct7,Twf1,Cul3,Tra2b,Dbn1,Ddx39b,Actg1,Stk38,Hsp90ab1,Hsp90aa1,Msi2,Actn1	5.34166e-06	19	REAC
ribosomal large subunit assembly	Brix1,Mdn1,Dhx30,Rplp0,Rpf2,Bop1,Rpl11,Rpl6,Rpl24,Mrpl20,Rpl23a,Rpl38,Ddx28,Rpl5	5.50291e-06	24	GO:BP
Increased serum lactate	Lonp1,Pdha1,Acat1,Got2,Acad9,Ogdh,Lrpprc,Cyc1,Slc25a10,Dld,Uqcrb,Sdhb,Agk,Suclg1,Letm1,Timm50,Cox4i1,Echs1,Atad3,Aifm1,Mrpl3,Surf1,Yars2,Mrps2,Kars1,Dnm1l,Ndufa4,Rars1,Mrps16,Tmem70,Ndufs1,Slc25a12,Sdha,Trmt10c,Hsd17b10,Mrps34,Bcs1l,Mrps22,Rars2,Tufm,Nfs1,Polrmt,Aars2,Ndufa9,Mrpl44,Micos13,Yars1,Mtco2,Pnpt1,Ndufaf1,Tsfm,C1qbp,Pdhx,Uqcrc2,Pitrm1,Pmpcb,Slc25a4,Mpc1,Ndufa10,Mdh2,Ndufv1,Naxd,Slc25a3,…	6.49443e-06	200	HP
Seizure	Tubb2b,Dync1h1,Iars1,Sgpl1,Bcap31,Atp1a1,Lonp1,Copb2,Farsb,Pdha1,Pafah1b1,Acat1,Got2,Emc1,Macf1,Pdhb,Rala,Aimp1,Asns,Ap2m1,Acadvl,Ogdh,Sucla2,Gnas,Msh6,Ranbp2,Lrpprc,Lamb1,Cpt1a,Aimp2,Qars1,Huwe1,Sdhc,Nup133,Myo5a,Atp6v1b2,Ptpn23,Slc25a1,Vps13a,Atp6v1a,Lars1,Arcn1,Puf60,Hccs,Sqstm1,Slc25a10,Psmd12,Ogdhl,Naa15,Cnot1,Hnrnph2,Smc1a,Pycr2,Hnrnpr,Cad,Slc1a4,Acadm,Aldh3a2,Dld,Yif1b,Aaas,Ctbp1,Cpt2,Atad…	6.70871e-06	1891	HP
protein homodimerization activity	Ruvbl2,Top2a,Ugt1a7,Aimp1,Abcd3,Fxr1,Mthfd1l,Smchd1,Cav2,Hm13,Aldh3a2,Fxr2,Ctbp1,Ptgs2,Nr2f2,Pdxk,Shmt2,Pon3,Rack1,Glipr2,Ano6,Sh3glb1,Yars2,Ssbp1,Kars1,Dnm1l,Oxa1l,Msh2,Abcb10,Adam10,Shmt1,Sars1,Eprs1,Dst,Glce,Cip2a,Mgat2,Idh1,Snx2,Bax,Hsd17b4,Man2a1,Papss1,Stat3,Nudt5,Pgrmc1,Tap2,Bak1,Snx9,Camk2d,Uba5,Tsg101,Cars1,Sfpq,Vps4b,Hars1,Abcb7,Tap1,Stom,Psmd7,Nfs1,Pdcd6ip,Mad2l1,Scarb2,Acox1,Nectin2,C…	6.74704e-06	732	GO:MF
mRNA export from nucleus	Nup155,Nup133,Nup93,Nup160,Nup107,Nup85,Ncbp1,Ddx19a,Ddx39a,Alyref,Ddx39b,Nup88,Thoc6,Srsf3,Mcm3ap,Nxf1,Tpr,Eif4a3,Thoc2,Nsun2,Nup214,Thoc1,Hnrnpa2b1,Poldip3	7.11142e-06	68	GO:BP
Mitochondrial long chain fatty acid beta-oxidation	Acadvl,Cpt1a,Acadm,Cpt2,Hadha,Acsl3,Acadl,Acads,Acsl1,Acsl4,Slc25a20,Hadh,Scp2	8.75105e-06	16	WP
cristae formation	Chchd3,Apool,Samm50,Letm1,Afg3l1,Afg3l2,Dnajc11,Apoo,Adck1,Immt,Micos13,Chchd6	9.03167e-06	18	GO:BP
SUMOylation of ubiquitinylation proteins	Ranbp2,Nup155,Nup133,Nup93,Nup160,Aaas,Nup205,Nup107,Nup54,Nup85,Nup43,Ndc1,Nup153,Sec13,Seh1l,Nup88,Nup50,Tpr,Nup35,Nup188,Nup37,Nup214	9.73743e-06	37	REAC
disordered domain specific binding	Ap2m1,Myo5a,Fkbp8,Ap2a2,Numa1,Rrm1,Fyn,Smad2,Gapdh,Fn1,Tpm1,Cltc,Hsp90ab1,Hsp90aa1,Gja1,Ctnnb1	9.85812e-06	35	GO:MF
Short stature	Tubb2b,Lonp1,Copb2,Farsb,Got2,Macf1,Ncapd2,Ogdh,Sucla2,Gnas,Fxr1,Arl6,Mcm7,Septin9,Huwe1,Sdhc,Nup133,Ap1b1,Agps,Atp6v1b2,Atp6v1a,Cybc1,Arcn1,Puf60,Hccs,Pycr1,Col5a1,Rras,Cnot1,Hnrnph2,Smc1a,Pycr2,Prkaca,Aldh3a2,Zmpste24,Ptcd3,Aaas,Ctbp1,Rfc2,Sdhb,Map2k2,Letm1,Slc2a1,Bpnt2,Chd4,Map2k1,Gars1,Galnt2,Mcm4,Tmem165,Nup107,Dnm1,Cox4i1,Rps6ka3,Rab23,Rras2,Mtx2,Nbas,Spart,Dhcr24,Nfix,Dkc1,Nras,Pum1,Smc3,C…	1.09473e-05	1310	HP
DNA replication	Mcm3,Mcm5,Mcm7,Rpa2,Rfc4,Rfc2,Rpa1,Mcm4,Ssbp1,Pold1,Rfc5,Rfc3,Mcm6,Rfc1,Rpa3,Mcm2,Pold3,Lig1,Prim2	1.14423e-05	35	KEGG
Biosynthesis of amino acids	Idh3b,Got2,Asns,Pycr3,Pfkp,Pfkl,Pfkm,Pycr1,Pycr2,Mat2a,Shmt2,Aldh18a1,Mat2b,Shmt1,Idh3g,Idh1,Idh2,Bcat2,Tkt,Idh3a,Gapdh,Prps1l3,Prps2,Phgdh,Aco2,Pkm,Gpt2,Tpi1,Cs,Psat1,Pgk1	1.47103e-05	78	KEGG
Downstream TCR signaling	Psmd1,Psmc3,Psmc2,Psmc1,Psma1,Psmd12,Psmd5,Psmc6,Psmc5,Psmd3,Psmd4,Psmb1,Ube2n,Cul1,Psme3,Psma2,Psmb4,Psmd14,Psmd7,Psmb3,Psma7,Psmc4,Psmd13,Psmd6,Psmd8,Psma3,Rps27a,Psmb7,Psmb5,Psmb2,Psmd11,Psmd2,Psma4,Psma5,Psme1,Psmb6,Psma6,Psmd10	1.61366e-05	88	REAC
proton-transporting ATP synthase activity, rotational mechanism	Atp5pd,Atp5po,Atp5mf,Atp5me,Atp5f1d,Atp5mg,Atp5f1a,Atp5f1c,Atp5pb,Atp5f1b	1.62882e-05	14	GO:MF
Metabolic pathways	Idh3b,Aprt,Sgpl1,Gfpt1,Uqcrc1,Pdha1,Pafah1b1,Acat1,Got2,Mars1,Pdhb,Ptgis,Ugt1a7,Asns,Acadvl,Maoa,Ogdh,Sucla2,Pycr3,Suclg2,Pfkp,Mthfd1l,Qars1,Atp6v0d1,Cyp51a1,Sdhc,Cyc1,Pfkl,Aldh1l2,Agps,Atp6v1b2,Gfpt2,Atp6v1a,Pfkm,Hmox2,Pck2,Hccs,Pycr1,Ogdhl,Pycr2,Cad,Mgst3,Acadm,Aldh3a2,Dld,Umps,Ptgs2,Uqcrb,Uqcrfs1,Pla2g4a,Mat2a,Sdhb,Agk,Suclg1,Sgpp1,Bpnt2,Mthfd1,Ivd,Mogs,Hadha,Hacd3,Galnt2,Cox4i1,Pdxk,Echs1,Shm…	1.83078e-05	1611	KEGG
Bacterial invasion of epithelial cells	Dnm2,Ilk,Septin9,Itga5,Cav2,Septin11,Dnm1,Actr2,Arpc3,Septin8,Src,Ctnna1,Arpc1b,Itgb1,Arpc2,Cdc42,Rhoa,Rac1,Wasf2,Actr3,Cav1,Actg1,Actb,Arpc4,Fn1,Cltc,Rhog,Ctnnb1,Shc1,Vcl	1.98603e-05	75	KEGG
organelle disassembly	Cdk1,Huwe1,Sqstm1,Kif5b,Tex264,Gbf1,Prkaa1,Vps13c,Ufl1,Dnm1l,Mfn2,Cdc37,Fis1,Ogt,Uba5,Atg3,Parl,Plin3,Wipi2,Plin2,Rb1cc1,Fundc2,Golga2,Slc25a4,Stx5,Vdac1,Phb2,Eif2d,Slc25a5,Hk2,Gsk3a,Vcp,Pnpla2	2.07048e-05	122	GO:BP
ribosomal small subunit assembly	Rps15,Xrcc5,Pwp2,Rpsa,Eral1,Mrps7,Rps6,Rps19,Rps14,Rpl38,Rps25,Rps27l	2.24642e-05	19	GO:BP
SUMOylation of RNA binding proteins	Ranbp2,Nup155,Nup133,Nop58,Nup93,Nup160,Aaas,Nup205,Nup107,Nup54,Nup85,Nup43,Ndc1,Nup153,Sec13,Seh1l,Hnrnpk,Nup88,Nup50,Tpr,Nup35,Nup188,Nup37,Nup214	2.27805e-05	44	REAC
regulation of protein catabolic process	Bcap31,Nedd4,Cyp51a1,Sec22b,Prkaca,Adam9,Cd81,Rack1,Usp5,Ube2k,Ufl1,Sdcbp,Bag6,Uchl5,Eif3h,Sf3b3,Bag2,Nqo1,Rbx1,Xpo1,Psme3,Fyn,Ogt,Snx9,Psmd14,Dysf,Nsf,Cul4b,Mad2l1,Cul4a,Dnajb2,Ddb1,Lpcat1,Ankib1,Cav1,Vps35,Trim32,Tmem259,Rpl11,Cdk5rap3,Ccar2,Phb,Plk1,Usp14,Hsp90ab1,Stx5,Sirt2,Serpinb1a,Hsp90aa1,Zyg11b,Gja1,Rab7a,Psme1,Flna,Mycbp2,Wdr91,Ppp2ca,Glmn,Gsk3a,Vcp,Gsk3b,Nub1,Faf1,Psmd10	2.61957e-05	335	GO:BP
cellular chemical homeostasis	Bcap31,Atp1a1,Ccdc47,Itgav,Atp6v0d1,Myo5a,Atp6v1b2,Atp6v1a,Cav2,Pck2,Kif5b,Stoml2,Prkaca,Letm1,Tm9sf4,Tpp2,Tmem165,Nptn,Atp2b1,Chp1,Rack1,Atp13a1,Mcub,Atp6v0a1,Prkaa1,Steap2,Slc39a7,Mcu,Anxa7,Pdk3,Atp2a2,Afg3l2,Tgm2,Gls,Ero1a,Asph,Ap3d1,Maip1,Ap3b1,Mfn2,Stx4,Aacs,Bax,Fis1,Mapk3,Rab11fip5,Raf1,Pdzd8,Ogt,Bak1,Itpr2,Eif3e,Wfs1,Camk2d,Stim1,Mpc2,Abcb7,Tra2b,Slc30a7,Oxct1,Mapk1,Itpr1,Immt,Dynll1,Jagn1…	3.26296e-05	669	GO:BP
spliceosomal complex assembly	Puf60,Prpf19,Sf3a3,Srsf6,Ptbp2,Mbnl1,Celf1,Ncbp1,Luc7l2,Sf3a1,Luc7l3,Ddx39b,Luc7l,Usp39,Srsf1,Psip1,Srpk1	3.63552e-05	39	GO:BP
mRNA Splicing - Minor Pathway	Prpf8,Snrnp200,Polr2c,Prpf6,Srsf6,Polr2b,Sf3b3,Polr2a,Ncbp1,Snu13,Snrpd1,Srsf2,Snrnp40,Ybx1,Srsf7,Snrpb,Sf3b2,Snrpd3,Ddx42,Snrpe,Snrpg,Srsf1,Eftud2,Snrpd2,Ddx23	4.05908e-05	48	REAC
RNA Polymerase II Transcription Termination	U2af1,Srsf6,Ncbp1,U2af2,Srsf2,Sympk,Ddx39a,Srsf11,Srsf7,Alyref,Cpsf3,Cstf3,Ddx39b,Snrpb,Thoc6,Srsf3,Cstf1,Eif4a3,Snrpd3,Cpsf6,Snrpe,Snrpg,Thoc2,Srsf1,Cpsf7,Nudt21,Thoc1,Rnps1,Cpsf1,Poldip3	4.74359e-05	64	REAC
NLS-bearing protein import into nucleus	Kpna7,Ipo5,Ranbp2,Nup54,Kpna4,Kpna3,Kpna6,Kpna1,Nup35	5.06485e-05	11	GO:BP
acyltransferase activity, transferring groups other than amino-acyl groups	Acat1,Cpt1a,Hat1,Pla2g4a,Cpt2,Hadha,Nat10,Sh3glb1,Cers5,Elovl1,Soat1,Fasn,Dlst,Tgm2,Acaa2,Lclat1,Cers2,Dlat,Hadhb,Ogt,Cers6,Naa25,Kat7,Elp3,Agpat4,Ykt6,Sptlc1,Lpgat1,Cbr4,Gtf2b,Pafah1b3,Lpcat1,Acaa1a,Naa50,Lpcat3,Mcm3ap,Crot,Oga,Dgat1,Pafah1b2,Sirt2,Sptlc2,Pnpla2,Scp2	6.42807e-05	208	GO:MF
protein targeting to mitochondrion	Bcap31,Samm50,Agk,Timm44,Timm50,Aifm1,Prkaa1,Tomm34,Tomm20,Mfn2,Romo1,Fis1,Timm17a,Tomm70,Parl,Tomm40,Grpel1,Pmpca,Pmpcb,Timm29,Hsp90aa1,Bag3,Gsk3a,Hspd1	6.48507e-05	75	GO:BP
Secondary microcephaly	Pafah1b1,Got2,Emc1,Asns,Qars1,Atp6v1a,Puf60,Hnrnph2,Smc1a,Pycr2,Hnrnpr,Slc1a4,Slc2a1,Tmem165,Eif2b4,Eif2b3,Smc3,Eif2b1,Ptrh2,Gls,Smpd4,Mgat2,Ndufs1,Atp6v1e1,Slc25a12,Uba5,Rab18,Rars2,Plaa,Eif2b5,Arfgef2,Tubgcp2,Slc25a22,Degs1,Tbcd,Far1,Cdc42,Micos13,Sptan1,Sdhd,Aco2,Dhfr,Eif2b2,Actg1,Exoc2,Alg9,Vars1,Vps53,Gpt2,Pmpcb,Rab3gap2,Cltc,Mpc1,Trio,Eftud2,Vps50,Ppp1r12a,Psat1,Atp6v0a2,Iqsec2,Hspd1	6.65145e-05	185	HP
Phagosome	Tubb2b,Dync1h1,Tuba1c,Itgav,Rab5a,Atp6v0d1,Atp6v1b2,Atp6v1a,Itga5,Sec22b,Stx7,Atp6v0a1,Dync1li1,Stx12,Mrc2,Tuba1b,M6pr,Tuba4a,Sec61g,Itgb5,Tubb5,Atp6v1h,Atp6v1e1,Tap2,Vamp3,Tap1,Lamp2,Dync1li2,Colec12,Itgb1,Rac1,Atp6v1d,Actg1,Actb,Pik3c3,Sec61a1,Itgb3,Canx,Tfrc,Rab5b,Tubb6,Calr,Rab5c,Tubb3,Tubb2a,Rab7a,Tubb4b,Tuba1a,Atp6v0a2,Lamp1,Atp6ap1,Tcirg1	6.8251e-05	174	KEGG
chromatin remodeling	Ruvbl2,Gnas,Rbbp7,Smarca5,Hdac1,Nr3c1,Smchd1,Ctbp1,Ssrp1,Hmgb1,Mybbp1a,Chd4,Top1,Ruvbl1,Lmnb2,Rbbp4,Mta2,Hells,Uchl5,Trim28,Ddx21,Nap1l4,Nudt5,Dek,Myo1c,Dnmt1,Baz1b,H4f16,Hist2h2bb,Kdm1a,Smarcd2,Mcm2,Mta3,Hp1bp3,Hmga2,Npm3,Actb,Mcm3ap,Baz1a,Smarca4,Rif1,Smyd3,Tpr,Smarcd1,H3c13,Smarcb1,Nap1l1,Atrx,Lmna,Lmnb1,Eed,H2bu1,H1-0,Smarcc2,Ddx23,Npm1,Sphk2,Mta1,Actl6a,Gatad2b	7.42808e-05	314	GO:BP
Comprehensive IL-17A signaling pathway	Mcm3,Mcm5,Mcm7,Upf1,Sqstm1,Zmpste24,Ptgs2,Hmgb1,Psmc6,Mcm4,Rras2,Gng12,Prkacb,Rbbp4,Pura,Arpc3,Stat3,Uggt1,Smad2,Mcm6,Stat1,Arpc2,Cdc42,Rhoa,Rac1,Samhd1,Mcm2,Acta2,Col1a1,Hyou1,Rab10,Pik3c3,Cpne1,Cacybp,Fn1,Mmp14,Atrx,Mtor,Npm1,Anxa6	7.78045e-05	101	WP
intracellular protein transmembrane transport	Sec63,Timm44,Timm50,Aifm1,Tomm20,Sec62,Sec61g,Romo1,Timm17a,Tomm70,Pex13,Pex14,Tomm40,Grpel1,Sec61a1,Pex12,Hspa5,Hspd1,Srp54c	7.87051e-05	50	GO:BP
negative regulation of apoptotic signaling pathway	Itgav,Hdac1,Qars1,Itga6,Ptgs2,Map2k1,Sh3glb1,Dnaja1,Ghitm,Hells,Birc6,Acaa2,Armc10,Src,Mfn2,Bax,Ctnna1,Psme3,Raf1,Nono,Fyn,Bak1,Wfs1,Gclm,Slc35f6,Ptpn1,Parl,Ddx3x,Kdm1a,Opa1,Trim32,Higd1a,Gnai2,Gnai3,Hyou1,Zc3hc1,Usp47,Rb1cc1,Ccar2,Vdac2,Cdk11b,Slc25a4,Lmna,Trap1,Ctnnb1,Slc25a5,Gsk3b,Psmd10	8.12445e-05	228	GO:BP
regulation of translational initiation	Eif4g1,Eif3b,Tmed2,Khdrbs1,Ago2,Ncbp1,Scrib,Eif2b5,Bzw1,Eif5b,Ddx3x,Eif2s1,Fech,Tpr,Bzw2,Rpl13a,Impact,Larp1,Npm1,Eif5	8.21983e-05	55	GO:BP
positive regulation of protein modification process	Iqgap1,Ruvbl2,Kpna7,Rap1a,Ilk,Gnas,Smarca5,Fxr1,Aimp2,Huwe1,Eif4g1,Map2k3,Itga5,Cav2,Map2k6,Sqstm1,Ctbp1,Ptgs2,Hmgb1,Mprip,Map2k2,Mybbp1a,Adam9,Map2k1,Cd81,Arhgef2,Nptn,Xrcc5,Chp1,Rack1,Prkaa1,Ralb,Pak2,Ube2k,Derl1,Sdcbp,Iqgap3,Ube2n,Kras,Mob1a,Map2k4,Src,Il6st,Ncbp1,Ripk3,Ddx21,Dnaja3,Aurkb,Dipk2a,Rbx1,Ddr2,Mapk3,Plpp3,Uba2,Flot1,Sympk,Lgals9,Marcks,Raf1,Fyn,Cul3,Ogt,Ehd4,Snx9,Wfs1,Sae1,Rps3,Acs…	8.71737e-05	990	GO:BP
protein deneddylation	Cops4,Cops3,Cops2,Cops5,Cops7a,Cops6,Cops8,Tor1a	9.92425e-05	9	GO:BP
positive regulation of establishment of protein localization to telomere	Dkc1,Cct4,Cct2,Cct7,Tcp1,Cct8,Cct5,Cct3	9.92425e-05	9	GO:BP
CRD-mediated mRNA stabilization	Igf2bp3,Csde1,Igf2bp1,Igf2bp2,Ybx1,Syncrip,Hnrnpu,Hnrnpd	9.92425e-05	9	GO:BP
endocytic recycling	Rab35,Ptpn23,Arhgap1,Stx12,Ehd1,Vps26c,Ehd4,Scrib,Ehd2,Arf6,Rab11b,Vps26a,Eps15,Vps35,Rab8a,Vps53,Rab8b,Rab14,Vps35l,Rab7a,Vps50,Acap2,Snx4,Atp6ap1,Vps51	9.93577e-05	82	GO:BP
regulation of DNA replication	Ruvbl2,Mcm3,Mcm5,Cdk1,Smarca5,Mcm7,Stoml2,Zmpste24,Rfc4,Rfc2,Mcm4,Ruvbl1,Smc3,Ssbp1,Gtpbp4,Uchl5,Map2k4,Rfc5,Rfc3,Ankrd17,Mcm6,Kat7,Cdc42,Rac1,Mcm2,Baz1a,Cacybp,Orc5,Orc3,Atrx,Npm1,Actl6a,Faf1	0.000112471	130	GO:BP
positive regulation of telomere maintenance via telomerase	Xrcc5,Dkc1,Cct4,Cct2,Nek7,Cct7,Aurkb,Mapk3,Mapk1,Tcp1,Cct8,Cct5,Cct3,Ctnnb1	0.000140063	29	GO:BP
positive regulation of lamellipodium assembly	Dnm2,Cyfip1,Actr2,Nckap1,Arpc2,Cdc42,Rac1,Wasf2,Actr3,Fscn1,Aqp1,Hsp90aa1,Atp7a,Mtor	0.000140063	29	GO:BP
spliceosomal snRNP assembly	Prpf8,Prpf19,Prpf6,Snrpd1,Gemin5,Usp4,Prpf31,Snrpb,Gemin4,Wdr77,Snrpd3,Snrpe,Snrpg,Snrpd2	0.000140063	29	GO:BP
actin filament bundle assembly	Rhoc,Myo1b,Kank2,Pak2,Myh10,Src,Lima1,Pls3,Marcks,Cul3,Eps8,Dbn1,Fermt2,Cd47,Cdc42,Add1,Rhoa,Rac1,Wasf2,Myh9,Fscn1,Actg1,Dpysl3,Hsp90b1,Zyx,Phldb2,Tpm1,S100a10,Baiap2,Flna,Actn4,Swap70,Mtor,Actn1,Lcp1,Pfn1,Cald1	0.000145957	157	GO:BP
positive regulation of apoptotic process	Bcap31,Top2a,Ptgis,Arl6ip5,Nr3c1,Map2k6,Itga6,Cdk4,Fam162a,Ptgs2,Pla2g4a,Hmgb1,Mtch1,Mybbp1a,Ppp1ca,Rack1,Ano6,Aifm1,Sh3glb1,Ptrh2,Dnaja1,Pak2,Dnm1l,Atp2a2,Eef1e1,Adam10,Tgm2,Ube2m,Map2k4,Src,Smpd2,Mfn2,Bclaf1,Ripk3,Nqo1,Dnaja3,Bax,Ctnna1,Fis1,Bak1,Ppp2r1a,Scrib,Camk2d,Ctnnbl1,Rps3,Dhodh,Aifm2,Sfpq,Eif2b5,Map3k20,Cd248,Prkci,Degs1,Ccar1,Itpr1,Rps7,Itgb1,Cdc42,Ddx3x,Rhoa,Phlda3,Tomm40,Eif2s1,Rps6,…	0.000148814	564	GO:BP
Lactic acidosis	Lonp1,Pdha1,Mars1,Pdhb,Acad9,Ogdh,Sucla2,Lrpprc,Cyc1,Lars1,Dld,Lig3,Uqcrfs1,Agk,Suclg1,Hadha,Surf1,Yars2,Dnm1l,Ndufa4,Ndufb10,Mrps16,Dlat,Tmem70,Ndufs1,Sdha,Trmt10c,Hsd17b10,Hadhb,Mrps34,Bcs1l,Sqor,Fh,Tufm,Aars2,Mrps7,Slc25a13,Micos13,Sdhd,Mtco2,Atp5f1d,Ndufaf1,Tkfc,Tsfm,Pdhx,Pccb,Ndufb11,Pmpca,Slc25a4,Mpc1,Ndufa10,Hadh,Ndufv1,Timmdc1,Slc25a3,Ndufaf2,Pdp1,Nubpl	0.000149865	176	HP
2-oxoglutarate metabolic process	Idh3b,Got2,Ogdh,Ogdhl,Dld,Dlst,Idh3g,Idh1,Idh2,Idh3a,Gpt2	0.000156705	18	GO:BP
Gap junction	Tubb2b,Tuba1c,Itpr3,Cdk1,Gnas,Prkca,Prkaca,Map2k2,Map2k1,Nras,Gnaq,Prkacb,Gna11,Tuba1b,Kras,Tuba4a,Src,Mapk3,Tubb5,Raf1,Itpr2,Mapk1,Itpr1,Gnai2,Gnai3,Tubb6,Tubb3,Tubb2a,Gja1,Tubb4b,Tuba1a	0.000185573	86	KEGG
positive regulation of cellular catabolic process	Bcap31,Cpt1a,Upf1,Cnot1,Hnrnpr,Csde1,Hmgb1,Igf2bp1,Adam9,Map2k1,Rack1,Pum1,Prkaa1,Usp5,Sh3glb1,Ralb,Ufl1,Khsrp,Ago2,Celf1,Zc3hav1,Bax,Rbx1,Mapk3,Tardbp,Snx9,Tbk1,Ybx1,Mtdh,Gtpbp1,Ptpn1,Irgm1,Dnajb2,Sptlc1,Ankib1,Dhx36,Pnpt1,Syncrip,Cav1,Supt5h,Trim32,Acsl5,Gnai3,Rb1cc1,Rab3gap1,Hnrnpu,Pip4k2c,Plk1,Slc25a4,Pafah1b2,Sirt2,Vdac1,Zfp36l2,Hnrnpd,Zyg11b,Pabpc1,Snx4,Slc25a5,Sptlc2,Bag3,Mtor,Larp1,Mlh1,G…	0.000196405	399	GO:BP
positive regulation of organelle assembly	Dync1h1,Septin9,Cnot1,Sh3glb1,Ralb,Sdcbp,G3bp1,Src,Numa1,G3bp2,Vps4b,Pdcd6ip,Arpc2,Dynll1,Rhoa,Fscn1,Rab3gap1,Pip4k2c,Spag5,Tapt1,Snx4,Lcp1,Gsk3b,Asap1	0.000199255	79	GO:BP
regulation of cell morphogenesis	Rhoc,Pafah1b1,Ilk,Zmpste24,Picalm,Plxnb2,Epb41l2,Sh3glb1,Mfn1,Anxa7,Gna13,Dnm1l,Epb41l3,Prpf40a,Actr2,Myh10,Src,Mfn2,Afdn,Palm,Marcks,Pdzd8,Fyn,Coro1c,Eps8,Plaa,Fmnl3,Dbn1,Fermt2,Wdr1,Rhoa,Plxna1,Rac1,Hnrnpk,Capzb,Dhx36,Opa1,Myh9,Actr3,Diaph1,Dlg1,Syne3,Rab21,Dbnl,Tpm1,Rhog,Parvb,Baiap2,Sparc,Anxa1,Strip1	0.000201522	256	GO:BP
protein secretion	Pafah1b1,Copg1,Cpt1a,Bsg,Cyp51a1,Pfkl,Ap1b1,Myo5a,Ptpn23,Pfkm,Pck2,Kif5b,Ap1g1,Sel1l,Adam9,Mcu,Copg2,Dnm1l,Myh10,M6pr,Lmf1,Tmem167a,Stx4,Aacs,Wls,Rab11fip5,Idh2,Raf1,P3h1,Smad2,Tardbp,Mpc2,Preb,Slc25a22,Oxct1,Arf6,Glud1,Dynll1,Ier3ip1,Jagn1,Rac1,Rab11b,Slc16a1,Myh9,Vps35,Rab8a,Rab8b,Rab10,Pik3c3,Oga,Tmed10,Dgat1,Ptpmt1,Acsl4,Rcn3,Stxbp3,Hadh,Cavin1,Gja1,Ndufaf2,Ptpn11,Anxa1,Sri,Ap1s1,Arfgap3,Tcir…	0.000202235	376	GO:BP
Thermogenesis	Uqcrc1,Gnas,Cpt1a,Sdhc,Cyc1,Map2k3,Prkaca,Uqcrb,Uqcrfs1,Cpt2,Sdhb,Cox4i1,Rps6ka3,Nras,Prkaa1,Acsl3,Prkacb,Ndufa4,Kras,Atp5pd,Rheb,Ndufb10,Uqcr10,Ndufs1,Sdha,Acsl1,Atp5po,Prkag1,Ndufa9,Prkab1,Atp5mf,Sdhd,Atp5me,Mtco2,Atp5f1d,Kdm1a,Smarcd2,Ndufaf1,Atp5mg,Atp5f1a,Rps6,Acsl5,Actg1,Actb,Atp5f1c,Smarca4,Atp5pb,Uqcrc2,Smarcd1,Ndufb11,Acsl4,Smarcb1,Slc25a20,Atp5f1b,Ndufa10,Ndufv1,Ndufaf2,Cox5a,Mtor,Smarc…	0.000216622	228	KEGG
regulation of intrinsic apoptotic signaling pathway	Bcap31,Hdac1,Ptgs2,Map2k1,Rack1,Sh3glb1,Dnaja1,Hells,Dnm1l,Armc10,Src,Bclaf1,Ripk3,Bax,Fis1,Nono,Wfs1,Rps3,Sfpq,Ptpn1,Rps7,Parl,Ddx3x,Hnrnpk,Kdm1a,Opa1,Cav1,Trim32,Rpl26,Hyou1,Mtch2,Rpl11,Usp47,Ccar2,Vdac2,Ptpmt1,Trap1,P4hb	0.000220536	166	GO:BP
Diabetic cardiomyopathy	Gfpt1,Uqcrc1,Pdha1,Pdhb,Prkca,Sdhc,Cyc1,Gfpt2,Uqcrb,Uqcrfs1,Cpt2,Sdhb,Slc2a1,Ppp1ca,Cox4i1,Col3a1,Parp1,Ppp1cb,Pdk3,Ndufa4,Atp2a2,Atp5pd,Ndufb10,Uqcr10,Ndufs1,Sdha,Smad2,Camk2d,Atp5po,Mpc2,Ppp1cc,Col1a2,Ndufa9,Gapdh,Sdhd,Rac1,Mtco2,Atp5f1d,Atp5f1a,Atp5f1c,Col1a1,Atp5pb,Vdac3,Uqcrc2,Vdac2,Ndufb11,Slc25a4,Mpc1,Atp5f1b,Ndufa10,Vdac1,Ndufv1,Cox5a,Gys1,Slc25a5,Mtor,Gsk3b	0.000223472	204	KEGG
protein N-terminus binding	Rab6a,Hdac1,Pdlim5,Map2k1,Rbpj,Exoc4,Sdcbp,Alg2,Pelp1,Eif3e,Ppp1cc,Pex14,Hax1,Arf6,Scfd1,Acox1,Exoc2,Plec,Banf1,Smarca4,Stxbp1,Myo7a,Eif5a,Tpm1,Stx5,Phb2,Dctn4,Actn4,Npm1,Ywhaq	0.000231435	122	GO:MF
regulation of postsynaptic membrane neurotransmitter receptor levels	Ap2b1,Rap1a,Ap2m1,Nedd4,Atad1,Map2k1,Ap2a1,Ap2s1,Adam10,Ap2a2,Flot2,Snap23,Stx4,Erbin,Scrib,Eps8,Prkci,Snap47,Eps15,Vps35,Rab8a,Dlg1,Itgb3,Sirt2,Ywhae,Gsk3b	0.000232589	91	GO:BP
maturation of SSU-rRNA from tricistronic rRNA transcript (SSU-rRNA, 5.8S rRNA, LSU-rRNA)	Heatr1,Utp6,Pwp2,Tbl3,Wdr43,Bysl,Dhx37,Nol10,Rps8,Rps19,Rps14,Rps16,Utp4,Bms1	0.000240494	30	GO:BP
ribonucleoside monophosphate biosynthetic process	Aprt,Cad,Umps,Paics,Dhodh,Adsl,Prps2,Uck2,Gart,Ppat,Uprt,Atic,Impdh2,Gmps	0.000240494	30	GO:BP
nuclear import signal receptor activity	Kpna7,Ipo5,Kpna4,Tnpo1,Kpna3,Ipo11,Kpna6,Kpna1,Ipo4,Kpnb1	0.000244235	17	GO:MF
double-stranded RNA binding	Ddx1,Dhx15,Hmgb1,Ilf2,Tuba1b,Ago2,Mbnl1,Dhx30,Ddx21,Mtdh,Dhx36,Elavl1,Slc3a2,Hnrnpu,Tfrc,Cltc,Hsp90ab1,Eif4a1,Vim,Actn1,Tubb4b,Hspd1,Ilf3	0.000266392	80	GO:MF
mRNA 3'-end processing	U2af1,Srsf6,Ncbp1,U2af2,Srsf2,Sympk,Ddx39a,Srsf11,Srsf7,Alyref,Cpsf3,Cstf3,Ddx39b,Thoc6,Srsf3,Cstf1,Eif4a3,Cpsf6,Thoc2,Srsf1,Cpsf7,Nudt21,Thoc1,Rnps1,Cpsf1,Poldip3	0.000269222	55	REAC
flavin adenine dinucleotide binding	Por,Acadvl,Cyb5r1,Maoa,Acadm,Dld,Aifm1,Ilvbl,Acads,Etfa,Sdha,Aifm2,Sqor,Acox1,Xdh,Kdm1a,Cyb5r3,Pcyox1,Gcdh	0.000283774	58	GO:MF
Atrial septal defect	Lonp1,Por,Acadvl,Atp6v1a,Hccs,Hnrnph2,Smc1a,Prkaca,Zmpste24,Umps,Ctbp1,Nr2f2,Rfc2,Map2k2,Suclg1,Letm1,Mogs,Chd4,Map2k1,Rab23,Atp2b1,Mtx2,Shmt2,Nfix,Smc3,Comt,Mrpl3,Prkacb,Ppp1cb,Ddx6,Ago2,Kras,Ephb4,Son,Pigt,Ppfibp1,Piezo1,Idh1,Wls,Cdc42bpb,Raf1,Nono,Rps17,Atp6v1e1,Cul3,Smad2,Pgap1,Tbl2,Cars1,Rps20,Stat1,Baz1b,Gtf2i,Kif11,Ppp2r5d,Sik3,Usp9x,Mapk1,Col1a2,Tkt,Trip13,Rps7,Bub3,Slc25a24,Ttc37,Flnb,Sd…	0.000286192	464	HP
positive regulation of mRNA metabolic process	Upf1,Cnot1,Hnrnpr,Csde1,Igf2bp1,Prpf19,Pum1,Thrap3,Khsrp,Ago2,Celf1,Zc3hav1,Ncbp1,Tardbp,Ybx1,Gtpbp1,Tra2b,Dhx36,Pnpt1,Syncrip,Wdr77,Hnrnpu,Eif4a3,Cdc73,Ncl,Zfp36l2,Hnrnpd,Pabpc1,Rbmxl1,Mlh1,Nudt21,Hspa8,Snrnp70	0.000297303	135	GO:BP
Aplasia/Hypoplasia of the skin	Gnas,Lrp1,Atp6v1b2,Nr3c1,Hccs,Pycr1,Col5a1,Itga6,Prkaca,Zmpste24,Ctbp1,Letm1,Rbpj,Mtx2,Dhcr24,Tmtc3,Nfix,Dkc1,Col6a3,Copb1,Col3a1,Gna11,Aldh18a1,Fmr1,Ppp1cb,Col5a2,Pold1,Kras,Col6a1,Ddr2,Uba2,Col6a2,Plod1,Smad2,Mvk,Nhp2,Ptdss1,Arfgef2,Cul4b,Col1a2,Aebp1,Map1b,Cav1,Plec,Alg9,Col1a1,Prkar1a,Lemd3,Ndufb11,Anapc1,Atrx,Lmna,Hspa9,Flna,Ctnnb1,Npm1,Prkd1,Tcirg1,Col12a1,Mtap,Bms1	0.000305557	192	HP
nuclear localization sequence binding	Kpna7,Ipo5,Lbr,Kpna4,Tnpo1,Kpna3,Nup153,Kpna6,Kpna1,Ipo4,Kpnb1,Nup214	0.000319019	25	GO:MF
membrane insertase activity	Emc1,Emc7,Emc2,Emc3,Emc8,Oxa1l,Emc4,Emc6,Emc10	0.00032845	14	GO:MF
proteasome-activating activity	Psmc3,Psmc2,Psmc1,Psmc6,Psmc5,Psmc4	0.000329107	6	GO:MF
Developmental cataract	Lonp1,Psmc3,Epha2,Sdhb,Agk,Atad3,Sec31a,Lss,Etfb,Col4a5,Aldh18a1,Slc33a1,Etfdh,Idh1,Etfa,Rps17,Kif1b,Cars1,Rab18,Rps20,Tars1,Tkt,Rps7,Far1,Sdhd,Rps10,Phgdh,Mtco2,Pnpt1,Cav1,Rpl26,Rps19,Arpc4,Rpl11,Rpl15,Rab3gap1,Iars2,Anapc1,Rpl35a,Rab3gap2,Pex11b,Rps24,Nup188,Rpl27,Lmna,Rpl18,Hspg2	0.000331366	134	HP
Protein export	Srp72,Sec63,Sec11a,Srp68,Spcs3,Spcs1,Srpra,Oxa1l,Sec62,Sec61g,Srprb,Spcs2,Sec61a1,Hspa5,Srp54c	0.00033517	28	KEGG
MAP2K and MAPK activation	Iqgap1,Rap1a,Map2k2,Map2k1,Ywhab,Kras,Src,Mapk3,Raf1,Mapk1,Rap1b,Apbb1ip,Actg1,Actb,Csk,Fn1,Itgb3,Lamtor3,Tln1,Vcl	0.000359029	37	REAC
Neutrophil degranulation	Dync1h1,Iqgap1,Aprt,Mlec,Rap1a,Itgav,Psmd1,Dnajc13,Rab6a,Psmc3,Huwe1,Cyfip1,Pfkl,Psmc2,Erp44,Hmox2,Psmd12,Vapa,Hmgb1,Pdxk,Xrcc5,Actr1b,Psmd3,Atad3,Ano6,Atp6v0a1,Copb1,Cnn2,Cct2,Dync1li1,Arl8a,Ilf2,Psmb1,Ncstn,Ubr4,Sdcbp,Faf2,Actr2,Ptges2,Magt1,Adam10,Ap2a2,Mospd2,Snap23,Eef1a1,Idh1,Kcnab2,Tubb5,Cand1,Psma2,Ap1m1,Pgrmc1,Psmd14,Rab18,Stom,Psmd7,Lamp2,Cd63,Degs1,Csnk2b,Mapk1,Slc44a2,Cd47,Dera,Rap1b,…	0.000391399	492	REAC
Involuntary movements	Uqcrc1,Nop56,Pdha1,Mars1,Macf1,Ap2m1,Maoa,Sucla2,Gnas,Dnajc13,Fxr1,Lrpprc,Huwe1,Sdhc,Eif4g1,Myo5a,Atp6v1b2,Atp5md,Vps13a,Psmc1,Atp6v1a,Puf60,Sqstm1,Slc25a10,Pycr1,Naa15,Hnrnph2,Smc1a,Hnrnpr,Slc1a4,Ptcd3,Lig3,Ctbp1,Atad1,Rfc2,Sdhb,Sigmar1,Suclg1,Letm1,Slc2a1,Timm50,Dnm1,Cox4i1,Shmt2,Spart,Pum1,Col6a3,Aifm1,Atp6v0a1,Lmnb2,Scyl1,Elovl1,Surf1,Vps13c,Gna11,Dlst,Atxn10,Aldh18a1,Ugdh,Fmr1,Dock7,Dnm1l,Pd…	0.00042044	1119	HP
Processing of SMDT1	Stoml2,Mcub,Mcu,Afg3l2,Maip1,Yme1l1,Parl,Pmpca,Phb,Pmpcb,Micu2,Phb2	0.000435037	16	REAC
chaperone cofactor-dependent protein refolding	Hsph1,Ero1a,Hspa14,Sdf2l1,Dnajc7,Ptges3,St13,Hspa5,Hspa9,Hspa8,Hspe1,Dnajb4,Dnajb12	0.000438261	27	GO:BP
Oxidative phosphorylation	Uqcrc1,Atp6v0d1,Sdhc,Cyc1,Atp6v1b2,Atp6v1a,Uqcrb,Uqcrfs1,Sdhb,Cox4i1,Ppa1,Atp6v0a1,Ndufa4,Atp5pd,Ndufb10,Atp6v1h,Uqcr10,Ndufs1,Atp6v1e1,Sdha,Atp5po,Ndufa9,Atp5mf,Sdhd,Atp5me,Mtco2,Atp5f1d,Atp6v1d,Atp5mg,Atp5f1a,Atp5f1c,Atp5pb,Uqcrc2,Ndufb11,Atp5f1b,Ndufa10,Ndufv1,Cox5a,Atp6v0a2,Atp6ap1,Tcirg1	0.000454458	133	KEGG
protein insertion into ER membrane by stop-transfer membrane-anchor sequence	Emc1,Emc7,Emc2,Emc3,Emc8,Emc4,Emc6,Emc10	0.000456094	10	GO:BP
IRES-dependent viral translational initiation	Eif3b,Csde1,Eif3a,Eif3f,Pcbp2,Eif3d,Ssb,Eif2d	0.000456094	10	GO:BP
alpha-amino acid biosynthetic process	Got2,Asns,Pycr3,Pycr1,Pycr2,Cad,Mthfd1,Shmt2,Ilvbl,Aldh18a1,Shmt1,Gls,Slc25a12,Plod3,Bcat2,Plod2,Mri1,Psat1,Mtap	0.000464707	55	GO:BP
Recycling of eIF2:GDP	Eif2b4,Eif2b3,Eif2s3x,Eif2b1,Eif2b5,Eif2s2,Eif2b2,Eif2s1	0.00046695	8	REAC
NADH metabolic process	Idh3b,Ogdh,Dlst,Idh3g,Idh3a,Gpd1l,Gpd2,Me1,Mdh2,Vcp	0.000474803	16	GO:BP
Intellectual disability	Tubb2b,Dync1h1,Iars1,Idh3b,Bcap31,Lonp1,Copb2,Pdha1,Pafah1b1,Acat1,Got2,Mars1,Emc1,Prpf8,Macf1,Rala,Por,Ncapd2,Ap2m1,Maoa,Sucla2,Gnas,Ranbp2,Lamb1,Arl6,Mcm7,Aimp2,Huwe1,Sdhc,Ap1b1,Myo5a,Atp6v1b2,Slc25a1,Snrnp200,Psmc1,Atp6v1a,Smchd1,Arcn1,Puf60,Hccs,Pycr1,Psmd12,Naa15,Cnot1,Hnrnph2,Smc1a,Pycr2,Slc1a4,Prkaca,Aldh3a2,Lig3,Aaas,Ctbp1,Atad1,Ap1g1,Rfc2,Sdhb,Map2k2,Suclg1,Letm1,Slc2a1,Mthfd1,Hadha,Chd4…	0.000498598	1903	HP
Hyperammonemia	Acat1,Got2,Mars1,Pdhb,Acad9,Acadvl,Cpt1a,Cyc1,Cad,Acadm,Dld,Cpt2,Hadha,Nbas,Tmem70,Hsd17b10,Hadhb,Tufm,Slc25a13,Glud1,Atp5f1d,Mmut,Uqcrc2,Pccb,Slc25a20,Hadh,Slc25a15	0.000529461	60	HP
positive regulation of cytoplasmic translation	Csde1,Igf2bp1,Ybx1,Dhx36,Syncrip,Hnrnpu,Pkm,Hnrnpd,Eef2	0.000555198	13	GO:BP
peptidyl-amino acid modification	Iqgap1,Lonp1,Ruvbl2,Kpna7,Por,Ilk,Lox,Cdk1,Smarca5,Ranbp2,Rab6a,Eif4g1,Itga5,Cav2,Rangap1,Cad,Hat1,Prkaca,Zmpste24,Ctbp1,Ptgs2,Map2k2,Mybbp1a,Cd81,Galnt2,Top1,Arhgef2,Rps6ka3,Ruvbl1,Tmx3,Rack1,Prkaa1,Fkbp4,Nek7,Pak2,Prmt1,Ube2k,Ntmt1,Pdk3,Fkbp10,Tgm2,Bag6,Metap2,Ero1a,Asph,Sf3b3,Trim28,Src,Il6st,Ddx21,Bax,Dpy19l1,Ddr2,Vkorc1l1,Mapk3,Plpp3,Uba2,Oxsr1,Cdc42bpb,Raf1,Fer,Fyn,Ogt,Bak1,Plod1,Ehd4,Camk2…	0.000556543	1110	GO:BP
carboxylic acid transmembrane transport	Abcd3,Sfxn1,Arl6ip5,Slc25a1,Slc25a10,Sfxn3,Slc38a4,Slc1a4,Slc2a1,Abcb1b,Slc25a11,Emb,Slc7a1,Slc7a5,Slc25a12,Acsl1,Mpc2,Abcc1,Slc25a22,Slc6a9,Slc25a13,Itgb1,Lrrc8c,Slc16a1,Slc25a32,Slc38a2,Slc3a2,Acsl5,Mpc1,Slc7a2,Slc25a15	0.000608257	126	GO:BP
ligase activity, forming carbon-sulfur bonds	Sucla2,Suclg2,Suclg1,Acsl3,Aacs,Uba2,Uba5,Sae1,Acsl1,Acsf2,Acsl5,Uba1,Acsl4,Slc27a4,Uba6	0.000634276	40	GO:MF
cell population proliferation	Pafah1b1,Por,Aimp1,Ilk,Itgav,Cdk1,Gnas,Hdac1,Mcm7,Aimp2,Nr3c1,Epha2,Cav2,Sqstm1,Kank2,Prkaca,Cdk4,Zmpste24,Ptgs2,Nr2f2,Pla2g4a,Hmgb1,Map2k2,Rpa1,Igf2bp1,Nfib,Map2k1,Cd81,Rbpj,Arhgef2,Abcb1b,Xrcc5,Shmt2,Dhcr24,Dkc1,Plxnb2,Gnaq,Comt,Cdk6,Cnn2,Prkaa1,Col3a1,Srsf6,Niban2,Ifitm3,Ascc3,Ptbp2,Prmt1,Gtpbp4,Anxa7,Ncstn,Ufl1,Sdcbp,Gna13,Iqgap3,Hells,Pura,Eef1e1,Birc6,Adam10,Tgm2,Slc25a33,Myh10,Kras,Asph,Pe…	0.000637241	1956	GO:BP
exocytosis	Rap1a,Rala,Rab5a,Arl8b,Myo5a,Prkaca,Ap1g1,Rab9a,Steap2,Exoc4,Ralb,Sdcbp,Dnm1l,Atp2a2,Myh10,Snap23,Tmem167a,Stx4,Ctbp2,Rab11fip5,Lgals9,Fer,Vamp3,Scrib,Tsg101,Vps4b,Arfgef2,Nsf,Pdcd6ip,Cops5,Ykt6,Rap1b,Rab11b,Pld2,Snap47,Myh9,Scamp1,Gnai2,Exoc2,Napa,Rab8a,Rab8b,Rab10,Stxbp1,Tmed10,Rab3gap1,Vps18,Stx17,Rab21,Stxbp3,Septin5,Pi4k2a,Scfd2,S100a10,Rab7a,Anxa1,Snx4,Lamp1,Sphk2,Washc5,Gsk3b,Trappc11	0.000679903	349	GO:BP
Amplification of signal from unattached kinetochores via a MAD2 inhibitory signal	Dync1h1,Pafah1b1,Ranbp2,Kif2c,Nup133,Rangap1,Nup160,Nup107,Kif2a,Nup85,Dync1li1,Nup43,Zw10,Aurkb,Rcc2,Xpo1,Kntc1,Ppp2r1a,Sec13,Ppp1cc,Taok1,Mad2l1,Ppp2r5d,Seh1l,Dync1li2,Mapre1,Bub3,Dynll1,Ahctf1,Ercc6l,Plk1,Nudc,Nup37,Ppp2ca	0.000719449	85	REAC
cytoplasmic translational initiation	Eif2b3,Eif3i,Eif2s3x,Eif3a,Ncbp1,Eif3m,Eif2s2,Eif3d,Dhx29,Rpl13a,Eif4a1,Eif2d,Eif5	0.000749522	28	GO:BP
intra-Golgi vesicle-mediated transport	Copb2,Copa,Copg1,Rab6a,Copb1,Copg2,Cope,Nsf,Copz2,Gosr2,Copz1,Golga5	0.000779572	24	GO:BP
Pectus excavatum	Ccdc47,Farsb,Lox,Huwe1,Sdhc,Puf60,Pycr1,Col5a1,Rras,Smc1a,Ap1g1,Rfc2,Sdhb,Map2k2,Map2k1,Nup107,Rps6ka3,Rras2,Atp2b1,Mtx2,Nfix,Nras,Smc3,Col3a1,Aldh18a1,Fmr1,Ppp1cb,Kras,Asph,NARS1,Polr2a,Pigt,Pigu,Mgat2,Hs2st1,Piezo1,Hsd17b4,Ddr2,Tubb5,Cdc42bpb,Raf1,Plod1,Msto1,Ppp2r1a,Tbl2,Dhodh,Map3k20,Ints1,Baz1b,Gtf2i,Sik3,Col1a2,Tbcd,Flnb,Sec24d,Aebp1,Sdhd,Sec23b,Hnrnpk,Gnb1,Actb,Pi4ka,Pdhx,Tmco1,Tmem43,Anap…	0.000808265	291	HP
Ub-specific processing proteases	H2ac20,Psmd1,Psmc3,Psmc2,Psmc1,Psma1,Psmd12,Psmd5,Psmc6,Ruvbl1,Psmc5,Psmd3,Psmd4,Usp5,Ptrh2,Psmb1,Otub1,Tomm20,Fkbp8,Mat2b,Rhot1,Psme3,Psma2,Psmb4,Smad2,Psmd14,Usp4,Psmd7,Tomm70,Psmb3,Psma7,Psmc4,Psmd13,Psmd6,Smad1,Psmd8,Psma3,Rps27a,Psmb7,Psmb5,Psmb2,Vdac3,Psmd11,Usp47,Psmd2,Psma4,Vdac2,Hist1h2af,Usp24,Usp14,Vdac1,Psma5,Psme1,Psmb6,Psma6,Psmd10,Tab1	0.000809643	174	REAC
vesicle-mediated transport in synapse	Ap2b1,Dnm2,Rap1a,Ap2m1,Rab5a,Nedd4,Cyfip1,Prkaca,Atad1,Dnm1,Picalm,Ap2a1,Ap2s1,Sh3gl1,Dnm1l,Atp2a2,Ap2a2,Ap3d1,Ap3b1,Snap23,Pls3,Stx4,Ctbp2,Cdh2,Scrib,Plaa,Arf6,Rap1b,Snap47,Eps15,Vps35,Actg1,Actb,Napa,Rab8a,Stxbp1,Rab3gap1,Vps18,Itgb3,Canx,Septin5,Cltc,Sirt2,Tor1a,Ap3s1,Ctnnb1,Gsk3b	0.000837764	238	GO:BP
negative regulation of protein ubiquitination	Sqstm1,Chp1,Dnaja1,Gtpbp4,Ufl1,Otub1,Bag2,U2af2,Fyn,Ogt,Rps3,Plaa,Usp4,Dysf,Mad2l1,Rps7,Gnl3l,Bub3,Cav1,Rpl23,Rpl11,Rpl5,Mtor	0.000870692	79	GO:BP
selective autophagy	Huwe1,Sqstm1,Tex264,Vps13c,Ufl1,Aup1,Mfn2,Cdc37,Mapk3,Ogt,Uba5,Tbk1,Sptlc1,Gaa,Wipi2,Rb1cc1,Slc25a4,Vdac1,Phb2,Rab7a,Slc25a5,Sptlc2,Bag3	0.000870692	79	GO:BP
positive regulation of protein polymerization	Numa1,Dctn1,Nckap1,Fer,Snx9,Rps3,Arl2,Myo1c,Arf6,Mapre1,Arpc2,Rhoa,Rac1,Map1b,Actr3,Drg1,Cav1,Kirrel1,Rictor,Dlg1,Hsp90aa1,Baiap2,Mtor,Pfn1	0.000914607	85	GO:BP
acyl-CoA dehydrogenase activity	Acad9,Acadvl,Acadm,Ivd,Acadsb,Acads,Gcdh	0.000917619	9	GO:MF
U1 snRNP binding	Snrpd1,Snrpb,Snrpd3,Snrpe,Snrpg,Snrpd2,Snrnp70	0.000917619	9	GO:MF
toxin transport	Copb2,Cct6b,Dnm1,Cct4,Atp6v0a1,Cct2,Dnaja1,Adam10,Cct7,Scfd1,Tcp1,Cct8,Cct5,Cct3,Hspa5,Copz1	0.000924032	42	GO:BP
positive regulation of ATP-dependent activity	Dnm2,Msh6,Dnajb11,Ahsa1,Ssbp1,Vmp1,Msh2,Dnajc10,Zc3hav1,Tor1aip1,Dnajb2,Atp1b3,Napa,Hnrnpu,Tpm1,Pfn1	0.000924032	42	GO:BP
cellular pigmentation	Ap1b1,Myo5a,Rab32,Ap1g1,Map2k1,Ap3m1,Ap3d1,Ap3b1,Dctn1,Ap1m1,Cd63,Rab1A,Rab11b,Myo7a,Dctn2,Vps33a,Ap3s1,Ap1s1	0.000940372	52	GO:BP
nuclear pore complex assembly	Nup93,Nup205,Nup107,Ndc1,Nup153,Ahctf1,Rtn4	0.000969714	8	GO:BP
protein disulfide isomerase activity	Erp44,Tmx3,Pdia5,Itgb3,Qsox2,Txndc5,P4hb,Pdia3	0.00097187	12	GO:MF
translation elongation factor activity	Eefsec,Eef1a1,Tufm,Gtpbp1,Eef1b,Tsfm,Eif5a,Eef2	0.00097187	12	GO:MF
ATPase activator activity	Rab6a,Ahsa1,Dnaja1,Dnaja2,Dnajc10,Tor1aip1,Dnajb6,Dnajb2,Atp1b3,Grpel1,Dnajb4	0.000999208	23	GO:MF
misfolded protein binding	Dnajb11,Derl1,Dnajc10,Bag6,Derl2,Hspa14,Sdf2l1,Tor1a,Hspa5,Hspa9,Hspa8	0.000999208	23	GO:MF
Ras protein signal transduction	Dnm2,Rap1a,Rala,Arl6,Cyfip1,Rras,Kank2,Hacd3,Map2k1,Arhgef2,Rras2,Dhcr24,Col3a1,Ralb,Sdcbp,Gna13,Iqgap3,Kras,Trim28,Src,Mfn2,Nckap1,Flot1,Erbin,Cul3,Ogt,Cdh2,Camk2d,Eps8,Dnmt1,Dennd4c,Arf6,Col1a2,Itgb1,Rap1b,Cdc42,Rhoa,Rac1,Wasf2,Notch2,Rab3gap1,Rtn4,Rap2b,Dbnl,Rhog,Kpnb1,Baiap2,Nf1,Farp2,Arfgap1,Arhgdib,Rap2c,Prkd1,Mapre2	0.001071	292	GO:BP
proton motive force-driven mitochondrial ATP synthesis	Sdhc,Stoml2,Sdhb,Atp5pd,Ndufb10,Ndufs1,Sdha,Atp5po,Ndufa9,Atp5mf,Sdhd,Atp5me,Atp5f1d,Atp5f1a,Atp5f1c,Atp5pb,Ndufb11,Atp5f1b,Ndufa10,Ndufv1	0.00107333	63	GO:BP
Abnormal calvaria morphology	Dync1h1,Ccdc47,Lonp1,Pdha1,Pafah1b1,Pdhb,Por,Gnas,Lrpprc,Huwe1,Atp6v1b2,Psmc1,Lars1,Arcn1,Grb10,Pycr1,Col5a1,Ogdhl,Cnot1,Smc1a,Hnrnpr,Zmpste24,Ctbp1,Ap1g1,Map2k2,Letm1,Bpnt2,Mogs,Chd4,Map2k1,Timm50,Cd81,Galnt2,Rbpj,Cox4i1,Rps6ka3,Rab23,Atp2b1,Mtx2,Nbas,Dhcr24,Nfix,Mpdu1,Nras,Atad3,Smc3,Comt,Lmnb2,Nup85,Lbr,Ptrh2,Ebp,Pak2,Aldh18a1,Ugdh,Fmr1,Ppp1cb,Pura,Fkbp10,Ddx6,Trip11,Flii,Ago2,Kras,Son,Il6st,P…	0.00109878	932	HP
magnesium ion binding	Farsb,Top2a,Msh6,Prkaca,Pdxk,Ppa1,Farsa,Prkacb,Mthfd2,Msh2,Idh3g,Rheb,Idh1,Uba2,Oxsr1,Idh2,Cdc42bpb,Nudt5,Mvk,Map3k20,Sik3,Plscr3,Tkt,Idh3a,Ran,Prps2,Dhx36,Me1,Stk38,Plk1,Pdp1,Dck,Arl3,Srpk1	0.00113252	158	GO:MF
Recruitment of NuMA to mitotic centrosomes	Tubb2b,Dync1h1,Tuba1c,Pafah1b1,Cdk1,Actr1a,Prkaca,Haus6,Tuba1b,Tuba4a,Numa1,Dctn1,Prkar2b,Tubb5,Ppp2r1a,Tubgcp2,Pcm1,Haus3,Mapre1,Dynll1,Tubgcp3,Tubg1,Dctn2,Haus7,Haus5,Tubb6,Plk1,Tubb3,Tubb2a,Hsp90aa1,Tubb4b,Tuba1a,Ywhae	0.00119301	83	REAC
Skeletal muscle atrophy	Tubb2b,Dync1h1,Gfpt1,Atp1a1,Nop56,Dnm2,Mars1,Ogdh,Sucla2,Gnas,Arl6,Septin9,Cpt1a,Atl3,Huwe1,Slc25a1,Vps13a,Nr3c1,Pfkm,Smchd1,Sqstm1,Pycr2,Prkaca,Acadm,Sdhb,Sigmar1,Suclg1,Letm1,Gbf1,Gars1,Inf2,Rps6ka3,Spart,Pon3,Acadsb,Chp1,Atad3,Col6a3,Aifm1,Lmnb2,Scyl1,Ptrh2,Surf1,Yars2,Aldh18a1,Dnm1l,Pdk3,Slc33a1,Afg3l2,Pon2,Col6a1,Polr2a,Mfn2,Tor1aip1,Dctn1,Erlin2,Klc2,Col6a2,Scyl2,Sdha,Kif1b,Ndrg1,Msto1,Tard…	0.00119647	540	HP
fibroblast migration	Iqgap1,Sgpl1,Ilk,Gna13,Mta2,Ddr2,Rcc2,Tns1,Fer,Coro1c,Cd248,Itgb1,Rac1,Actr3,Acta2,Plec,Aqp1,Itgb3,Tmem201	0.00120062	58	GO:BP
Malignant genitourinary tract tumor	Msh6,Msh2,Rps17,Rps20,Rps7,Rps10,Rpl26,Rps19,Rpl11,Rpl15,Rpl35a,Rps24,Rpl27,Rpl18,Mlh1	0.00122987	24	HP
positive regulation of dendritic spine morphogenesis	Pafah1b1,Mfn1,Dnm1l,Actr2,Mfn2,Afdn,Marcks,Dbn1,Dhx36,Opa1,Actr3,Dbnl,Baiap2	0.00124471	29	GO:BP
mitochondrial calcium ion homeostasis	Bcap31,Letm1,Mcub,Mcu,Afg3l2,Tgm2,Maip1,Mfn2,Fis1,Pdzd8,Immt,Micu2,Anxa6	0.00124471	29	GO:BP
Focal adhesion	Rap1a,Ilk,Itgav,Prkca,Lamb1,Itga5,Cav2,Itga6,Map2k1,Ppp1ca,Col6a3,Parva,Pak2,Col4a5,Ppp1cb,Col6a1,Src,Mapk3,Itgb5,Col6a2,Raf1,Fyn,Lamc1,Pak1,Ppp1cc,Mapk1,Col1a2,Itgb1,Rap1b,Flnb,Cdc42,Rhoa,Rac1,Cav1,Diaph1,Actg1,Actb,Col1a1,Flnc,Fn1,Itgb3,Zyx,Capn2,Parvb,Flna,Ppp1r12a,Actn4,Ctnnb1,Shc1,Actn1,Vtn,Gsk3b,Tln1,Vcl	0.00126064	200	KEGG
positive regulation of cytoskeleton organization	Dync1h1,Rhoc,Cyfip1,Numa1,Dctn1,Nckap1,Dstn,Fer,Snx9,Add3,Rps3,Vps4b,Arl2,Myo1c,Fermt2,Hax1,Arf6,Wdr1,Cd47,Mapre1,Arpc2,Cdc42,Rhoa,Rac1,Map1b,Wasf2,Actr3,Drg1,Cav1,Kirrel1,Rictor,Dlg1,Tpm1,Spag5,S100a10,Baiap2,Flna,Swap70,Mtor,Pfn1	0.00127297	191	GO:BP
negative regulation of mitochondrion organization	Huwe1,Mfn1,Ghitm,Dnm1l,Acaa2,Mfn2,Bak1,Slc35f6,Adck1,Parl,Opa1,Vat1,Higd1a,Tfrc,Slc25a4,Lmna,Slc25a5,Psmd10	0.00130278	53	GO:BP
cellular response to steroid hormone stimulus	Atp1a1,Ugt1a7,Ddx17,Nedd4,Hdac1,Nr3c1,Pck2,Cnot1,Kank2,Fkbp4,Dnaja1,Ufl1,Src,Uba5,Npc1,Carm1,Rhoa,Ube2l3,Hmga2,Cnot9,Ptges3,Smarca4,Smyd3,Aqp1,Hnrnpu,Vps18,Ufsp2,Phb,Calr,Zfp36l2,Phb2,Rbfox2,Anxa1,Ywhah,Gsk3a,Gsk3b	0.0014203	164	GO:BP
organelle transport along microtubule	Dync1h1,Pafah1b1,Sun2,Copg1,Kif5b,Rhot2,Map2k1,Ap3m1,Copg2,Ap3d1,Ap3b1,Rhot1,Kifc1,Armcx3,Kif1b,Sun1,Pex14,Rab1A,Cdc42,Map1b,Ap3s1,Tmem201,Lamp1	0.00142605	81	GO:BP
Spastic diplegia	Huwe1,Aldh3a2,Sigmar1,Ndufa4,Hsd17b4,Sptbn1,Hsd17b10,Add3,Aars1,Dars1,Sptlc1,Pdhx,Fus,Rab3gap1,Rab3gap2,Tubb3,Elp2,Flna,Ctnnb1,Gcdh	0.00143893	39	HP
Mitochondrial translation elongation	Dap3,Ptcd3,Mrpl3,Mrpl15,Mrps2,Oxa1l,Mrpl37,Mrps16,Eral1,Mrpl9,Mrps34,Mrps22,Mrpl4,Mrps30,Mrps9,Mrps7,Mrpl45,Mrpl10,Mrpl44,Mrps25,Mrpl47,Mrpl46,Mrpl11,Mrpl13,Mrps27,Mrpl21,Mrps26,Mrpl20,Mrps5,Mrps31,Mrpl17,Mrpl39	0.00144183	80	REAC
pyrimidine nucleobase biosynthetic process	Cad,Umps,Ctps2,Ctps1,Dhodh,Mtor	0.00144529	6	GO:BP
regulation of proteolysis	Bcap31,Por,Hdac1,Arl6ip5,Prkaca,Fam162a,Ptgs2,Hmgb1,Mtch1,Adam9,Ifi202,Rps6ka3,Picalm,Plgrkt,Dhcr24,Rack1,Aifm1,Usp5,Prkacb,Pak2,Ube2k,Ncstn,Ufl1,Sdcbp,Bag6,Uchl5,Asph,Eif3h,Src,Bag2,Dnaja3,Bax,Rbx1,Fis1,Stat3,Xpo1,Psme3,Fyn,Ogt,Bak1,Snx9,Timm17a,Psmd14,Rps3,Ints1,Glg1,Dnajb6,Rps7,Dnajb2,Xdh,Gapdh,Parl,Ddx3x,Rhoa,Ankib1,Lpcat3,Myh9,Cav1,Trim32,Psma3,Ctsz,Tmem259,Rpl23,Mtch2,Rpl11,Oga,Tmed10,Usp47…	0.00145783	652	GO:BP
fatty acid beta-oxidation using acyl-CoA dehydrogenase	Acadvl,Acadm,Ivd,Etfb,Etfdh,Acads,Etfa,Gcdh	0.00153728	11	GO:BP
Cerebral hypomyelination	Bcap31,Slc1a4,Eif2b4,Eif2b3,Tmtc3,Eif2b1,Cyb5a,Rars1,Alg2,Slc25a12,Eif2b5,Tbcd,Adsl,Phgdh,Eif2b2,Spata5,Stxbp1,Cyb5r3	0.00158251	33	HP
Micrognathia	Emc1,Mcm5,Asns,Huwe1,Nup133,Atp6v1b2,Slc25a1,Psmc1,Arcn1,Puf60,Grb10,Hccs,Col5a1,Psmd12,Rras,Hnrnph2,Smc1a,Hnrnpr,Zmpste24,Ctbp1,Rfc2,Letm1,Bpnt2,Map2k1,Nup107,Rab23,Rras2,Mtx2,Dhcr24,Nfix,Nras,Atad3,Smc3,Col6a3,Comt,Nup85,Lbr,Emg1,Ebp,Yars2,Col3a1,Sec31a,Gna11,Pak2,Rdh11,Hells,Pura,Trip11,Flii,Pold1,Kras,Cep55,Col6a1,Lemd2,Pigt,Piezo1,Hsd17b4,Ddr2,Wls,Tubb5,Col6a2,Cdc42bpb,Raf1,Scyl2,Tmem70,Rps1…	0.00165867	789	HP
transmembrane transporter binding	Ap2m1,Nptn,Sh3gl1,Atp2a2,Src,Bag2,Kcnab2,Fyn,Bak1,Itpr2,Eif3e,Camk2d,Itpr1,Gpd1l,Tcaf2,Cav1,Diaph1,Dlg1,Hsp90ab1,Vdac1,Hsp90aa1,S100a10,Flna,Actn4,Ctnnb1,Actn1,Prkcsh,Ppp2ca,Ywhah,Ywhae,Ywhaq	0.00167796	140	GO:MF
positive regulation of cell cycle process	Dync1h1,Cdk1,Eif4g1,Cdk4,Dync1li1,Ncaph,Ncapg,Smc4,Smc2,Numa1,Tmod3,Aurkb,Ddr2,Rcc2,Rrm1,Cul3,Camk2d,Ankrd17,Sfpq,Vps4b,Map3k20,Cul4b,Mad2l1,Cul4a,Cpsf3,Cdc42,Ddx3x,Rhoa,Ddx39b,Mta3,Pkn2,Cdc16,Tpr,Hnrnpu,Anapc7,Svil,Rad21,Cdc73,Spag5,Sirt2,Ncapg2,Atrx,Phb2,Lmnb1,Anxa1,Npm1,Thoc1,Nsfl1c	0.00169178	251	GO:BP
positive regulation of binding	Cdk9,Eif4g1,Hmgb1,Eif2b4,Eif2b1,Nvl,Niban2,Ralb,Derl1,Ufl1,Trim28,Mfn2,Ncbp1,Ctbp2,Flot1,Lgals9,Eif3e,Nmd3,Mapre1,Ran,Gtf2b,Eif3d,Add1,Kdm1a,Eif2s1,Actr3,Cav1,Amfr,Smarca4,Rpl11,Hsp90ab1,Sirt2,S100a10,H1-0,Ctnnb1,Cald1,Vtn,Gsk3b,Txn	0.00170207	186	GO:BP
Central carbon metabolism in cancer	Pdha1,Pdhb,Pfkp,Pfkl,Pfkm,Map2k2,Slc2a1,Map2k1,Nras,Ldhb,Slc1a5,Gls,Kras,Idh1,Mapk3,Idh2,Raf1,Slc7a5,Mapk1,Pdk1,Hk1,Pkm,Mtor,Ldha,Hk2	0.0017199	69	KEGG
pre-mRNA binding	Prpf8,Hnrnpl,U2af1,Srsf6,Celf1,U2af2,Srsf2,Tardbp,Tra2b,Hnrnpk,Hnrnpu,Hnrnpa1,Hnrnpa2b1	0.00172313	33	GO:MF
Abnormality of the hand	Dync1h1,Iars1,Lonp1,Pdha1,Pafah1b1,Mars1,Emc1,Por,Asns,Lox,Gnas,Arl6,Atl3,Huwe1,Sdhc,Nup133,Ap1b1,Atp6v1b2,Lars1,Arcn1,Puf60,Grb10,Hccs,Sqstm1,Col5a1,Psmd12,Rras,Cnot1,Kank2,Hnrnph2,Smc1a,Pycr2,Hnrnpr,Prkaca,Zmpste24,Lig3,Aaas,Ctbp1,Cpt2,Atad1,Mat2a,Ap1g1,Rfc2,Sdhb,Map2k2,Sigmar1,Letm1,Bpnt2,Gbf1,Mogs,Chd4,Map2k1,Gars1,Inf2,Galnt2,Nup107,Rbpj,Arhgef2,Cox4i1,Rps6ka3,Rab23,Rras2,Atp2b1,Mtx2,Shmt2,N…	0.00176768	1546	HP
in utero embryonic development	Kpna7,Itgav,Psmc3,Rtcb,Cnot1,Hm13,Nr2f2,Cpt2,Matr3,Rpa1,Cr1l,Map2k1,Rbpj,Tmed2,Emg1,Col3a1,Prmt1,Gna13,Fkbp10,Msh2,Birc6,Adam10,Myh10,Smpd4,Mbnl1,Trim28,Mfn2,Pitpnb,Cops3,Man2a1,Myo1e,Nckap1,Rpl7l1,Cops2,Cul3,Smad2,Ric8a,Dad1,Ybx1,Ints1,Bysl,Dbn1,Plod3,Eif2s2,Cul4a,Nsdhl,Mapk1,Dnajb6,Mgat1,Itgb1,Psmc4,Add1,Sec24d,Eif4e2,Myh9,Notch2,Xab2,Smarca4,Wdtc1,Kidins220,Rtn4,Cdk11b,Specc1,Smarcb1,Slc25a20,…	0.00178631	512	GO:BP
protein kinase C binding	Copb2,Top2a,Ugt1a7,Itgav,Top2b,Sqstm1,Pdlim5,Adam9,Rack1,Src,Srsf2,Marcks,Add3,Pld2,Itgb3,Glrx3,Flna,Prkcsh	0.00180221	59	GO:MF
Pes cavus	Dync1h1,Atp1a1,Lonp1,Pdha1,Dnm2,Atp6v1b2,Slc25a1,Vps13a,Ogdhl,Aaas,Sigmar1,Gbf1,Hadha,Gars1,Inf2,Pdxk,Spart,Nfix,Chp1,Aifm1,Lbr,Aldh18a1,Kars1,Dnm1l,Pdk3,Slc33a1,NARS1,Mfn2,Kpna3,Hsd17b4,Erlin2,Klc2,Kif1b,Ndrg1,Hadhb,Msto1,Cars1,Hars1,Dysf,Map3k20,Abhd12,Cul4b,Las1l,Ano10,Lamp2,Usp9x,Aars1,Far1,Dnajb2,Prps1l3,Opa3,Sptlc1,Gmppa,Rab11b,Map1b,Opa1,Pnpt1,Pign,Mcm3ap,Pi4ka,Mre11,Wars1,Hk1,Impdh2,Pmpca…	0.00183652	287	HP
Abnormality of globe location	Ccdc47,Farsb,Pafah1b1,Emc1,Macf1,Por,Lox,Lrpprc,Septin9,Qars1,Huwe1,Nup133,Atp6v1b2,Atp6v1a,Smchd1,Arcn1,Puf60,Pycr1,Col5a1,Psmd12,Rras,Cnot1,Hnrnph2,Smc1a,Pycr2,Slc1a4,Zmpste24,Umps,Ctbp1,Mat2a,Ap1g1,Map2k2,Letm1,Bpnt2,Chd4,Map2k1,Galnt2,Nup107,Rps6ka3,Rras2,Mtx2,Nbas,Spart,Nfix,Nras,Atad3,Comt,Aifm1,Lbr,Ptrh2,Farsa,Ebp,Prkacb,Col3a1,Aldh18a1,Ugdh,Fmr1,Ppp1cb,Hells,Dnm1l,Ddx6,Flii,Pold1,Ago2,Kra…	0.00189874	1024	HP
Abnormal urine carboxylic acid level	Acad9,Acadvl,Sucla2,Slc25a1,Acadm,Umps,Cpt2,Agk,Suclg1,Letm1,Timm50,Atad3,Etfb,Etfdh,Acads,Idh1,Ndufb10,Idh2,Etfa,Tmem70,Sdha,Kif1b,Mvk,Oxct1,L2hgdh,Opa3,Micos13,Atp5f1d,Mmut,Pccb,Ppox,Slc25a20,Hadh,Prdx1,Gcdh,Slc25a15	0.00201224	97	HP
Macrocytic anemia	Psmc1,Lars1,Umps,Mthfd1,Dnm1l,Piezo1,Rps17,Wfs1,Rps20,Rps7,Rps10,Phgdh,Dhfr,Opa1,Rpl26,Rps19,Rpl11,Rpl15,Uba1,Rps14,Rpl35a,Efl1,Rps24,Rpl27,Tpi1,Prdx1,Rpl18,Srp54c	0.00205956	67	HP
Glycolysis and gluconeogenesis	Pdha1,Got2,Pdhb,Pfkp,Pfkl,Pfkm,Dld,Slc2a1,Ldhb,Dlat,Mpc2,Gapdh,Pdhx,Hk1,Pkm,Mpc1,Gpi,Mdh2,Tpi1,Ldha,Hk2,Pgk1	0.00206237	49	WP
Selective autophagy	Tubb2b,Dync1h1,Tuba1c,Sqstm1,Dync1li1,Mfn1,Tomm20,Tuba1b,Ube2n,Tuba4a,Src,Mfn2,Tomm70,Csnk2b,Dync1li2,Dynll1,Tomm40,Pgam5,Rps27a,Tubb6,Tubb3,Vim,Tubb2a,Vdac1,Tubb4b,Tuba1a	0.00207144	60	REAC
Inability to walk	Lonp1,Copb2,Pdha1,Got2,Sucla2,Lrpprc,Aimp2,Atl3,Vps13a,Psmc1,Atp6v1a,Ogdhl,Smc1a,Pycr2,Slc1a4,Ctbp1,Sdhb,Sigmar1,Letm1,Slc2a1,Dnm1,Atad3,Pigs,Copb1,Sec31a,Psmb1,Aldh18a1,Dock7,Dnm1l,Slc33a1,Pura,Eprs1,Dhx30,Mfn2,Erlin2,Klc2,Sdha,Hsd17b10,Ndrg1,Msto1,Mrps34,Ppp2r1a,Gemin5,Rab18,Ubtf,Dysf,Gpaa1,Ints1,Lnpk,Prune1,Dnajb6,Tbcd,Far1,Abhd16a,Adsl,Sptlc1,Hnrnph1,Sdhd,Hnrnpk,Spata5,Gnb1,Selenoi,Trim32,Act…	0.00209131	330	HP
Abnormality of the lower limb	Dync1h1,Gfpt1,Atp1a1,Ccdc47,Lonp1,Pdha1,Pafah1b1,Dnm2,Macf1,Rala,Por,Asns,Lox,Gnas,Arl6,Atl3,Huwe1,Sdhc,Ap1b1,Agps,Atp6v1b2,Slc25a1,Vps13a,Nr3c1,Psmc1,Atp6v1a,Lars1,Arcn1,Puf60,Grb10,Sqstm1,Pycr1,Col5a1,Psmd12,Ogdhl,Kank2,Hnrnph2,Smc1a,Pycr2,Hnrnpr,Slc1a4,Prkaca,Zmpste24,Aaas,Ctbp1,Cpt2,Atad1,Mat2a,Ap1g1,Rfc2,Sdhb,Map2k2,Sigmar1,Suclg1,Letm1,Bpnt2,Gbf1,Hadha,Chd4,Map2k1,Gars1,Inf2,Galnt2,Nup107,R…	0.00210938	1741	HP
large ribosomal subunit rRNA binding	Rplp0,Rpl19,Mrpl11,Rpl23,Rpl12,Rpl23a	0.00212307	7	GO:MF
endoplasmic reticulum unfolded protein response	Tmem33,Ermp1,Tmed2,Derl1,Ufl1,Dnajc10,Ero1a,Derl2,Bax,Bak1,Wfs1,Tbl2,Eif2a,Ptpn1,Cops5,Eif2s1,Amfr,Cdk5rap3,Hspa5	0.00216844	60	GO:BP
positive regulation of endocytosis	Ap2b1,Dnm2,Ap2m1,Atad1,Dnm1,Picalm,Ap2a1,Ano6,Sh3gl1,Dnm1l,Cd151,Flot1,Scyl2,Tsg101,Ankfy1,Cd63,Itgb1,Cdc42,Add1,Pld2,Hnrnpk,Axl,Myh9,Cav1,Hip1,Rab21,Tor1a,Actn4,Vtn	0.00219113	120	GO:BP
enzyme activator activity	Iqgap1,Gnas,Ranbp2,Lars1,Map2k6,Rangap1,Rplp1,Hmgb1,Map2k2,Pcolce,Map2k1,Cyb5b,Rack1,Gnaq,Tbc1d15,Arl1,Arhgap1,Pak2,Iqgap3,Clpx,Mob1a,Src,Aup1,Stx4,Lgals9,Psme3,Raf1,Fyn,Ric8a,Dad1,Psmd14,Plaa,Preb,Sec23a,Taok1,Gm9774,Ppp2r5d,Irgm1,Tbcd,Ddx3x,Sec23b,Tbc1d9b,Ube2l3,Pgam5,Cav1,Rictor,Rabgap1,Rab3gap1,Fn1,Arfgap2,Ddost,Tbc1d8b,Ncapg2,Elp2,Ccnyl1,Eed,Nf1,Psme1,Acap2,Agap1,Arfgap1,Vcp,Tbc1d17,Srgap2,L…	0.00220229	449	GO:MF
mRNA surveillance pathway	Upf1,Hbs1l,Ppp1ca,Gspt1,Ppp1cb,Ncbp1,Sympk,Ddx19a,Tardbp,Ppp2r1a,Ppp1cc,Ppp2r5d,Alyref,Cpsf3,Cstf3,Ddx39b,Etf1,Cstf1,Nxf1,Fus,Pabpc4,Eif4a3,Cpsf6,Pabpc1,Cpsf7,Msi2,Ppp2ca,Nudt21,Ppp2r2a,Rnps1,Upf2,Cpsf1	0.00226246	100	KEGG
lipid biosynthetic process	Atp1a1,Ptgis,Por,Abcd3,Acadvl,Cyp51a1,Myo5a,Nr3c1,Pck2,Dhrs7b,Cdk4,Ptgs2,Vapa,Pla2g4a,Tm9sf2,Agk,Hacd3,Prpf19,Sccpdh,Dhcr24,Chp1,Hsd17b8,Pigs,Kdsr,Lbr,Prkaa1,Acsl3,Sh3glb1,Cers5,Elovl1,Ebp,Fasn,Lss,Acaca,Cds2,Smpd4,Cers2,Qki,Smpd2,Pigt,Pigu,Pigk,Idh1,Tecr,Erlin2,Cers6,Ptgs1,Pgap1,Acsl1,Mvk,Ptdss1,Gpaa1,Hacd2,Plscr3,Degs1,Hsd17b7,Far1,Sptlc1,Lpgat1,Cbr4,Lpcat1,Erlin1,Pik3r4,Ormdl1,Acly,Lpcat3,Cdip…	0.00230851	599	GO:BP
negative regulation of RNA splicing	Srsf6,Ptbp2,U2af2,Srsf7,Hnrnpk,Rps26,Rps13,Ptbp3,Rbmxl1,Npm1,Rnps1,Hnrnpa2b1	0.00233949	26	GO:BP
Clathrin-mediated endocytosis	Ap2b1,Dnm2,Ap2m1,Rab5a,Tor1b,Dnm1,Picalm,Ap2a1,Cops4,Ap2s1,Sh3gl1,Actr2,Arpc3,M6pr,Ap2a2,Cops3,Cops2,Vamp3,Snx9,Scarb2,Arf6,Cops5,Cops7a,Arpc2,Gapvd1,Actr3,Eps15,Cops6,Actg1,Actb,Rps27a,Arpc4,Dvl2,Hip1,Necap2,Tfrc,Rab5b,Rab5c,Cltc,Cops8,Tor1a,Aak1,Arfgap1,Hspa8	0.00234	127	REAC
Low-set ears	Pafah1b1,Macf1,Rala,Por,Mcm5,Arl6,Septin9,Qars1,Huwe1,Atp6v1b2,Slc25a1,Atp6v1a,Psmd12,Rras,Cnot1,Smc1a,Pycr2,Slc1a4,Zmpste24,Umps,Ctbp1,Cpt2,Ap1g1,Rfc2,Map2k2,Letm1,Chd4,Map2k1,Galnt2,Tmem165,Rab23,Rras2,Atp2b1,Spart,Dhcr24,Nfix,Nras,Pum1,Smc3,Comt,Aifm1,Lbr,Ebp,Mrps2,Aldh18a1,Rdh11,Ppp1cb,Hells,Pura,Ddx6,Trip11,Kras,Cep55,Ap3d1,Ap3b1,Dst,Dhx30,Son,Il6st,NARS1,Pigt,Pigu,Paics,Mgat2,Hs2st1,Kcnab2,…	0.00238772	835	HP
Fatty acid biosynthesis	Echs1,Acsl3,Fasn,Acaca,Acaa2,Acsl1,Acly,Decr1,Acsl5,Acsl4,Hadh,Mecr,Echdc1	0.00244592	22	WP
movement in host	Itgav,Arl8b,Bsg,Cav2,Vapa,Hmgb1,Ifitm3,Ifitm2,Tsg101,Vps4b,Npc1,Nectin2,Ddb1,Axl,Cav1,Eps15,Slc3a2,Exoc2,Mre11,Ctsb,Vps18,Itgb3,Phb,Trim25,Rab7a,P4hb,Lgals1	0.00253712	108	GO:BP
Abnormality of the musculature of the limbs	Dync1h1,Gfpt1,Atp1a1,Dnm2,Mars1,Emc1,Asns,Septin9,Atl3,Slc25a1,Vps13a,Atp6v1a,Smchd1,Sqstm1,Pycr2,Lig3,Aaas,Sdhb,Sigmar1,Gbf1,Hadha,Gars1,Inf2,Dnm1,Spart,Col6a3,Lbr,Scyl1,Ebp,Mrps2,Aldh18a1,Kars1,Dnm1l,Pdk3,Slc33a1,Afg3l2,Ephb4,Rars1,Col6a1,Mfn2,Dctn1,Kpna3,Alg2,Erlin2,Col6a2,Cdc42bpb,Raf1,Scyl2,Rps17,Sdha,Kif1b,Ndrg1,Hadhb,Plod1,Uba5,Stim1,Rps20,Anxa11,Hars1,Plaa,Ubtf,Dysf,Map3k20,Ano10,Ergic1,P…	0.00256166	562	HP
Infantile onset	Dync1h1,Sgpl1,Gfpt1,Atp1a1,Copb2,Farsb,Pdha1,Dnm2,Mars1,Macf1,Asns,Abcd3,Acadvl,Ogdh,Sucla2,Gnas,Ranbp2,Lrpprc,Aimp2,Huwe1,Cyc1,Myo5a,Atp6v1b2,Slc25a1,Psmc1,Psmd12,Ogdhl,Hnrnph2,Cad,Slc1a4,Zmpste24,Dld,Yif1b,Cpt2,Sdhb,Agk,Map2k2,Suclg1,Letm1,Slc2a1,Hadha,Timm50,Gars1,Tpp2,Steap3,Atp2b1,Mtx2,Nbas,Tmtc3,Acadsb,Mpdu1,Atad3,Col6a3,Pigs,Aifm1,Atp6v0a1,Copb1,Slc39a7,Elovl1,Mrpl3,Surf1,Mrps2,Rpsa,Aldh18…	0.00262929	1028	HP
Mitochondrial translation termination	Dap3,Ptcd3,Mrpl3,Mrpl15,Mrps2,Oxa1l,Mrpl37,Mrps16,Eral1,Mrpl9,Mrps34,Mrps22,Mrpl4,Mrps30,Mrps9,Mrps7,Mrpl45,Mrpl10,Mrpl44,Mrps25,Mrpl47,Mrpl46,Mrpl11,Mrpl13,Mrps27,Mrpl21,Mrps26,Mrpl20,Mrps5,Mrps31,Mrpl17,Mrpl39	0.00268313	82	REAC
positive regulation of substrate adhesion-dependent cell spreading	Dnm2,Ilk,Dbn1,Fermt2,Arpc2,Cdc42,Rac1,Triobp,Itgb3,Myadm,Calr,S100a10,Flna,P4hb,Dock5	0.00271192	40	GO:BP
ER-nucleus signaling pathway	Ccdc47,Tmem33,Tmed2,Atp2a2,Erlin2,Wfs1,Eif2a,Ptpn1,Erlin1,Lpcat3,Eif2s1,Amfr,Tmco1,Hspa5,Gsk3b	0.00271192	40	GO:BP
protein kinase activity	Ilk,Cdk1,Cdk9,Map2k3,Epha2,Map2k6,Cad,Prkaca,Cdk4,Map2k2,Map2k1,Top1,Rps6ka3,Ephb3,Elp1,Cdk6,Prkaa1,Prkacb,Nek7,Pak2,Pdk3,Ephb4,Map2k4,Trim28,Src,Ripk3,Aurkb,Ddr2,Mapk3,Oxsr1,Twf1,Cdc42bpb,Raf1,Fer,Fyn,Camk2d,Tbk1,Map3k20,Baz1b,Taok1,Sik3,Prkci,Rps6ka4,Csnk2b,Mapk1,Prkag1,Prkab1,Pik3r4,Riok1,Taok3,Axl,Pkn2,Nrbp1,Stk24,Rps6ka5,Pdk1,Peak1,Pik3c3,Stk38,Stk39,Csk,Hk1,Pkm,Cdk11b,Plk1,Riok2,Aak1,Dclk1,…	0.00273684	485	GO:MF
chromatin binding	Ddx1,Ruvbl2,Top2a,Cdk1,Ddx17,Top2b,Msh6,Hdac1,Upf1,Cdk9,Nr3c1,Smc1a,Ctbp1,Ssrp1,Rpa1,Chd4,Top1,Rbpj,Shmt2,Smc3,Prkaa1,Ssbp1,Hells,Msh2,Ncaph,Pold1,Polr2b,Smc4,Trim28,Lemd2,Smc2,Dhx30,Polr2a,Ctbp2,Nap1l4,Stat3,Nup153,Pelp1,Nono,Ogt,Smad2,Ankrd17,Sfpq,Ybx1,Dnmt1,Macroh2a2,Csnk2b,Gtf2b,Kdm1a,Hp1bp3,Hmga2,Npm3,Supt5h,Rcc1,Mcm3ap,Smarca4,Tpr,Fus,Smarcd1,Hnrnpu,H3c13,Atad2,Rad21,Glyr1,Stat5b,Nap1l1,Sir…	0.00283839	587	GO:MF
positive regulation of protein localization to nucleus	Ipo5,Cdk1,Cav2,Ptgs2,Hnrnpm,Trim28,Src,Fyn,Ogt,Tardbp,Nmd3,Fermt2,Kat7,Mapk1,Ran,Tpr,Cdk5rap3,Tfrc,Hsp90ab1,Hsp90aa1,Flna,Bag3,Npm1,Prkd1	0.0028694	90	GO:BP
Osteosarcoma	Sqstm1,Rps17,Rps20,Rps7,Rps10,Rpl26,Rps19,Rpl11,Rpl15,Anapc1,Rpl35a,Rps24,Heatr3,Rpl27,Lmna,Rpl18,Mtap	0.00291427	31	HP
tissue development	Rhoc,Iqgap1,Pafah1b1,Rap1a,Ptgis,Rala,Por,Ilk,Itgav,Lox,Cdk1,Ddx17,Gnas,Nedd4,Hdac1,Lamb1,Aimp2,Mthfd1l,Bsg,Nup133,Myo5a,Nr3c1,Itga5,Epha2,Cav2,Pck2,Dhrs7b,Col5a1,Kank2,Pgrmc2,Prkaca,Cdk4,Acadm,Aldh3a2,Zmpste24,Ptgs2,Nr2f2,Pla2g4a,Pdlim5,Map2k2,Sgpp1,Bpnt2,Mthfd1,Nfib,Map2k1,Ppp1ca,Rbpj,Tmed2,Atp2b1,Abcb1b,Spart,Dhcr24,Plxnb2,Glipr2,Ano6,Cdk6,Prkaa1,Elovl1,Exoc4,Prkacb,Fasn,Col3a1,Srsf6,Prmt1,Pum…	0.00293294	1908	GO:BP
Platelet activation	Itpr3,Rap1a,Gnas,Prkaca,Pla2g4a,Ppp1ca,Gnaq,Prkacb,Col3a1,Vamp8,Ppp1cb,Gna13,Src,Snap23,Mapk3,Fyn,Itpr2,Ptgs1,Stim1,Ppp1cc,Prkci,Mapk1,Itpr1,Col1a2,Itgb1,Arhgef1,Rap1b,Rhoa,Apbb1ip,Gnai2,Actg1,Actb,Gnai3,Col1a1,Itgb3,Ppp1r12a,Tln1	0.00303186	124	KEGG
positive regulation of supramolecular fiber organization	Rhoc,Cyfip1,Numa1,Dctn1,Nckap1,Dstn,Fer,Colgalt1,Snx9,Rps3,Arl2,Myo1c,Fermt2,Arf6,Wdr1,Cd47,Mapre1,Arpc2,Cdc42,Rhoa,Rac1,Map1b,Wasf2,Actr3,Drg1,Cav1,Kirrel1,Rictor,Dlg1,Tpm1,S100a10,Baiap2,Flna,Swap70,Mtor,Pfn1	0.00303674	169	GO:BP
lysosomal transport	Nedd4,Arl8b,Ap1g1,M6pr,Ap3d1,Ap3b1,Scyl2,Tsg101,Vps4b,Ankfy1,Lamp2,Scarb2,Npc1,Pik3r4,Vps35,Vps53,Pik3c3,Vps18,Tmem106b,Vps33a,Rab7a,Hook3,Lamp1,Hspa8,Vcp,Uevld,Vps51	0.00308171	109	GO:BP
protein transmembrane transporter activity	Sec63,Tomm20,Sec61g,Timm17a,Bcs1l,Tomm70,Tomm40,Tmed10,Sec61a1	0.0030875	17	GO:MF
single-stranded DNA helicase activity	Mcm3,Mcm5,Mcm7,Rfc4,Rfc2,Mcm4,Rfc5,Rfc3,Mcm6,Mcm2	0.0031389	21	GO:MF
regulation of chromosome separation	Dync1li1,Ncaph,Ncapg,Smc4,Smc2,Numa1,Zw10,Aurkb,Cul3,Kntc1,Mad2l1,Trip13,Bub3,Ik,Cdc16,Tpr,Anapc7,Rad21,Plk1,Ncapg2	0.00322694	67	GO:BP
syntaxin binding	Myo5a,Cav2,Sec22b,Snap23,Vamp3,Nsf,Scfd1,Sptan1,Snap47,Cav1,Napa,Stxbp1,Tmed10,Golga2,Vps18,Tmed9,Stxbp3,Septin5,Scfd2	0.00323607	67	GO:MF
regulation of early endosome to late endosome transport	Dnajc13,Ptpn23,Map2k2,Map2k1,Sh3glb1,Src,Mapk3,Mapk1,Rab21	0.00327811	15	GO:BP
cellular response to oxidative stress	Lonp1,Ermp1,Arl6ip5,Pycr1,Pycr2,Sigmar1,Rack1,Aldh2,Prkaa1,Atp2a2,Src,Ripk3,Nqo1,Stx4,Ddr2,Vkorc1l1,Romo1,Mapk3,Nono,Fer,Fyn,Rps3,Aifm2,Sfpq,Mapk1,Slc25a24,Axl,Dhfr,Pnpt1,Eif2s1,Stk24,Cat,Pdk1,Stat6,Aqp1,Impact,Sirt2,Oxr1,Atp7a,Prdx3,Prdx1,Trap1,Anxa1,P4hb,Ctnnb1,Plekha1,Prkd1,Txn	0.00342871	257	GO:BP
positive regulation of nucleocytoplasmic transport	Ipo5,Cdk1,Nedd4,Prkaca,Ptgs2,Khdrbs1,Trim28,Tardbp,Mapk1,Ran,Tpr,Cpsf6,Riok2,Hsp90ab1,Hsp90aa1,Flna,Bag3,Ywhae,Sfn,Gsk3b,Prkd1	0.00346081	73	GO:BP
Fatty acid oxidation	Acadvl,Cpt1a,Acadm,Cpt2,Echs1,Acaa2,Acads,Hadh	0.00347553	10	WP
Association of TriC/CCT with target proteins during biosynthesis	Cct6b,Cct4,Cct2,Cct7,Tcp1,Cct8,Cct5,Cct3	0.00352829	9	REAC
Leukoencephalopathy	Lonp1,Pdha1,Pdhb,Lamb1,Puf60,Ogdhl,Lig3,Ctbp1,Suclg1,Letm1,Rbpj,Eif2b4,Eif2b3,Eif2b1,Aifm1,Farsa,Surf1,Aldh18a1,Kars1,Dnm1l,Son,Ppfibp1,Ndufb10,Tmem70,Ndufs1,Sdha,Colgalt1,Cars1,Mrps22,Plaa,Eif2b5,Pak1,Tars1,Degs1,Aars2,Aars1,L2hgdh,Gnb2,Dars1,Abhd16a,Yme1l1,Cdc42,Rac1,Usp7,Samhd1,Opa1,Ndufaf1,Eif2b2,Selenoi,Acta2,Ssr4,Stxbp1,Pdhx,Uba1,Hk1,Ndufb11,Pmpcb,Rab3gap2,Ndufv1,Timmdc1,Lmnb1,Ndufaf2,Nubpl…	0.00354629	218	HP
regulation of mitotic metaphase/anaphase transition	Dync1li1,Zw10,Aurkb,Cul3,Kntc1,Mad2l1,Trip13,Bub3,Smarcd2,Ik,Actb,Cdc16,Smarca4,Tpr,Smarcd1,Anapc7,Rad21,Smarcb1,Plk1,Riok2,Smarcc2,Actl6a	0.00358631	79	GO:BP
isocitrate dehydrogenase [NAD(P)+] activity	Idh3b,Idh3g,Idh1,Idh2,Idh3a	0.00359519	5	GO:MF
5.8S rRNA binding	Rpl19,Rpl6,Rpl8,Rps13,Rps9	0.00359519	5	GO:MF
U4 snRNA binding	Prpf4,Snu13,Gemin5,Prpf31,Ddx39b	0.00359519	5	GO:MF
chromosome localization	Dync1h1,Kif2c,Actr2,Kifc5b,Numa1,Kif22,Zw10,Aurkb,Kifc1,Cul3,Vps4b,Sun1,Seh1l,Mapre1,Map1s,Actr3,Dctn2,Hnrnpu,Nudc,Spag5,Lmna,Kpnb1,Mlh1	0.00361498	85	GO:BP
negative regulation of protein-containing complex assembly	Hmgb1,Arhgef2,Fkbp4,Flii,Src,Tmod3,Twf1,Raf1,Add3,Eps8,Lamp2,Mapre1,Tbcd,Arpc2,Cdc42,Add1,Ddx3x,Capzb,Vps35,Stxbp1,Vdac2,Rpl13a,Myadm,Svil,Impact,Tpm1,Sirt2,Hspa5,Capza2,Pfn1,Gsk3b	0.00362374	136	GO:BP
NAD binding	Dld,Ctbp1,Hadha,Aldh2,Hsd17b8,Ldhb,Adh7,Glud1,Cyb5r3,Uxs1,Sirt2,Hadh,Ldha	0.00372525	35	GO:MF
protein N-linked glycosylation	Gfpt1,Mlec,Gfpt2,Mogs,Tmem165,Magt1,Mgat2,Alg2,Uggt1,Dad1,Stt3a,Alg10b,Mgat1,Ostc,Rpn1,Alg5,Alg9,Rpn2,Ddost	0.00379998	62	GO:BP
Lower limb spasticity	Pdha1,Got2,Mars1,Aimp1,Lamb1,Slc1a4,Aldh3a2,Sdhb,Sigmar1,Slc2a1,Echs1,Spart,Aifm1,Elovl1,Surf1,Atxn10,Aldh18a1,Dnm1l,Slc33a1,Ndufa4,Afg3l2,Rars1,Kpna3,Erlin2,Klc2,Ndufs1,Sdha,Pgap1,Rab18,Rars2,Pex3,Prune1,Dars1,Tbcd,Far1,Ndufa9,Abhd16a,Opa3,Sptlc1,Micos13,Erlin1,Sdhd,Samhd1,Opa1,Selenoi,Alg9,Pi4ka,Mre11,Stxbp1,Pdhx,Fus,Kidins220,Gpt2,Cct5,Rab3gap2,Cltc,Ndufa10,Atrx,Coasy,Ndufv1,Ndufaf2,Atp6ap2,Sl…	0.00384353	232	HP
protein quality control for misfolded or incompletely synthesized proteins	Lonp1,Derl1,Bag6,Aup1,Uggt1,Sdf2l1,Cul3,Yme1l1,Rnf126,Tor1a,Zyg11b,Vcp	0.00386048	27	GO:BP
protein hydroxylation	Fkbp10,Ero1a,Asph,P3h1,Plod1,P4ha2,Plod3,P4ha1,Prdx4,Plod2,P4hb,P3h3	0.00386048	27	GO:BP
positive regulation by host of viral genome replication	Vapa,Eef1a1,Stom,Pik3c3,Ythdc2,Hspa8,Ppib	0.00401637	9	GO:BP
ubiquitin binding	Top2a,Nedd4,Sqstm1,Usp5,Otub1,Faf2,Ube2n,Aup1,Vps36,Tsg101,Plaa,Gm9774,Dnajb2,Bub3,Nploc4,Ascc2,Trim32,Sirt2,Nsfl1c,Uevld,Faf1	0.004078	80	GO:MF
Peripheral neuropathy	Dync1h1,Sgpl1,Atp1a1,Uqcrc1,Pdha1,Dnm2,Mars1,Sucla2,Gnas,Lrpprc,Septin9,Atl3,Psmc3,Ap1b1,Atp6v1b2,Slc25a1,Vps13a,Smc1a,Lig3,Aaas,Letm1,Mogs,Hadha,Gars1,Inf2,Echs1,Shmt2,Atad3,Smc3,Aifm1,Elp1,Scyl1,Surf1,Atxn10,Aldh18a1,Fmr1,Kars1,Dnm1l,Pdk3,Ndufa4,Afg3l2,Flii,Kras,Dst,NARS1,Mfn2,Hsd17b4,Sptbn1,Erlin2,Stat3,Klc2,Tmem70,Ndufs1,Sdha,Kif1b,Ndrg1,Hadhb,Plod1,Wfs1,P4ha2,Cars1,Rab18,Hars1,Abhd12,Dnmt1,T…	0.00409158	506	HP
Pyruvate metabolism	Pdha1,Acat1,Pdhb,Pck2,Aldh3a2,Dld,Aldh2,Ldhb,Acaca,Adh7,Dlat,Fh,Me1,Adh5,Aldh9a1,Pkm,Mdh2,Ldha	0.00424914	44	KEGG
positive regulation of mitochondrion organization	Rala,Stoml2,Fam162a,Sh3glb1,Mcu,Ssbp1,Mfn1,Dnm1l,Bax,Fis1,Bak1,Adck1,Opa1,Pgam5,Marchf5,Vps35,Slc25a4,Vdac1,Slc25a5,Gsk3a,Gsk3b	0.00441884	74	GO:BP
Valine, leucine and isoleucine degradation	Acat1,Acadm,Aldh3a2,Dld,Ivd,Hadha,Echs1,Acadsb,Aldh2,Acaa2,Acads,Aacs,Hsd17b10,Hadhb,Oxct1,Bcat2,Acaa1a,Mmut,Aldh9a1,Pccb,Hadh	0.00460528	56	KEGG
cellular response to hypoxia	Ptgis,Fam162a,Cr1l,Map2k1,Rbpj,Ak4,Pdk3,Acaa2,Ogt,Tbl2,Cd34,Sdhd,Hp1bp3,Gnb1,Higd1a,Pdk1,Hyou1,Aqp1,Rtn4,Sirt2,Npepps,Lmna,P4hb,Mtor,Ddah1,Pgk1	0.00485505	105	GO:BP
Proteoglycans in cancer	Iqgap1,Itpr3,Itgav,Prkca,Cd44,Itga5,Cav2,Rras,Prkaca,Map2k2,Map2k1,Ppp1ca,Rras2,Nras,Prkacb,Ppp1cb,Kras,Src,Ddx5,Mapk3,Itgb5,Stat3,Raf1,Smad2,Itpr2,Camk2d,Pak1,Ppp1cc,Cd63,Mapk1,Itpr1,Col1a2,Itgb1,Arhgef1,Flnb,Cdc42,Rhoa,Rac1,Rps6,Cav1,Actg1,Actb,Col1a1,Flnc,Fn1,Itgb3,Ptpn11,Flna,Ppp1r12a,Ctnnb1,Mtor,Hspg2,Vtn	0.00486367	204	KEGG
5S rRNA binding	Hmgb1,Rpf2,Rpl4,Rpl3,Rpl11,Rpl7,Rpl5,Eef2	0.00498105	14	GO:MF
COPII-mediated vesicle transport	Sec22b,Uso1,Tmed2,Sec31a,Lman2,Lman2l,Sec13,Nsf,Preb,Sec23a,Scfd1,Ykt6,Rab1A,Sec24d,Trappc5,Ctsz,Napa,Tmed10,Golga2,Lman1,Stx17,Sar1b,Sec24b,Rab1b,Sec24c,Stx5,Gosr2	0.00504511	66	REAC
Acute myeloid leukemia	Sf3b1,Picalm,Dkc1,Sh3gl1,Kras,Srsf2,Rps17,Rps20,Lpp,Rps7,Rps10,Rpl26,Rps19,Adh5,Rpl11,Rpl15,Rps14,Rpl35a,Efl1,Ddx41,Rps24,Rpl27,Rpl18,Nup214,Npm1,Tcirg1,Srp54c	0.0052777	66	HP
tau protein binding	Picalm,Fkbp4,Bag2,Fyn,Smad2,Hsp90ab1,Hsp90aa1,Ppp2ca,Ppp2r2a,Gsk3b	0.00528085	22	GO:MF
Aplasia/hypoplasia involving the skeleton	Dync1h1,Ccdc47,Lonp1,Pdha1,Emc1,Por,Mcm5,Asns,Gnas,Arl6,Huwe1,Nup133,Agps,Atp6v1b2,Slc25a1,Psmc1,Smchd1,Arcn1,Puf60,Grb10,Hccs,Col5a1,Psmd12,Rras,Hnrnph2,Smc1a,Hnrnpr,Prkaca,Zmpste24,Ctbp1,Ap1g1,Rfc2,Suclg1,Letm1,Bpnt2,Chd4,Map2k1,Galnt2,Nup107,Rbpj,Cox4i1,Rps6ka3,Rab23,Rras2,Mtx2,Nbas,Spart,Dhcr24,Nfix,Nras,Atad3,Pum1,Smc3,Col6a3,Comt,Pigs,Aifm1,Lmnb2,Nup85,Lbr,Emg1,Ebp,Prkacb,Yars2,Col3a1,Sec31…	0.00530806	1151	HP
disulfide oxidoreductase activity	Tmx3,Tmx4,Tmx1,Dnajc10,Ero1a,Pdia5,Tmx2,Qsox2,Txndc5,P4hb,Pdia3,Txn,Pgk1	0.00534231	36	GO:MF
regulation of actin filament polymerization	Flii,Tmod3,Nckap1,Twf1,Fer,Snx9,Add3,Eps8,Myo1c,Dbn1,Hax1,Arf6,Arpc2,Add1,Rhoa,Rac1,Capzb,Actr3,Kirrel1,Rictor,Dlg1,Myadm,Svil,Dbnl,Tpm1,Baiap2,Capza2,Mtor,Pfn1	0.0053517	125	GO:BP
Areflexia	Gfpt1,Atp1a1,Dnm2,Mars1,Fxr1,Slc25a1,Vps13a,Psmc1,Sqstm1,Suclg1,Gbf1,Hadha,Timm50,Gars1,Inf2,Pdxk,Aifm1,Surf1,Aldh18a1,Ugdh,Kars1,Dnm1l,Pdk3,Dst,Mfn2,Hsd17b4,Alg2,Klc2,Scyl2,Kif1b,Ndrg1,Hadhb,Stim1,Gemin5,Anxa11,Hars1,Dysf,Map3k20,Pex3,Ergic1,Ppp2r5d,Rfc1,Aars1,Acox1,Tbcd,Dnajb2,Myl1,Prps1l3,Opa3,Sptlc1,Erlin1,Yars1,Hnrnpk,Aco2,Gaa,Opa1,Pnpt1,Trim32,Plec,Mcm3ap,Mre11,Uba1,Pomgnt1,Hk1,Sar1b,Dhx16,…	0.00553193	285	HP
integrin binding	Ilk,Itgav,Lamb1,Itga5,Itga6,Utrn,Hmgb1,Adam9,Cd81,Col3a1,Anxa7,Dst,Src,Cd151,Plpp3,Fermt2,Itgb1,Cd9,Myh9,Mfge8,Fn1,Mmp14,Itgb3,Calr,P4hb,Actn1,Lcp1,Vtn,Gsk3b,Tln1	0.00559727	141	GO:MF
cell-substrate junction assembly	Iqgap1,Itgav,Itga5,Dst,Src,Rcc2,Tns1,Coro1c,Fermt2,Rac1,Myh9,Actg1,Plec,Peak1,Fn1,Mmp14,Itgb3,Phldb2,S100a10,Ptpn11,Actn1,Tln1,Vcl	0.00560673	87	GO:BP
positive regulation of hydrolase activity	Rhoc,Bcap31,Rap1a,Gnas,Arl6ip5,Lars1,Epha2,Cav2,Itga6,Rangap1,Fam162a,Hmgb1,Mtch1,Gnao1,Map2k1,Picalm,Rack1,Gnaq,Aifm1,Tbc1d15,Arl1,Ncstn,Gna13,Tgm2,Asph,Lmf1,Ripk3,Dnaja3,Arf4,Bax,Fis1,Rcc2,Afdn,Stat3,Marcks,Psme3,Fyn,Bak1,Coro1c,Snx9,Scrib,Rps3,Plaa,Fermt2,Itgb1,Xdh,Ddx3x,Rhoa,Tbc1d9b,Mmut,Mtch2,Rabgap1,Dvl2,Rab3gap1,Hip1,Tmem106b,Tbc1d8b,Phb,Rcn3,Phb2,Rhog,Rpl5,S100a10,Nf1,Psme1,Ppp1r12a,Agap1…	0.00577597	502	GO:BP
Premature rupture of membranes	Col5a1,Zmpste24,Col3a1,Col5a2,Lemd2,Plod1,Col1a1,Serpinh1,Atp6v0a2,Med12	0.00588306	13	HP
wound healing	Rhoc,Myof,Lox,Gnas,Arl8b,Col5a1,Pla2g4a,Hmgb1,Gnaq,Ano6,Cnn2,Col3a1,Srsf6,Gna13,Fkbp10,Myh10,Ap3b1,Dst,Cd151,Ddr2,Plpp3,Papss2,Scrib,Vps4b,Dysf,Lnpk,Cd34,Fermt2,Itgb1,Rhoa,Cd9,Axl,Myh9,Notch2,Cav1,Acta2,Actg1,Plec,Col1a1,Stxbp1,Aqp1,Fn1,Fundc2,Cd109,Rap2b,Itgb3,Ahnak,Stxbp3,Phldb2,Tpm1,Tor1a,S100a10,Gja1,Nf1,Anxa1,Flna,Mtor,Anxa6,Vtn	0.00629403	348	GO:BP
Golgi to plasma membrane transport	Dnm2,Rack1,Acsl3,Steap2,Exoc4,Gga2,Sptbn1,Vamp3,Arfgef2,Nsf,Arfrp1,Exoc2,Rab10,Csk,Atp2c1,Vps35l,Arl3	0.00664319	53	GO:BP
double-strand break repair	H2ax,Ddx1,Ruvbl2,Mcm3,Mcm5,Mcm7,Smchd1,Rpa1,Mcm4,Prpf19,Ruvbl1,Xrcc5,Otub1,Actr2,Msh2,Ube2n,Psmd14,Mcm6,Dek,Sfpq,Fh,Trip13,Mms19,Parp3,Samhd1,Rpa3,Kdm1a,Smarcd2,Mcm2,Hmga2,Actb,Mre11,Smarca4,Rif1,Fus,Pogz,Smarcd1,Rad21,Smarcb1,Hmces,Ints3,Babam2,Tnks1bp1,Smarcc2,Mlh1,Mta1,Vcp,Actl6a	0.00673124	263	GO:BP
Abnormality of limb bone morphology	Dync1h1,Iars1,Ccdc47,Lonp1,Pafah1b1,Mars1,Emc1,Rala,Por,Ap2m1,Lox,Gnas,Arl6,Atl3,Huwe1,Sdhc,Nup133,Agps,Atp6v1b2,Lars1,Arcn1,Puf60,Grb10,Pycr1,Col5a1,Psmd12,Rras,Cnot1,Hnrnph2,Smc1a,Pycr2,Hnrnpr,Prkaca,Zmpste24,Ctbp1,Cpt2,Atad1,Mat2a,Ap1g1,Rfc2,Sdhb,Map2k2,Sigmar1,Suclg1,Letm1,Slc2a1,Bpnt2,Gbf1,Mogs,Hadha,Chd4,Map2k1,Gars1,Inf2,Galnt2,Tmem165,Nup107,Rbpj,Arhgef2,Cox4i1,Rps6ka3,Pdxk,Rab23,Rras2,At…	0.00709255	1657	HP
Sprengel anomaly	Septin9,Col3a1,Raf1,Rps17,Cdh2,Rps20,Rps7,Rps10,Rpl26,Rps19,Rpl11,Rpl15,Tmco1,Tmem43,Rpl35a,Rps24,Rpl27,Lmna,Ptpn11,Flna,Rpl18,Hspg2	0.00714256	49	HP
Tight junction	Tuba1c,Rap1a,Nedd4,Prkaca,Cdk4,Arhgef2,Prkaa1,Prkacb,Actr2,Tuba1b,Arpc3,Myh10,Tuba4a,Src,Afdn,Sympk,Ppp2r1a,Scrib,Arpc1b,Prkci,Prkag1,Itgb1,Arpc2,Prkab1,Cdc42,Rhoa,Rac1,Myh9,Actr3,Actg1,Actb,Rab8a,Rab8b,Arpc4,Dlg1,Myl6,Amotl2,Hspa4,Actn4,Actn1,Tuba1a,Ppp2ca,Tjp2,Ppp2r2a,Rap2c	0.00718481	167	KEGG
Feeding difficulties in infancy	Lonp1,Pdha1,Got2,Sucla2,Lrpprc,Cpt1a,Atp6v1b2,Ptpn23,Slc25a1,Puf60,Grb10,Rras,Smc1a,Slc1a4,Yif1b,Uqcrfs1,Cpt2,Sec63,Sdhb,Map2k2,Sigmar1,Mogs,Hadha,Map2k1,Rps6ka3,Rras2,Echs1,Nfix,Nras,Atad3,Smc3,Col6a3,Comt,Aifm1,Elp1,Atp6v0a1,Emg1,Farsa,Surf1,Ugdh,Ppp1cb,Dnm1l,Pura,Flii,Kras,Col6a1,Dst,Son,Pigt,Pigu,Mgat2,Acads,Idh1,Kcnab2,Hsd17b4,Mrps16,Sptbn1,Col6a2,Raf1,Scyl2,Nono,Sdha,Hadhb,Ppp2r1a,Wfs1,Pgap…	0.00725377	572	HP
regulation of nuclear-transcribed mRNA catabolic process, deadenylation-dependent decay	Cnot1,Csde1,Igf2bp1,Ago2,Ybx1,Dhx36,Syncrip,Hnrnpu,Zfp36l2,Hnrnpd,Pabpc1	0.00731513	24	GO:BP
Abnormality of the elbow	Por,Grb10,Pycr1,Col5a1,Psmd12,Smc1a,Prkaca,Cpt2,Map2k2,Map2k1,Nup107,Smc3,Col6a3,Lbr,Prkacb,Aldh18a1,Ppp1cb,Col5a2,Fkbp10,Kras,Asph,Col6a1,Il6st,Kif22,Hs2st1,Ddr2,Erlin2,Col6a2,Raf1,Scyl2,Plod1,Pop1,Dysf,Ptdss1,Map3k20,Cul4b,Ergic1,Plod3,Mapk1,Slc6a9,Gnb2,Myl1,Opa3,Flnb,Hnrnph1,Aebp1,Snrpb,Notch2,Gnb1,Pcnt,Banf1,Col1a1,Prkar1a,Stxbp1,Uba1,Tmem43,Svil,Rad21,Asah1,Heatr3,Tubb3,Tor1a,Orc4,Atp7a,Lmna…	0.0073936	259	HP
protein transmembrane import into intracellular organelle	Timm44,Timm50,Aifm1,Tomm20,Romo1,Timm17a,Tomm70,Pex13,Pex14,Tomm40,Grpel1,Pex12,Hspd1	0.00741202	33	GO:BP
Nucleotide biosynthesis	Cad,Umps,Paics,Dhodh,Adsl,Gart,Ppat,Atic,Impdh2,Gmps	0.00745105	14	REAC
regulation of cell size	Pafah1b1,Dnm2,Ilk,Cyfip1,Lars1,Cdk4,Spart,Ano6,Wdr36,Anxa7,Iqgap3,Mfn2,Slc12a4,Ogt,Ccdc51,Dbn1,Rpl4,Add1,Rhoa,Rac1,Map1b,Kdm1a,Eif2b2,Actr3,Wdtc1,Aqp1,Rb1cc1,Fn1,Rtn4,Rab21,Dbnl,Hsp90ab1,Slc12a9,Hsp90aa1,Atp7a,Mtor,Npm1,Gsk3b,Slc12a7	0.00761387	197	GO:BP
Abnormal circulating metabolite concentration	Iars1,Aprt,Sgpl1,Gfpt1,Atp1a1,Lonp1,Farsb,Itpr3,Pdha1,Pafah1b1,Acat1,Dnm2,Got2,Mars1,Pdhb,Copa,Acad9,Abcd3,Acadvl,Sucla2,Gnas,Cpt1a,Sdhc,Cyc1,Nup133,Ap1b1,Myo5a,Vps13a,Nr3c1,Atp6v1a,Pfkm,Smchd1,Sqstm1,Cnot1,Nup93,Nup160,Cad,Prkaca,Acadm,Zmpste24,Dld,Lig3,Uqcrfs1,Pla2g4a,Cpt2,Sec63,Rfc2,Sdhb,Suclg1,Slc2a1,Hadha,Nup205,Inf2,Galnt2,Tmem165,Nup107,Steap3,Mtx2,Nbas,Dnajb11,Dhcr24,Tmtc3,Mpdu1,Nras,Atad…	0.00763546	1288	HP
Failure to thrive	Iars1,Bcap31,Copb2,Farsb,Pdha1,Mars1,Aimp1,Asns,Acad9,Sucla2,Lrpprc,Sdhc,Cyc1,Ap1b1,Agps,Psmc1,Atp6v1a,Lars1,Arcn1,Grb10,Hccs,Pycr1,Psmd12,Ogdhl,Hnrnph2,Smc1a,Pycr2,Prkaca,Zmpste24,Dld,Umps,Ctbp1,Rfc2,Sdhb,Map2k2,Suclg1,Letm1,Hadha,Map2k1,Timm50,Cd81,Mcm4,Tmem165,Rbpj,Dnm1,Cox4i1,Echs1,Dhcr24,Nfix,Dkc1,Mpdu1,Smc3,Col6a3,Comt,Lbr,Ptrh2,Slc39a7,Ebp,Mrpl3,Prkacb,Surf1,Yars2,Mrps2,Sec31a,Col4a5,Aldh1…	0.00765033	1085	HP
Glycolysis / Gluconeogenesis	Pdha1,Pdhb,Pfkp,Pfkl,Pfkm,Pck2,Aldh3a2,Dld,Aldh2,Ldhb,Adh7,Dlat,Adpgk,Gapdh,Adh5,Aldh9a1,Hk1,Pkm,Gpi,Tpi1,Ldha,Hk2,Pgk1	0.0076902	66	KEGG
Hypospadias	Por,Huwe1,Smchd1,Arcn1,Puf60,Grb10,Hccs,Slc25a10,Psmd12,Smc1a,Prkaca,Zmpste24,Ctbp1,Suclg1,Letm1,Map2k1,Dkc1,Smc3,Comt,Prkacb,Col3a1,Lss,Kars1,Cyb5a,Kras,Paics,Kcnab2,Sptbn1,Tubb5,Cdc42bpb,Raf1,Tmem70,Rps17,Ogt,Cars1,Rps20,Ptdss1,Cul4b,Pex3,Pex13,Pex14,Usp9x,Dhx37,Rps7,Prps1l3,Ttc37,Cdc42,Hnrnph1,Rps10,Rac1,Kdm1a,Hmga2,Thoc6,Notch2,Rpl26,Pign,Pcnt,Rps19,Ssr4,Prkar1a,Smarca4,Rpl11,Rpl15,Uba1,Smarc…	0.00775837	354	HP
Myelodysplasia	Srp72,Rpa1,Sf3b1,Dkc1,Srsf2,Raf1,Rps17,Rps20,Hax1,Trip13,Rps7,Bub3,Rps10,Smarcd2,Gnb1,Rpl26,Rps19,Adh5,Rpl11,Rpl15,Uba1,Rps14,Anapc1,Rpl35a,Efl1,Calr,Ddx41,Rps24,Atrx,Rpl27,Nf1,Ptpn11,Hspa9,Rpl18,Tcirg1,Srp54c	0.00793963	102	HP
Brain atrophy	Bcap31,Ccdc47,Lonp1,Farsb,Uqcrc1,Pdha1,Pafah1b1,Got2,Emc1,Aimp1,Sucla2,Dnajc13,Aimp2,Qars1,Huwe1,Eif4g1,Ap1b1,Myo5a,Vps13a,Atp6v1a,Puf60,Sqstm1,Ogdhl,Smc1a,Pycr2,Cad,Slc1a4,Yif1b,Ptcd3,Atad1,Rfc2,Map2k2,Suclg1,Slc2a1,Mogs,Map2k1,Timm50,Dnm1,Cox4i1,Rps6ka3,Rab23,Echs1,Nfix,Dkc1,Mpdu1,Smc3,Pigs,Aifm1,Copb1,Surf1,Vps13c,Aldh18a1,Fmr1,Dock7,Dnm1l,Slc33a1,Pura,Cyb5a,Kras,Rars1,Eprs1,Ap3d1,Dhx30,Son,NA…	0.008096	728	HP
mmu-miR-124-3p	Iqgap1,Itpr3,Dnm2,Lox,Suclg2,Map2k3,Xrcc6,Rras,Tor1b,Myo1d,Septin10,Lig3,Slc7a6,Rhot2,Rai14,Mogs,Ppp1ca,Nup107,Golt1b,Gnaq,Glipr2,Cdk6,Elovl1,Eefsec,Ptbp2,Nfic,Slc33a1,Arpc3,Acaa2,Gga2,Asph,Flot2,Smc2,Cers2,Emb,Cd151,Tmod3,Kcnab2,Aacs,Tns3,Rab34,Stat3,Sdf2l1,Pgrmc1,Hadhb,Vamp3,Lamc1,Tmed1,Rsu1,Man1b1,Stom,Arpc1b,Cul4b,Fmnl3,Plod3,Tor3a,Nsdhl,Slc44a2,Itgb1,Rab1A,Arhgef1,Flnb,Cdc42,Rhoa,Rac1,Pdlim7…	0.00810644	448	MIRNA
Babinski sign	Nop56,Sqstm1,Pycr2,Slc1a4,Aaas,Sdhb,Sigmar1,Letm1,Slc2a1,Hadha,Shmt2,Spart,Chp1,Aifm1,Elovl1,Atxn10,Aldh18a1,Ugdh,Slc33a1,Ndufa4,Afg3l2,Pigt,Mfn2,Kpna3,Erlin2,Dlat,Klc2,Ndufs1,Sdha,Hadhb,Tardbp,Pgap1,Tbk1,Anxa11,Plaa,Abcb7,Abhd12,Dnmt1,Degs1,Rfc1,Aars1,Acox1,Dars1,Far1,Abhd16a,Slc44a1,Prps1l3,Opa3,Erlin1,Sdhd,Opa1,Pnpt1,Cav1,Selenoi,Pi4ka,Fus,Gpt2,Impdh2,Cct5,Tor1a,Mdh2,Atp7a,Mecr,Lmnb1,Tpp1,Atp6…	0.00814324	255	HP
cytoskeleton-dependent cytokinesis	Rhoc,Rab35,Septin9,Septin11,Exoc4,Actr2,Septin8,Myh10,Cep55,Son,Aurkb,Sptbn1,Snx9,Vps4b,Pdcd6ip,Rhoa,Actr3,Exoc2,Plec,Plk1,Septin5,Anln,Arl3,Washc5	0.00815023	95	GO:BP
glial cell migration	Pafah1b1,Sun2,Lamb1,Rras,Rras2,Col3a1,Cers2,Idh2,Scrib,Sun1,Cd9,Fubp1,Fn1,Rtn4,Vim,Nf1,Ctnnb1,Srgap2,Cspg4	0.00837201	65	GO:BP
establishment of cell polarity	Pafah1b1,Gbf1,Arhgef2,Rack1,Exoc4,Flot2,Numa1,Zw10,Dctn1,Scrib,Mad2l1,Prkci,Arf6,Mapre1,Itgb1,Rap1b,Cdc42,Rhoa,Map1b,Myh9,Fscn1,Rictor,Rab10,Plk1,Amotl2,Hsp90ab1,Spag5,Hsp90aa1,Lmna,Gja1,Nsfl1c,Gsk3b,Tcirg1	0.00840271	155	GO:BP
transcription coactivator activity	Ddx17,Nr3c1,Rbm14,Ctbp1,Hmgb1,Ruvbl1,Prpf6,Thrap3,Niban2,Mta2,Trim28,Ctbp2,Tsg101,Mtdh,Ccar1,Carm1,Cops5,Tacc1,Mms19,Tgfb1i1,Ube2l3,Kdm1a,Mta3,Cnot9,Trim32,Smarca4,Fus,Ccar2,Wdr77,Pkm,Med14,Rrp1b,Smarcb1,Trim25,Psip1,Actn4,Ctnnb1,Actn1,Npm1,Mta1,Med12,Rap2c,Lpin2	0.00856779	240	GO:MF
fatty-acyl-CoA binding	Acad9,Acadvl,Acadm,Hadha,Soat1,Acads,Pitpna,Eci2,Gcdh,Scp2	0.00857442	23	GO:MF
Propanoate metabolism	Sucla2,Suclg2,Dld,Suclg1,Hadha,Echs1,Ldhb,Acaca,Acads,Acox1,Mmut,Pccb,Ldha,Echdc1	0.00873737	31	KEGG
Coarse hair	Ccdc47,Atp6v1a,Rras,Rps6ka3,Rras2,Nras,Ebp,Ppp1cb,Kras,Raf1,Atp6v1e1,Bcs1l,Plod3,Sec23a,Slc25a24,Notch2,Tmco1,Heatr3,Vps33a,Atp7a,Ptpn11,Flna,Atp6v0a2	0.00878889	53	HP
Cell cycle	Mcm3,Mcm5,Cdk1,Hdac1,Mcm7,Smc1a,Cdk4,Hdac2,Mcm4,Smc3,Cdk6,Cdc23,Ywhab,Rbx1,Cul1,Smad2,Mcm6,Mad2l1,Bub3,Mcm2,Cdc16,Anapc4,Orc5,Anapc7,Anapc1,Rad21,Plk1,Orc3,Orc4,Stag2,Rbl1,Ywhah,Ywhae,Sfn,Gsk3b,Ywhaq	0.00891129	125	KEGG
isocitrate metabolic process	Idh3b,Idh3g,Idh1,Idh2,Idh3a,Aco2	0.00932676	7	GO:BP
Erythroid hypoplasia	Rps17,Rps20,Rps7,Rps10,Rpl26,Rps19,Rpl11,Rpl15,Rps14,Rpl35a,Rps24,Heatr3,Rpl27,Rpl18	0.00946025	24	HP
Golgi Associated Vesicle Biogenesis	Dnm2,Ap1b1,Ap1g1,Picalm,Pum1,Ap3b1,Golgb1,Snx2,Ap1m1,Snx9,Napa,Cpd,Tfrc,Tbc1d8b,Rab5c,Snx5,Cltc,Ap3s1,Txndc5,Hspa8,Ap1s1	0.00946518	47	REAC
Joint laxity	Iars1,Gfpt1,Ccdc47,Lonp1,Farsb,Mars1,Slc25a1,Atp6v1a,Arcn1,Puf60,Col5a1,Hnrnph2,Ap1g1,Rfc2,Map2k2,Tmem165,Col6a3,Pigs,Aldh18a1,Fmr1,Col5a2,Fkbp10,Asph,Col6a1,Kif22,Alg2,Sptbn1,Col6a2,P3h1,Nono,Atp6v1e1,Plod1,Msto1,Tbl2,Nans,Man1b1,Cul4b,Baz1b,Gtf2i,Sec23a,Usp9x,Mapk1,Slc6a9,Col1a2,Gnb2,Flnb,Ddb1,Hnrnph1,Ddx3x,Aebp1,Rac1,Hnrnpk,Notch2,Col1a1,Mre11,Smarca4,Pogz,Smarcd1,Smarcb1,Rab3gap2,Tubb3,Thoc2,…	0.00948729	256	HP
SUMOylation of DNA damage response and repair proteins	Ranbp2,Nup155,Nup133,Smc1a,Nup93,Nup160,Aaas,Rpa1,Nup205,Nup107,Nup54,Smc3,Nup85,Nup43,Ndc1,Nup153,Sec13,Seh1l,Nup88,Nup50,Tpr,Rad21,Nup35,Nup188,Stag2,Nup37,Nup214	0.00964131	68	REAC
Epicanthus	Lonp1,Pafah1b1,Mars1,Macf1,Rala,Septin9,Qars1,Huwe1,Atp6v1b2,Puf60,Col5a1,Cnot1,Hnrnph2,Ctbp1,Ap1g1,Rfc2,Map2k2,Letm1,Chd4,Map2k1,Rps6ka3,Rab23,Nbas,Spart,Dhcr24,Nfix,Nras,Comt,Col3a1,Pak2,Ugdh,Ppp1cb,Hells,Col5a2,Pura,Ddx6,Ago2,Kras,Smpd4,Ap3b1,Dhx30,Son,Pigu,Hs2st1,Piezo1,Kcnab2,Hsd17b4,Ddr2,Alg2,Tubb5,Cdc42bpb,Raf1,Nono,Rps17,Plod1,Tbl2,Nans,Cars1,Rps20,Man1b1,Cul4b,Ints1,Pex3,Tars1,Baz1b,Polr…	0.0096977	580	HP
lncRNA binding	Ddx17,Pum2,Celf1,Hadhb,Kdm1a,Elavl1,Smarca4,Hnrnpu	0.00981209	15	GO:MF
Absent speech	Iars1,Ccdc47,Got2,Macf1,Rala,Ncapd2,Aimp2,Huwe1,Psmc1,Atp6v1a,Hnrnph2,Smc1a,Pycr2,Slc1a4,Slc2a1,Timm50,Dnm1,Tmtc3,Nfix,Mpdu1,Pigs,Copb1,Psmb1,Aldh18a1,Kars1,Dnm1l,Slc33a1,Pura,Dhx30,Ppfibp1,Kcnab2,Sptbn1,Erlin2,Eif3f,Lman2l,Slc25a12,Hsd17b10,Mrps34,Ppp2r1a,Uba5,Pgap1,Rab18,Rars2,Ubtf,Cul4b,Ints1,Las1l,Lnpk,Polrmt,Prune1,Ppp2r5d,Degs1,Acox1,Tkt,Tbcd,Abhd16a,Adsl,Yme1l1,Prps1l3,Cdc42,Hnrnph1,Rac1,R…	0.00982694	385	HP
positive regulation of phosphate metabolic process	Iqgap1,Rap1a,Ilk,Gnas,Ranbp2,Fxr1,Eif4g1,Map2k3,Itga5,Epha2,Cav2,Grb10,Map2k6,Sqstm1,Itga6,Stoml2,Ptgs2,Hmgb1,Mprip,Map2k2,Adam9,Map2k1,Cd81,Arhgef2,Nptn,Xrcc5,Ephb3,Chp1,Rack1,Prkaa1,Acsl3,Sh3glb1,Ralb,Pak2,Ube2k,Sdcbp,Iqgap3,Kras,Ephb4,Mob1a,Map2k4,Src,Il6st,Ncbp1,Ripk3,Aurkb,Dipk2a,Ddr2,Mapk3,Plpp3,Flot1,Stat3,Sympk,Lgals9,Marcks,Raf1,Slc25a12,Fyn,Ogt,Ehd4,Snx9,Rps3,Acsl1,Ptpn1,Fermt2,Ppp2r5d,…	0.0099886	884	GO:BP
positive regulation of viral process	Top2a,Top2b,Bsg,Hmgb1,Hacd3,Tsg101,Stom,Kpna6,Ddb1,Ddx3x,Axl,Pkn2,Rab7a,P4hb,Larp1,Pfn1,Srpk1,Lgals1	0.0100137	60	GO:BP
Abnormality of the urinary system	Iars1,Aprt,Sgpl1,Atp1a1,Lonp1,Copb2,Farsb,Itpr3,Pdha1,Pafah1b1,Acat1,Dnm2,Mars1,Top2a,Macf1,Por,Copa,Mcm5,Acad9,Acadvl,Ogdh,Sucla2,Gnas,Dnajc13,Msh6,Arl6,Mcm7,Cpt1a,Huwe1,Sdhc,Eif4g1,Cyc1,Nup133,Atp6v1b2,Slc25a1,Psmc1,Pfkm,Smchd1,Cybc1,Arcn1,Puf60,Grb10,Pck2,Hccs,Sqstm1,Slc25a10,Col5a1,Psmd12,Kank2,Itga6,Smc1a,Pycr2,Nup93,Nup160,Cad,Slc1a4,Prkaca,Cdk4,Acadm,Zmpste24,Dld,Lig3,Umps,Ctbp1,Nr2f2,Cpt2…	0.0101012	1955	HP
protein heterotetramerization	Farsb,Hsd17b8,Farsa,Rrm1,Cbr4,Cpsf6,Cpsf7,Nudt21	0.0101351	13	GO:BP
Cerebellar atrophy	Tubb2b,Bcap31,Nop56,Emc1,Aimp2,Qars1,Atp6v1a,Arcn1,Sqstm1,Yif1b,Lig3,Ctbp1,Letm1,Cox4i1,Spart,Chp1,Atad3,Pum1,Pigs,Atp6v0a1,Scyl1,Ptrh2,Atxn10,Fmr1,Dnm1l,Slc33a1,Afg3l2,Cyb5a,Eprs1,Dhx30,Pigt,Pigu,Pigk,Hsd17b4,Tubb5,Ndufs1,Sdha,Mrps34,Uba5,Mvk,Gemin5,Cars1,Bcs1l,Stt3a,Rars2,Plaa,Ubtf,Gpaa1,Abhd12,Cul4b,Dnmt1,Tars1,Ano10,Lnpk,Slc25a22,Prune1,Scarb2,Degs1,Rfc1,Aars2,Itpr1,Tmx2,L2hgdh,Tbcd,Far1,Nduf…	0.0103261	405	HP
cytoskeletal motor activity	Dync1h1,Myo1b,Kif2c,Myh15,Myo5a,Kif5b,Myo1d,Kif2a,Dync1li1,Myh10,Kifc5b,Kif22,Kifc1,Myo1e,Kif1b,Myo1c,Kif11,Kif15,Myh9,Myo7a,Myl6,Kif21a	0.0103826	91	GO:MF
Wormian bones	Pycr1,Zmpste24,Chd4,Mtx2,Nfix,Aifm1,Aldh18a1,Fkbp10,Lemd2,P3h1,Col1a2,Sec24d,Notch2,Col1a1,Pogz,Tapt1,Atp7a,Lmna,Plod2,Flna,P4hb,Hspg2,Atp6v0a2,Ppib	0.0103892	57	HP
GTPase regulator activity	Iqgap1,Rap1a,Ranbp2,Farp1,Rin1,Lars1,Rangap1,Arhgef2,Eif2b4,Eif2b3,Gnaq,Eif2b1,Tbc1d15,Arhgap1,Iqgap3,Dnaja3,Ric8a,Dis3,Eif2b5,Arfgef2,Preb,Dennd4c,Sec23a,Tbcd,Eef1b,Gapvd1,Arhgef1,Sec23b,Tbc1d9b,Eif2b2,Pgam5,Lamtor1,Rcc1,Rabgap1,Rab3gap1,Arfgap2,Tbc1d8b,Trio,Nucb1,Nf1,Farp2,Acap2,Agap1,Arfgap1,Mycbp2,Arhgdib,Dock5,Tbc1d17,Srgap2,Lamtor3,Arfgap3,Asap1,Eif5,Rasa4,Tbc1d1	0.0105126	337	GO:MF
Epileptic spasm	Tubb2b,Lonp1,Pdha1,Pafah1b1,Macf1,Ptpn23,Slc25a10,Ogdhl,Smc1a,Slc1a4,Timm50,Cox4i1,Atp2b1,Atp6v0a1,Ugdh,Dock7,Pura,Ppfibp1,Mgat2,Alg2,Sptbn1,Cul3,Cdh2,Nsf,Slc25a22,Prune1,Dhx37,Mapk1,Tbcd,Sptan1,Phgdh,Spata5,Gnb1,Pi4ka,Vps53,Stxbp1,Tubg1,Hk1,Ufsp2,Dhx16,Asah1,Tubb3,Mdh2,Atp7a,Naxd,Mtor,Tuba1a,Psat1,Gcdh,Ncdn	0.0105499	162	HP
metaphase plate congression	Dync1h1,Kif2c,Kifc5b,Numa1,Kif22,Zw10,Aurkb,Kifc1,Cul3,Vps4b,Seh1l,Mapre1,Map1s,Dctn2,Hnrnpu,Nudc,Spag5,Kpnb1,Mlh1	0.0107559	66	GO:BP
RHOD GTPase cycle	Esyt1,Pgrmc2,Lbr,Arhgap1,Mospd2,Tor1aip1,Vamp3,Add3,Ankfy1,Dbn1,Cpne8,Plxna1,Capzb,Cav1,Diaph1,Golga2,Lman1,Lmnb1,Rab7a,Actn1	0.0108545	44	REAC
regulation of cellular response to insulin stimulus	Lonp1,Myo5a,Grb10,Uso1,Atp2b1,Prkaa1,Src,Mfn2,Marcks,Myo1c,Tns2,Opa1,Gnai2,Grb14,Pip4k2c,Snx5,Ncl,Ptpn11,Slc27a4,Gsk3a	0.0111224	72	GO:BP
RHOG GTPase cycle	Cyfip1,Esyt1,Epha2,Pgrmc2,Letm1,Shmt2,Lbr,Arhgap1,Pak2,Erbin,Vamp3,Itgb1,Ykt6,Cdc42,Lamtor1,Cav1,Lman1,Tfrc,Stx5,Rhog,Trio,Rab7a,Arhgdib,Hspe1,Dock5,Arfgap3	0.0116711	65	REAC
Decreased activity of mitochondrial respiratory chain	Pdha1,Acad9,Sucla2,Lrpprc,Cyc1,Slc25a10,Ptcd3,Sdhb,Suclg1,Timm50,Cox4i1,Echs1,Aifm1,Surf1,Kars1,Ndufa4,Ndufb10,Mrps16,Tmem70,Ndufs1,Sdha,Bcs1l,Rars2,Nfs1,Aars2,Ndufa9,Mrps25,Sdhd,Atp5f1d,Ndufaf1,Tsfm,Ndufb11,Slc25a4,Ndufa10,Ndufv1,Timmdc1,Mecr,Ndufaf2,Cox5a,Nubpl	0.0119249	120	HP
retrograde protein transport, ER to cytosol	Bcap31,Hm13,Sel1l,Derl1,Faf2,Aup1,Os9,Derl2,Nploc4,Vcp,Erlec1	0.011983	25	GO:BP
autophagosome assembly	Sec22b,Sh3glb1,Stx12,Vmp1,Ralb,Atp2a2,Emc6,Mfn2,Atg3,Scfd1,Irgm1,Rab1A,Wipi2,Pik3c3,Rb1cc1,Rab3gap1,Pip4k2c,Stx17,Rab1b,Rab7a,Snx4,Bag3,Nsfl1c,Tcirg1	0.0120676	97	GO:BP
receptor internalization	Ap2b1,Dnm2,Rala,Ap2m1,Rab5a,Nedd4,Atad1,Cd81,Dnm1,Picalm,Ap2a1,Ap2s1,Ralb,Sdcbp,Ap2a2,Flot1,Scyl2,Scrib,Nsf,Cd63,Itgb1,Cd9,Pld2,Cav1,Eps15,Itgb3,Tfrc,Cltc,Sirt2	0.0123155	130	GO:BP
positive regulation of rRNA processing	Heatr1,Wdr43,Wdr75,Dimt1,Riok1,Utp15,Riok2	0.0123237	10	GO:BP
pyrimidine ribonucleotide biosynthetic process	Cad,Umps,Ctps2,Ctps1,Dhodh,Uck2,Uprt	0.0123237	10	GO:BP
acetyl-CoA biosynthetic process from pyruvate	Pdha1,Pdhb,Dld,Pdk3,Dlat,Pdk1,Pdhx	0.0123237	10	GO:BP
cellular response to oxygen levels	Ptgis,Atp6v0d1,Atp6v1a,Fam162a,Cr1l,Map2k1,Rbpj,Ak4,Pdk3,Acaa2,Ogt,Tbl2,Cd34,Sdhd,Hp1bp3,Gnb1,Cav1,Higd1a,Pdk1,Hyou1,Aqp1,Rtn4,Sirt2,Npepps,Lmna,P4hb,Mtor,Atp6v0a2,Atp6ap1,Ddah1,Pgk1	0.0129226	144	GO:BP
protein autophosphorylation	Iqgap1,Cad,Prkaca,Map2k2,Ephb3,Chp1,Pak2,Ephb4,Trim28,Src,Ripk3,Ddr2,Mapk3,Oxsr1,Fer,Fyn,Camk2d,Taok1,Ppp2r5d,Ddx3x,Taok3,Eif2s1,Cav1,Stk24,Peak1,Mre11,Stk39,Rb1cc1,Csk,Rap2b,Hk1,Impact,Riok2,Aak1,Hspa9,Mtor,Tnks1bp1,Ppp2ca,Rap2c,Gsk3b,Prkd1	0.0129531	216	GO:BP
establishment of protein localization to plasma membrane	Arl6,Gorasp2,Rack1,Acsl3,Gga2,Sptbn1,Afdn,Vamp3,Scrib,Nsf,Arfrp1,Vps35,Rab8a,Rab10,Csk,Atp2c1,Rab7a,Atp6ap1	0.0129995	61	GO:BP
positive regulation of intracellular signal transduction	Iqgap1,Ddx1,Bcap31,Rap1a,Ilk,Itgav,Gnas,Dhx15,Rps15,Nedd4,Arl6ip5,Map2k3,Lars1,Cav2,Map2k6,Nup93,Hmgb1,Adam9,Map2k1,Cd81,Nptn,Rack1,Glipr2,Sh3glb1,Dync1li1,Exoc4,Col3a1,Iqgap3,Dnm1l,Eef1e1,Tgm2,Ube2n,Kras,Map2k4,Src,Zc3hav1,Bclaf1,Ripk3,Ddx21,Rheb,Bax,Aurkb,Ddr2,Fis1,Mapk3,Raf1,Erbin,Fyn,Cdh2,Camk2d,Rps3,Ankrd17,Sfpq,Rps20,Sec13,Mtdh,Map3k20,Ptpn1,Taok1,Fermt2,Rragc,Mad2l1,Seh1l,Sik3,Hax1,Rps7,It…	0.0130778	943	GO:BP
negative regulation of transport	Rap1a,Itgav,Gnas,Nedd4,Arl6ip5,Cyp51a1,Cyfip1,Pfkl,Myo5a,Grb10,Rangap1,Ptgs2,Hmgb1,Gnao1,Picalm,Chp1,Rack1,Gnaq,Comt,Cnn2,Arhgap1,Sdcbp,Os9,Derl2,Fis1,Rab11fip5,Oxsr1,Idh2,Lgals9,Nup153,Ogt,Vamp3,Ptgs1,Camk2d,Vps4b,Dysf,Atg3,Slc6a9,Cd47,Rap1b,Jagn1,Map1b,Tcaf2,Akap1,Cav1,Vps35,Gnai2,Tpr,Stk39,Csk,Itgb3,Ptpmt1,Acsl4,Stxbp3,Hadh,Vdac1,Atp7a,Rab7a,Ndufaf2,Nf1,Ptpn11,Anxa1,Bag3,Mtor,Pip4p2,Grk6,Sri,G…	0.0131954	471	GO:BP
canonical glycolysis	Pfkp,Pfkl,Pfkm,Gapdh,Hk1,Pkm,Gpi,Tpi1,Pgk1	0.0134346	17	GO:BP
cellular response to interleukin-7	Hmgb1,Ybx1,Hnrnph1,Atic,Stip1,Atp5f1b,P4hb,Pdia3,Hspd1	0.0134346	17	GO:BP
dopamine receptor binding	Dnm2,Gnas,Cav2,Dnm1,Gna13,Palm,Nsf,Vps35,Snx5,Ptpn11	0.0134908	24	GO:MF
DNA unwinding involved in DNA replication	Mcm3,Mcm5,Mcm7,Rpa1,Mcm4,Ssbp1,Pura,Mcm6,Purb,Mcm2	0.0136187	21	GO:BP
mitotic spindle assembly	Smc1a,Aaas,Smc3,Kif2a,Kifc5b,Aurkb,Kifc1,Vps4b,Kif11,Rhoa,Drg1,Tpr,Golga2,Hnrnpu,Plk1,Cltc,Kpnb1,Flna,Stag2	0.0137361	67	GO:BP
Beta oxidation of decanoyl-CoA to octanoyl-CoA-CoA	Acadm,Hadha,Echs1,Hadhb,Hadh,Mecr	0.0143095	6	REAC
regulation of secretion by cell	Rap1a,Rala,Aimp1,Rab5a,Gnas,Cpt1a,Bsg,Cyp51a1,Pfkl,Myo5a,Ptpn23,Nr3c1,Pfkm,Pck2,Map2k6,Kif5b,Pla2g4a,Ap1g1,Adam9,Rab9a,Mcu,Sdcbp,Dnm1l,Atp2a2,Myh10,Snap23,Mfn2,Stx4,Rhot1,Aacs,Wls,Rab11fip5,Idh2,Lgals9,P3h1,Fer,Vamp3,Tardbp,Ptgs1,Tsg101,Mpc2,Vps4b,Nsf,Slc25a22,Pdcd6ip,Oxct1,Arf6,Glud1,Rap1b,Dynll1,Ier3ip1,Sdhd,Jagn1,Rac1,Pld2,Slc16a1,Hmga2,Myh9,Slc38a2,Vps35,Gnai2,Exoc2,Rab8a,Rab8b,Rab10,Stxbp1,P…	0.0145364	643	GO:BP
regulation of macroautophagy	Sec22b,Atp6v0a1,Sh3glb1,Ralb,Vps13c,Mapk3,Tbk1,Scfd1,Irgm1,Npc1,Sptlc1,Pik3r4,Supt5h,Gnai3,Pik3c3,Rab3gap1,Pip4k2c,Slc25a4,Pafah1b2,Vdac1,Snx4,Slc25a5,Sptlc2,Bag3,Mtor,Larp1	0.0146499	111	GO:BP
Mismatch repair	Msh6,Rpa1,Msh2,Pold1,Rfc1,Lig1,Mlh1	0.0146583	9	WP
Delayed myelination	Copb2,Asns,Slc25a1,Slc1a4,Slc2a1,Pigs,Aifm1,Ugdh,Dnm1l,Pura,Ddx6,Gls,Cyb5a,Ap3d1,Dhx30,NARS1,Polr2a,Pigu,Hs2st1,Idh1,Alg2,Sptbn1,Cul3,Ppp2r1a,Uba5,Pgap1,Cars1,Bcs1l,Mrps22,Plaa,Pak1,Slc25a22,Prune1,Dhx37,Aars1,Gnb2,Far1,Prps1l3,Phgdh,Rab11b,Kdm1a,Dhfr,Pnpt1,Spata5,Gnb1,Tkfc,Mmut,Pign,Alg9,Gemin4,Stxbp1,Pogz,Kidins220,Rab3gap1,Cyb5r3,Hnrnpu,Tmem106b,Cltc,Mdh2,Nup188,Vps33a,Ctnnb1,Psat1,Atp6ap2,Ppp…	0.0147612	245	HP
vesicle coating	Gbf1,Ap3d1,Cul3,Preb,Trappc5,Arfgap2,Tmed9,Sar1b,Pef1,Ap3s1,Trappc11,Arfgap3	0.0148034	30	GO:BP
positive regulation of telomerase activity	Dkc1,Cct4,Cct2,Nek7,Nvl,Aurkb,Mapk3,Mapk1,Ptges3,Tcp1,Hsp90aa1,Ctnnb1	0.0148034	30	GO:BP
Abnormality of the philtrum	Pdha1,Emc1,Rala,Por,Ap2m1,Psmc3,Huwe1,Atp6v1b2,Atp6v1a,Puf60,Pycr1,Psmd12,Cnot1,Hnrnph2,Smc1a,Pycr2,Prkaca,Ctbp1,Ap1g1,Rfc2,Map2k2,Letm1,Slc2a1,Nfib,Map2k1,Galnt2,Nup107,Arhgef2,Mtx2,Shmt2,Nbas,Nfix,Nras,Smc3,Comt,Pigs,Prkacb,Yars2,Col3a1,Ugdh,Dock7,Ppp1cb,Kars1,Pura,Ddx6,Trip11,Flii,Kras,Smpd4,Ap3d1,Lemd2,Ap3b1,Son,Il6st,Pigt,Pigu,Hs2st1,Idh1,Kcnab2,Hsd17b4,Sptbn1,Wls,Erlin2,Tubb5,Cdc42bpb,Tmem7…	0.0148036	641	HP
Golgi Cisternae Pericentriolar Stack Reorganization	Gorasp2,Mapk3,Rab2a,Mapk1,Rab1A,Golga2,Plk1,Rab1b	0.0148175	10	REAC
Long-term depression	Itpr3,Gnas,Prkca,Pla2g4a,Map2k2,Gnao1,Map2k1,Nras,Gnaq,Gna11,Gna13,Kras,Mapk3,Raf1,Itpr2,Ppp2r1a,Mapk1,Itpr1,Gnai2,Gnai3,Ppp2ca	0.014842	60	KEGG
single-stranded RNA binding	Ddx1,Lonp1,Fxr1,Hmgb1,Khdrbs1,Ago2,Hnrnpf,U2af2,Rbms2,Rps7,Ddx3x,Pnpt1,Ssb,Syncrip,Hnrnpu,Pabpc4,Eif4a3,Hnrnpa1,Anxa1,Pabpc1,Msi2,Ilf3	0.0149413	93	GO:MF
SNAP receptor activity	Sec22b,Stx12,Snap23,Stx4,Vamp3,Ykt6,Gosr1,Snap47,Stx17,Stx5,Gosr2	0.0152129	29	GO:MF
miRNA binding	Matr3,Pum1,Pum2,Ago2,Ddx21,Ybx1,Pnpt1,Elavl1,Hnrnpa1,Zc3h7a,Hnrnpa2b1	0.0152129	29	GO:MF
negative regulation of catalytic activity	Por,Ilk,Abce1,Qars1,Hnrnpr,Ptgs2,Nr2f2,Mprip,Ifi202,Rps6ka3,Tmed2,Picalm,Dhcr24,Chp1,Gnaq,Dnaja1,Pak2,Oxa1l,Src,Bag2,Nqo1,Dnaja3,Prkar2b,Ddr2,Rcc2,Cand1,Palm,RTRAF,Coro1c,Tsg101,Arl2,Ints1,Ptpn1,Mad2l1,Dnajb6,Rps7,Bub3,Gapdh,Ddx3x,Parp3,Cav1,Gnai2,Actb,Plec,Banf1,Rpl23,Prkar1a,Smyd3,Rpl11,Stk38,Tmed10,Cdk5rap3,Usp47,Aqp1,Wars1,Csk,Serpinb9b,Ccar2,Hnrnpu,Ctsb,Pip4k2c,Rrp1b,Plk1,Gpi,Serpinb1a,Rpl5,…	0.0152577	549	GO:BP
positive regulation of protein localization to plasma membrane	Myo5a,Epha2,Sqstm1,Rer1,Kif5b,Rack1,Acsl3,Stx4,Sptbn1,Pgrmc1,Prkci,Arf6,Itgb1,Actr3,Dlg1,Atp2c1,Rhog	0.0154514	56	GO:BP
Normochromic anemia	Uqcrfs1,Sf3b1,Srsf2,Rps17,Rps20,Rps7,Rps10,Rpl26,Rps19,Rpl11,Rpl15,Hk1,Rpl35a,Rps24,Rpl27,Tpi1,Rpl18	0.0154601	34	HP
attachment of GPI anchor to protein	Pigs,Pigt,Pigu,Pigk,Gpaa1	0.0158523	5	GO:BP
COPI-coated vesicle budding	Gbf1,Tmed10,Arfgap2,Tmed9,Arfgap3	0.0158523	5	GO:BP
tetrahydrofolate biosynthetic process	Mthfd1l,Mthfd1,Dhfr,Gart,Atic	0.0158523	5	GO:BP
viral translational termination-reinitiation	Eif3b,Eif3l,Eif3a,Eif3d,Eif3g	0.0158523	5	GO:BP
vesicle docking involved in exocytosis	Exoc4,Ralb,Stx4,Ctbp2,Ykt6,Exoc2,Rab8a,Rab8b,Rab10,Stxbp1,Vps18,Stxbp3,Septin5,Scfd2	0.0159549	40	GO:BP
nuclear-transcribed mRNA catabolic process	Upf1,Cnot1,Csde1,Igf2bp1,Nbas,Thrap3,Ago2,Ncbp1,Eif3e,Mrto4,Ybx1,Ttc37,Dhx36,Ssb,Syncrip,Hnrnpu,Eif4a3,Hnrnpab,Zfp36l2,Hnrnpd,Pabpc1,Mlh1,Edc3,Rnps1,Upf2	0.0161471	105	GO:BP
cell-cell junction organization	Rhoc,Ptpn23,Epha2,Prkaca,Pak2,Epb41l3,Adam10,Ctnna1,Afdn,Cdh2,Arl2,Myo1c,Fermt2,Pdcd6ip,Prkci,Wdr1,Tbcd,Itgb1,Cdc42,Add1,Rhoa,Rac1,Cd9,Rps6,Fscn1,Cav1,Pkn2,Actg1,Actb,Plec,Kirrel1,Dlg1,Csk,Gja1,Flna,Actn4,Ctnnb1,Tjp2,Vcl	0.0161636	203	GO:BP
Vasopressin-regulated water reabsorption	Dync1h1,Rab5a,Gnas,Prkaca,Dync1li1,Prkacb,Dctn1,Stx4,Nsf,Dync1li2,Dynll1,Rab11b,Dctn2,Rab5b,Rab5c,Dctn4,Arhgdib	0.0164293	44	KEGG
Formation of annular gap junctions	Dnm2,Ap2m1,Dnm1,Actg1,Actb,Cltc,Gja1	0.0174163	8	REAC
Thin upper lip vermilion	Copb2,Rala,Ap2m1,Mcm7,Huwe1,Atp6v1b2,Puf60,Psmd12,Smc1a,Pycr2,Slc2a1,Arhgef2,Shmt2,Smc3,Cdk6,Ptrh2,Ppp1cb,Pura,Ago2,Smpd4,Ap3b1,Pigu,Hs2st1,Pigk,Sptbn1,Cdc42bpb,Nono,Ogt,Cdh2,Ankrd17,Stt3a,Man1b1,Las1l,Tubgcp2,Sec23a,Kif11,Ppp2r5d,Usp9x,Washc4,Mapk1,Aars1,Gnb2,Far1,Adsl,Slc25a24,Cdc42,Ddb1,Kdm1a,Kif15,Actg1,Actb,Pign,Exoc2,Alg9,Atic,Smarca4,Pogz,Smarcd1,Hk1,Eif5a,Rad21,Vps35l,Smarcb1,Cltc,Mpc1,At…	0.0177277	279	HP
Hypertrichosis	Ccdc47,Pdha1,Psmc3,Atp6v1b2,Smchd1,Puf60,Psmd12,Smc1a,Slc1a4,Echs1,Nfix,Smc3,Surf1,Ugdh,Dock7,Ndufa4,Flii,Smpd4,Dhx30,Il6st,Pigu,Sptbn1,Erlin2,Cdc42bpb,Ndufs1,Sdha,Ogt,Cdh2,Nans,Rab18,Cul4b,Tubgcp2,Usp9x,Mapk1,Gnb2,Tbcd,Ndufa9,Slc25a24,Cdc42,Ddb1,Rac1,Map1b,Mtco2,Kdm1a,Hmga2,Spata5,Notch2,Cav1,Pign,Alg9,Prkar1a,Smarca4,Lemd3,Emc10,Rab3gap1,Tmco1,Smarcd1,Ppox,Hnrnpu,Rad21,Smarcb1,Heatr3,Kifbp,Nduf…	0.0178197	298	HP
positive regulation of RNA splicing	Prpf19,Thrap3,Polr2a,Ncbp1,U2af2,Tra2b,Hnrnpk,Slc38a2,Hnrnpll,Wdr77,Eif4a3,Ncl,Srsf1,Rbmxl1,Hspa8,Snrnp70	0.0179797	51	GO:BP
microtubule plus-end binding	Pafah1b1,Kif2c,Dst,Numa1,Dctn1,Stim1,Mapre1,Mapre2	0.0180419	16	GO:MF
Abnormal cardiac ventricle morphology	Lonp1,Pdha1,Macf1,Acadvl,Msh6,Arl6,Psmc1,Arcn1,Puf60,Hccs,Psmd12,Smc1a,Hnrnpr,Prkaca,Zmpste24,Umps,Ctbp1,Nr2f2,Uqcrfs1,Cpt2,Rfc2,Sdhb,Map2k2,Letm1,Mogs,Hadha,Chd4,Map2k1,Nup107,Rab23,Rras2,Echs1,Mtx2,Nfix,Smc3,Comt,Lbr,Prkacb,Surf1,Sec31a,Aldh18a1,Ppp1cb,Ndufa4,Msh2,Kras,Lemd2,Dst,Son,Ppfibp1,Mgat2,Idh1,Sptbn1,Ndufs1,Nono,Rps17,Atp6v1e1,Slc25a12,Sdha,Trmt10c,Hadhb,Smad2,Cdh2,Tbl2,Cars1,Rps20,Dysf…	0.0181615	664	HP
regulation of protein phosphorylation	Iqgap1,Lonp1,Rap1a,Ilk,Lox,Gnas,Fxr1,Qars1,Eif4g1,Map2k3,Itga5,Cav2,Map2k6,Sqstm1,Ptgs2,Nr2f2,Hmgb1,Mprip,Map2k2,Adam9,Map2k1,Cd81,Arhgef2,Tmed2,Nptn,Xrcc5,Chp1,Rack1,Plxnb2,Gnaq,Prkaa1,Dnaja1,Ralb,Pak2,Ube2k,Gtpbp4,Sdcbp,Iqgap3,Fkbp8,Dnajc10,Kras,Mob1a,Map2k4,Src,Il6st,Ncbp1,Cdc37,Ripk3,Dnaja3,Bax,Aurkb,Dipk2a,Prkar2b,Ddr2,Mapk3,Plpp3,Flot1,Lgals9,Twf1,Marcks,RTRAF,Raf1,Fer,Fyn,Ogt,Bak1,Coro1c,E…	0.0182252	1068	GO:BP
Age of death	Dnm2,Por,Aimp1,Acad9,Acadvl,Ogdh,Msh6,Fxr1,Aimp2,Atp5md,Itga6,Zmpste24,Dld,Cpt2,Rfc2,Suclg1,Tpp2,Rps6ka3,Echs1,Mtx2,Nfix,Mpdu1,Nras,Atad3,Lbr,Emg1,Mrpl3,Surf1,Sec31a,Etfb,Kars1,Dnm1l,Slc33a1,Msh2,Trip11,Etfdh,Kras,Smpd4,Cep55,Il6st,Ppfibp1,Paics,Ndufb10,Mrps16,Etfa,Scyl2,Tmem70,Mrps34,Tbl2,Bcs1l,Mrps22,Rars2,Tufm,Nsf,Pex3,Nfs1,Baz1b,Gtf2i,Pex13,Slc25a22,Pex14,Nsdhl,Aars2,Acox1,Myl1,Slc25a24,Prps1…	0.0184756	410	HP
Cell-extracellular matrix interactions	Ilk,Parva,Fermt2,Itgb1,Actg1,Actb,Flnc,Parvb,Flna,Actn1	0.0187126	15	REAC
actin filament capping	Flii,Tmod3,Twf1,Add3,Eps8,Arpc2,Add1,Capzb,Svil,Tpm1,Capza2	0.0190549	26	GO:BP
Abnormal peripheral nervous system morphology	Dync1h1,Gfpt1,Uqcrc1,Dnm2,Mars1,Sucla2,Gnas,Lrpprc,Septin9,Atl3,Lrp1,Sdhc,Slc25a1,Vps13a,Nr3c1,Smchd1,Puf60,Sqstm1,Lig3,Aaas,Sdhb,Sigmar1,Gbf1,Gars1,Inf2,Shmt2,Atad3,Col6a3,Aifm1,Elp1,Ptrh2,Surf1,Dlst,Atxn10,Aldh18a1,Kars1,Pdk3,Afg3l2,Slc25a11,Kras,Col6a1,Mfn2,Dctn1,Acads,Hsd17b4,Alg2,Sptbn1,Uba2,Stat3,Klc2,Col6a2,Sdha,Kif1b,Ndrg1,Plod1,Tardbp,Wfs1,Tbk1,Fh,Anxa11,Hars1,Ubtf,Ptdss1,Abhd12,Pex3,Dnm…	0.0192576	541	HP
vesicle fusion	Arl8b,Cav2,Sec22b,Kif5b,Pla2g4a,Chp1,Stx12,Septin8,Snap23,Yipf4,Stx4,Vamp3,Dysf,Ankfy1,Gosr1,Snap47,Rab8a,Gnai3,Rab8b,Stxbp1,Stx17,Stx5,Gosr2,Rab7a,Anxa1	0.0193162	106	GO:BP
signal recognition particle binding	Srp72,Srp68,Derl1,Srpra,Derl2	0.0199256	6	GO:MF
RS domain binding	Rbm39,U2af1,Son,Luc7l,Srsf1	0.0199256	6	GO:MF
purine deoxyribonucleotide binding	Samhd1,Hsp90ab1,St13,Hsp90aa1,H1-4	0.0199256	6	GO:MF
pyruvate dehydrogenase (NAD+) activity	Pdha1,Pdhb,Dld,Dlat,Pdhx	0.0199256	6	GO:MF
Intrauterine growth retardation	Iars1,Bcap31,Lonp1,Farsb,Pdha1,Pdhb,Mcm5,Gnas,Nup133,Atp6v1a,Arcn1,Puf60,Grb10,Pycr1,Cnot1,Smc1a,Prkaca,Zmpste24,Yif1b,Ptcd3,Ctbp1,Uqcrfs1,Sdhb,Suclg1,Letm1,Mcm4,Nup107,Dhcr24,Nfix,Dkc1,Smc3,Comt,Kif2a,Nup85,Emg1,Prkacb,Sec31a,Gna11,Aldh18a1,Fmr1,Smpd4,Lemd2,Dst,Son,Il6st,Acads,Idh1,Ndufb10,Sptbn1,Stat3,Cdc42bpb,Raf1,Tmem70,Ndufs1,Atp6v1e1,Sdha,Nhp2,Cars1,Rab18,Bcs1l,Stt3a,Tufm,Abcb7,Ptdss1,Tars1…	0.0201301	567	HP
Abnormality of blood and blood-forming tissues	Sgpl1,Farsb,Pdha1,Acat1,Dnm2,Mars1,Copa,Acad9,Abcd3,Lox,Gnas,Msh6,Ranbp2,Srp72,Sdhc,Atp6v1b2,Vps13a,Nr3c1,Psmc1,Atp6v1a,Pfkm,Lars1,Cybc1,Puf60,Slc25a10,Pycr1,Col5a1,Rras,Cad,Prkaca,Zmpste24,Dld,Lig3,Umps,Uqcrfs1,Pla2g4a,Cpt2,Sec63,Mat2a,Sdhb,Agk,Map2k2,Rpa1,Slc2a1,Mthfd1,Ivd,Mogs,Map2k1,Cd81,Tpp2,Galnt2,Mcm4,Tmem165,Rbpj,Steap3,Rras2,Sf3b1,Echs1,Mtx2,Nbas,Picalm,Tmtc3,Nfix,Dkc1,Mpdu1,Nras,Comt,An…	0.0202669	1425	HP
Toe deformity	Ccdc47,Huwe1,Puf60,Sigmar1,Gbf1,Gars1,Inf2,Pdxk,Spart,Chp1,Ebp,Ddx6,Mfn2,Hsd17b4,Pdzd8,Kif1b,Ndrg1,Hars1,Ints1,Usp9x,Mapk1,Slc6a9,Aars1,Cdc42,Aebp1,Rab11b,Hnrnpk,Thoc6,Wipi2,Rab3gap1,Tmco1,Rab3gap2,Tor1a,Lmna,Rab7a,Ctu2,Med12,Vcp	0.0203409	114	HP
response to amino acid starvation	Lars1,Gcn1,Eif2b1,Sh3glb1,Mapk3,Eif2a,Rragc,Seh1l,Mapk1,Eif2s1,Impact,Mtor,Larp1,Rragb,Prkd1	0.0203506	46	GO:BP
Abnormal elasticity of skin	Iars1,Gnas,Atp6v1b2,Nr3c1,Atp6v1a,Puf60,Pycr1,Col5a1,Prkaca,Zmpste24,Rfc2,Map2k2,Map2k1,Rps6ka3,Mtx2,Nbas,Dkc1,Copb1,Col3a1,Aldh18a1,Col5a2,Pold1,Kras,Cep55,Son,Kif22,Ndufb10,Mrps16,Wls,Tubb5,Raf1,Atp6v1e1,Plod1,Smad2,Tbl2,Mrps22,Man1b1,Ptdss1,Cul4b,Baz1b,Gtf2i,Aars1,Col1a2,Gnb2,Ggcx,Slc25a24,Aebp1,Smarcd2,Col1a1,Prkar1a,Ndufb11,Atrx,Atp7a,Lmna,Sparc,Eed,Ptpn11,Flna,Ctnnb1,Atp6ap2,Atp6v0a2,Atp6ap…	0.0208327	238	HP
acetyl-CoA C-acyltransferase activity	Acat1,Hadha,Acaa2,Hadhb,Acaa1a,Scp2	0.021647	9	GO:MF
ubiquitin ligase inhibitor activity	Rps15,Rps20,Rps7,Rpl23,Rpl11,Rpl5	0.021647	9	GO:MF
regulation of mitochondrial fusion	Huwe1,Mfn1,Dnm1l,Adck1,Opa1,Vat1,Mtch2,Tfrc	0.0217451	14	GO:BP
protein localization to nuclear envelope	Nup155,Nup54,Lmnb2,Tor1aip1,Plk1,Tmem201,Lmna,Lmnb1	0.0217451	14	GO:BP
Golgi inheritance	Cdk1,Map2k2,Gbf1,Map2k1,Mapk3,Mapk1,Golga2,Stx5	0.0217451	14	GO:BP
COPII-coated vesicle cargo loading	Sec31a,Sec13,Sec23a,Rab1A,Sec24d,Sec23b,Sec24b,Sec24c	0.0217451	14	GO:BP
lipid droplet organization	Spart,Prkaa1,Ptgfrn,Cds2,Faf2,Aup1,Rab18,Plin3,Plin2,Rab3gap1,Pnpla2,Zfyve1	0.0221469	31	GO:BP
response to interleukin-4	Cdk4,Fasn,Tuba1b,Rplp0,Rpl3,Mcm2,Stat6,Rps2,Impdh2,Stat5b,Hsp90ab1,Hspa5	0.0221469	31	GO:BP
brain development	Pafah1b1,Ogdh,Top2b,Rbbp7,Sun2,Hdac1,Lamb1,Arl6,Qars1,Arcn1,Nr2f2,Igf2bp1,Nfib,Map2k1,Rbpj,Ephb3,Rtn3,Nfix,Plxnb2,Gnaq,Col3a1,Rbbp4,Bag6,Myh10,Uchl5,Kras,Celf1,Src,NARS1,Bax,Afdn,Wls,Scyl2,Fyn,Coro1c,Cdh2,Scrib,Pgap1,Rab18,Tra2b,Tubgcp2,Pcm1,Pex13,Sun1,Macroh2a2,Dhx37,Aars1,Hsd17b7,Tmx2,Itgb1,Tacc1,Pafah1b3,Ier3ip1,Rhoa,Plxna1,Rac1,Map1s,Hnrnpk,Axl,Smad1,Kdm1a,Hmga2,Spata5,Diaph1,Napa,Smarca4,Aqp…	0.0222827	641	GO:BP
protein insertion into mitochondrial membrane	Samm50,Agk,Sh3glb1,Maip1,Bax,Romo1,Tomm70,Tomm40,Timm29,Hsp90aa1	0.02292	22	GO:BP
regulation of microtubule cytoskeleton organization	Dync1h1,Pafah1b1,Arhgef2,Hsph1,Prkaa1,Fkbp4,Numa1,Dctn1,Rps3,Vps4b,Arl2,Prune1,Taok1,Mapre1,Tbcd,Rhoa,Rac1,Map1b,Parp3,Map1s,Drg1,Cav1,Tpr,Hnrnpu,Phldb2,Plk1,Cltc,Spag5,Gsk3b,Mapre2	0.0233007	141	GO:BP
aerobic electron transport chain	Uqcrc1,Sdhc,Cyc1,Dld,Uqcrfs1,Sdhb,Cox4i1,Uqcr10,Ndufs1,Sdha,Sdhd,Uqcrc2,Ndufa10,Ndufv1,Cox5a,Slc25a51	0.0237794	52	GO:BP
Joint hypermobility	Lonp1,Lox,Atp6v1b2,Puf60,Pycr1,Col5a1,Rras,Pycr2,Rfc2,Rps6ka3,Rras2,Spart,Tmtc3,Nfix,Nras,Col6a3,Comt,Lmnb2,Nup85,Lbr,Farsa,Col3a1,Pak2,Aldh18a1,Ppp1cb,Col5a2,Trip11,Kras,Col6a1,Dhx30,Son,Il6st,Pigt,Pigu,Stat3,Col6a2,Cdc42bpb,Raf1,Plod1,Ppp2r1a,Ankrd17,Tbl2,Man1b1,Plaa,Ptdss1,Arfgef2,Cul4b,Baz1b,Gtf2i,Sec23a,Taok1,Usp9x,Nsdhl,Mapk1,Col1a2,Gnb2,Flnb,Sec24d,Aebp1,Yars1,Map1b,Kdm1a,Notch2,Gnb1,Pcnt,…	0.0238345	329	HP
primary active transmembrane transporter activity	Atp1a1,Abcd3,Atp6v0d1,Atp6v1b2,Atp6v1a,Atp2b1,Abcb1b,Atp13a1,Surf1,Tomm20,Atp2a2,Ndufs1,Atp6v1e1,Tap2,Bcs1l,Abcb7,Tap1,Abcc1,Mtco2,Atp1b3,Atp5mg,Atp2c1,Atp5f1b,Ndufa10,Atp7a,Cox5a	0.0239263	123	GO:MF
mitochondrial calcium ion transmembrane transport	Stoml2,Letm1,Mcub,Mcu,Afg3l2,Maip1,Opa1,Vdac1,Micu2	0.0246842	18	GO:BP
GTP metabolic process	Mfn1,Ak4,Gtpbp1,Ran,Rhoa,Opa1,Gnai3,Impdh2,Efl1	0.0246842	18	GO:BP
cellular response to abiotic stimulus	H2ax,Atp1a1,Ruvbl2,Nedd4,Zmpste24,Ptgs2,Letm1,Xrcc5,Chp1,Cnn2,Tmem109,Gna11,Rdh11,Pold1,Bax,Aurkb,Rbx1,Rab11fip5,Oxsr1,Palm,Bak1,Dysf,Map3k20,Cul4b,Cul4a,Ddb1,Ddx3x,Lrrc8c,Rac1,Rab11b,Kdm1a,Dhx36,Eif2s1,Cav1,Rpl26,Actb,Plec,Col1a1,Mtch2,Usp47,Stk39,Aqp1,Impact,Gja1,Ptpn11,Babam2,Ctnnb1,Bag3,Mtor,Tnks1bp1,Npm1,Gsk3b,Serpinb6	0.0249517	315	GO:BP
Flexion contracture	Gfpt1,Ccdc47,Lonp1,Pdha1,Dnm2,Por,Aimp1,Msh6,Aimp2,Huwe1,Nup133,Slc25a1,Atp6v1a,Pycr1,Smc1a,Pycr2,Slc1a4,Acadm,Aldh3a2,Zmpste24,Cpt2,Atad1,Sdhb,Sigmar1,Suclg1,Gars1,Nup107,Rab23,Mtx2,Spart,Dhcr24,Mpdu1,Col6a3,Pigs,Aifm1,Lbr,Emg1,Ptrh2,Ebp,Col3a1,Sec31a,Lss,Aldh18a1,Fkbp10,Msh2,Pold1,Kras,Smpd4,Cep55,Col6a1,Dst,Son,Il6st,Kif22,NARS1,Mfn2,Tor1aip1,Hs2st1,Acads,Idh1,Kcnab2,Ddr2,Alg2,Erlin2,Stat3,Klc…	0.0256981	773	HP
electron transfer activity	Por,Acadsb,Aifm1,Surf1,Etfb,Etfdh,Etfa,Ndufs1,Sdha,Aifm2,Mtco2,Ndufa10,Cox5a	0.0263219	41	GO:MF
EGFR1 signaling pathway	Rab5a,Rbbp7,Prkca,Hdac1,Map2k3,Cav2,Grb10,Hat1,Map2k2,Map2k1,Dnm1,Rps6ka3,Ap2a1,Nras,Ralb,Mta2,Ywhab,Kras,Src,Eef1a1,Arf4,Mapk3,Stat3,Raf1,Smad2,Eps8,Stat1,Pak1,Pitpna,Prkci,Mapk1,Cdc42,Rac1,Pld2,Cav1,Eps15,Pkn2,Jak1,Plec,Rps6ka5,Prkar1a,Grb14,Stxbp1,Csk,Hip1,Stat5b,Gja1,Ptpn11,Snrpd2,Shc1,Prkd1,Asap1	0.026513	175	WP
erythrocyte homeostasis	Sfxn1,Tmem14c,Cdk6,Prmt1,Ufl1,Abcb10,Tmod3,Slc25a40,Stat3,Rps17,Uba5,Lyar,Kat7,Add1,Axl,Kdm1a,Rps6,Rps19,Smarca4,Fech,Cdk5rap3,Rps14,Stat5b,Rps24,Gpi,Ncapg2,Tcea1,Rbfox2,Prdx1,Hspa9,Slc25a5	0.0268863	149	GO:BP
myeloid cell differentiation	Pafah1b1,Lox,Gnas,Sfxn1,Epha2,Dhrs7b,Hmgb1,Tmem14c,Cd81,Rbpj,Cdk6,Lbr,Fasn,Prmt1,Ufl1,Abcb10,Ap3b1,Src,Tmod3,Slc25a40,Stat3,Uba5,Lyar,C1qc,Cul4a,Kat7,Hax1,Wdr1,Add1,Wasf2,Kdm1a,Hmgb3,Myh9,Rps6,Notch2,Rps19,Smarca4,Fech,Cdk5rap3,Cd109,Itgb3,Tfrc,Pabpc4,Rps14,Cdc73,Stat5b,Ncapg2,Tcea1,Vps33a,Prdx3,Rbfox2,Eif6,Nf1,Ptpn11,Hspa9,Flna,Farp2,Ctnnb1,Slc25a5,Mtor,Actn1,Tjp2,Gsk3b,Atp6ap1,Tcirg1,Srp54c	0.0271995	422	GO:BP
Adherens junction	Iqgap1,Src,Ctnna1,Mapk3,Afdn,Fer,Fyn,Ptpn1,Csnk2b,Mapk1,Nectin2,Cdc42,Rhoa,Rac1,Wasf2,Actg1,Actb,Baiap2,Farp2,Actn4,Ctnnb1,Actn1,Vcl	0.0272463	71	KEGG
protein maturation	Stoml2,Hm13,Prkaca,Zmpste24,Sec11a,Adam9,Galnt2,Dnajb11,Plgrkt,Spcs3,Dhcr24,Lmf2,Spcs1,Prkacb,Afg3l1,Ncstn,Afg3l2,Adam10,Metap2,Ero1a,Asph,Lmf1,Src,Bag2,Ogt,Bak1,Timm17a,Naa25,Glg1,Yme1l1,Parl,Spcs2,Mms19,Naa50,Lonp2,Lpcat3,Myh9,Vps35,Ctsz,Cpd,Pik3c3,Pitrm1,Fn1,Mmp14,Pmpca,Pmpcb,Capn2,Prdx4,S100a10,Glrx3,Serpinh1,Flna,Atp6ap2,Cast,Pgk1	0.0272725	332	GO:BP
vesicle cytoskeletal trafficking	Dync1h1,Pafah1b1,Myo1b,Myo5a,Kif5b,Myo1d,Map2k1,Ap3m1,Ap3d1,Ap3b1,Kifc1,Myo1e,Kif1b,Myo1c,Rab1A,Myo7a,Ap3s1,Actn4	0.0273472	64	GO:BP
protein localization to cell surface	Gbf1,Tm9sf4,Picalm,Gga2,Ap3b1,Pigu,Stx4,Pigk,Kcnab2,Rab11fip5,Usp4,Arf6,Gpd1l,Rab11b,Hnrnpk,Tor1a,Flna,Ctnnb1,Vcl	0.0276574	70	GO:BP
response to heat	Myof,Rbbp7,Prkaca,Eif2b4,Eif2b3,Eif2b1,Eif2b5,Cd34,Rasa3,Tgfb1i1,Dhx36,Eif2b2,Eif2s1,Tpr,Hsp90ab1,Hsp90aa1,Nf1,Psip1,Bag3,Mtor,Vcp,Ywhae,Chordc1	0.027811	95	GO:BP
protein heterodimerization activity	Tubb2b,Atp1a1,Pafah1b1,Top2a,Ugt1a7,Top2b,Fxr1,Cav2,Smc1a,Fxr2,Vapa,Smc3,Sdcbp,Snx2,Bax,Alg2,Uba2,Bak1,Ppp2r1a,Sae1,Rragc,Itgb1,Ran,Pafah1b3,Add1,Cav1,Supt5h,Rcc1,Hip1,Phb,Tpm1,Pafah1b2,Pef1,Micu2,Phb2,P4hb,Ppp2ca,Sri,Ywhah,Ywhae,Srgap2	0.0278448	236	GO:MF
Kyphoscoliosis	Aimp1,Aimp2,Slc25a1,Atp6v1a,Zmpste24,Atad1,Map2k1,Tmem165,Nup107,Rps6ka3,Rab23,Spart,Nfix,Nras,Aifm1,Ebp,Surf1,Aldh18a1,Fkbp10,Gls,Kras,Son,Kif22,Mgat2,Nono,Atp6v1e1,Papss2,Ndrg1,Plod1,Mrps34,Mvk,Rab18,Pop1,Map3k20,Rbm28,Nsdhl,Col1a2,Aebp1,Notch2,Actb,Rab3gap1,Uba1,Tubb3,Tor1a,Atrx,Lmna,Nf1,Ptpn11,Flna,Ppp1r12a,Hspg2,Atp6v0a2,H1-4,Col12a1	0.0278669	185	HP
Cargo concentration in the ER	Sec22b,Tmed2,Lman2,Lman2l,Preb,Sec23a,Sec24d,Ctsz,Tmed10,Lman1,Sar1b,Sec24b,Sec24c,Stx5,Gosr2	0.0284904	30	REAC
Dilatation of the cerebral artery	Farsb,Lox,Col5a1,Mat2a,Dnajb11,Col3a1,Col5a2,Sptbn1,Smad2,Stat1,Plod3,Ggcx,Gaa,Alg5,Acta2,Pcnt,Alg9,Col1a1,Prkar1a,Ganab,Nf1	0.0289531	49	HP
Abnormal esophagus physiology	Gfpt1,Ccdc47,Lonp1,Farsb,Nop56,Pdha1,Macf1,Por,Acadvl,Gnas,Dnajc13,Lrpprc,Atl3,Sdhc,Eif4g1,Atp6v1b2,Slc25a1,Vps13a,Atp6v1a,Arcn1,Puf60,Grb10,Sqstm1,Pycr1,Col5a1,Hnrnph2,Smc1a,Slc1a4,Lig3,Aaas,Ctbp1,Atad1,Sec63,Rfc2,Sdhb,Map2k2,Sigmar1,Suclg1,Letm1,Dnm1,Spart,Tmtc3,Nfix,Smc3,Comt,Elp1,Atp6v0a1,Lbr,Surf1,Yars2,Sec31a,Atxn10,Col4a5,Aldh18a1,Fmr1,Dnm1l,Col5a2,Afg3l2,Flii,Ago2,Rars1,Eprs1,Ap3b1,Dst,So…	0.029104	849	HP
stress granule assembly	Dync1h1,Csde1,Prkaa1,Pum2,G3bp1,Ddx6,Atxn2l,G3bp2,Ddx3x,Eif2s1,Rps23	0.0295011	27	GO:BP
Pyruvate metabolism	Pdha1,Pdhb,Bsg,Dld,Ldhb,Pdk3,Dlat,Slc16a1,Pdk1,Me1,Pdhx,Vdac1,Pdp1,Ldha	0.029852	27	REAC
maintenance of protein localization in organelle	Sun2,Rer1,Rangap1,Os9,Arl2,Sun1,Kdelr3,Hk1,Hnrnpu,Tapt1,Hspa5,Gja1,Hk2,Txn	0.030507	42	GO:BP
mRNA 3'-UTR AU-rich region binding	Khsrp,Hnrnpa0,Dhx36,Elavl1,Tial1,Zfp36l2,Hnrnpd,Nudt21,Cpsf1,Ilf3	0.030785	26	GO:MF
Biosynthesis of nucleotide sugars	Gfpt1,Gfpt2,Ugdh,Nagk,Nans,Gmppa,Galk1,Gmds,Uap1l1,Hk1,Uxs1,Gpi,Ugp2,Hk2,Cmas	0.0308184	38	KEGG
Autophagy - animal	Sqstm1,Rras,Prkaca,Hmgb1,Map2k2,Map2k1,Rras2,Nras,Prkaa1,Sh3glb1,Prkacb,Vmp1,Vamp8,Kras,Rheb,Mapk3,Raf1,Tbk1,Atg3,Lamp2,Rragc,Mapk1,Itpr1,Rab1A,Pik3r4,Eif2s1,Wipi2,Rab8a,Pik3c3,Rb1cc1,Ctsb,Stx17,Rab7a,Mtor,Lamp1,Ppp2ca,Rragb,Zfyve1	0.0309268	142	KEGG
Radial artery aplasia	Rps17,Rps20,Rps7,Rps10,Rpl26,Rps19,Rpl11,Rpl15,Rpl35a,Rps24,Rpl27,Rpl18	0.0311579	20	HP
Elevated red cell adenosine deaminase level	Rps17,Rps20,Rps7,Rps10,Rpl26,Rps19,Rpl11,Rpl15,Rpl35a,Rps24,Rpl27,Rpl18	0.0311579	20	HP
regulation of generation of precursor metabolites and energy	Gfpt1,Cdk1,Myo5a,Grb10,Prkaca,Cisd1,Hmgb1,Ppp1ca,Shmt2,Prkaa1,Ak4,Ppp1cb,Ndufa4,Slc25a33,Mfn2,Stat3,Slc25a12,Ogt,Arl2,Rhoa,Pnpt1,Mtch2,Phb2,Atp7a,Eif6,Trap1,Mtor,Sphk2,Vcp	0.0311747	136	GO:BP
NF-kappaB binding	Pdcd11,Hdac1,Dnaja3,Mtdh,Notch2,Cpne1,Cdk5rap3,Npm1,Gsk3b,Psma6,Faf1	0.0313315	31	GO:MF
Recruitment of mitotic centrosome proteins and complexes	Dync1h1,Pafah1b1,Cdk1,Actr1a,Prkaca,Haus6,Tuba4a,Dctn1,Prkar2b,Tubb5,Ppp2r1a,Tubgcp2,Pcm1,Haus3,Mapre1,Dynll1,Tubgcp3,Tubg1,Dctn2,Cdk11b,Haus7,Haus5,Plk1,Hsp90aa1,Tubb4b,Tuba1a,Ywhae	0.0315321	72	REAC
Abnormal cerebral cortex morphology	Tubb2b,Dync1h1,Bcap31,Lonp1,Copb2,Farsb,Pdha1,Pafah1b1,Macf1,Pdhb,Asns,Sucla2,Gnas,Dnajc13,Lamb1,Mcm7,Qars1,Eif4g1,Nup133,Myo5a,Atp6v1b2,Vps13a,Atp6v1a,Sqstm1,Smc1a,Pycr2,Cpt2,Rfc2,Map2k2,Slc2a1,Map2k1,Nup107,Rps6ka3,Shmt2,Dhcr24,Tmtc3,Nfix,Dkc1,Nras,Smc3,Pigs,Cdk6,Kif2a,Atp6v0a1,Lmnb2,Surf1,Col3a1,Vps13c,Gna11,Etfb,Aldh18a1,Fmr1,Dock7,Kars1,Dnm1l,Cyb5a,Etfdh,Kras,Smpd4,Son,NARS1,Ppfibp1,Kcnab2,H…	0.0321491	744	HP
Abnormal nervous system electrophysiology	Ccdc47,Lonp1,Uqcrc1,Pdha1,Pafah1b1,Dnm2,Emc1,Aimp1,Asns,Ap2m1,Sucla2,Lrpprc,Aimp2,Atl3,Nup133,Atp6v1b2,Ptpn23,Slc25a1,Vps13a,Atp6v1a,Sqstm1,Slc25a10,Ogdhl,Smc1a,Slc1a4,Lig3,Ctbp1,Atad1,Map2k2,Sigmar1,Letm1,Slc2a1,Mogs,Map2k1,Timm50,Gars1,Nup107,Rbpj,Dnm1,Arhgef2,Cox4i1,Mpdu1,Nras,Comt,Pigs,Aifm1,Atp6v0a1,Ptrh2,Ebp,Atxn10,Lss,Ugdh,Dock7,Kars1,Pdk3,Pura,Afg3l2,Flii,Kras,Ap3d1,Pigt,Mfn2,Ppfibp1,Mgat…	0.0322274	634	HP
Abnormality of the frontal hairline	Emc1,Lrpprc,Atp6v1b2,Smc1a,Ctbp1,Letm1,Smc3,Aifm1,Dock7,Ppp1cb,Smpd4,Hs2st1,Pigk,Cdc42bpb,Rps17,Pgap1,Ankrd17,Nans,Rab18,Rps20,Stt3a,Gnb2,Rps7,Slc25a24,Rps10,Gmppa,Kdm1a,Polr1c,Thoc6,Notch2,Cav1,Rpl26,Rps19,Hyou1,Smarca4,Rpl11,Rpl15,Tmco1,Smarcd1,Rpl35a,Rad21,Smarcb1,Rab3gap2,Rps24,Heatr3,Rpl27,Vps33a,Cavin1,Trio,Nsun2,Rpl18,Stag2,Smarcc2,Hspg2,Ugp2,Med12,H1-4,Mapre2	0.0322661	204	HP
cortical actin cytoskeleton organization	Nckap1,Coro1c,Ehd2,Fmnl3,Pdcd6ip,Arf6,Plec,Dlg1,Calr,Anln,Strip1,Tln1	0.0324939	32	GO:BP
ribonucleoside diphosphate metabolic process	Pfkp,Pfkl,Pfkm,Cad,Umps,Prkaa1,Rrm1,Stat3,Nudt5,Ogt,Dhodh,Arl2,Gapdh,Galk1,Tkfc,Mtch2,Hk1,Pkm,Gpi,Ak2,Tpi1,Eif6,Mtor,Hk2,Pgk1	0.032513	109	GO:BP
actin cytoskeleton reorganization	Rala,Mcu,Parva,Cdc42bpb,Fer,Eps8,Ptpn1,Hax1,Arpc2,Cdc42,Sptan1,Rhoa,Myh9,Actr3,Notch2,Plec,Rictor,Atp2c1,Parvb,Baiap2,Anxa1,Flna,Farp2,Shc1,Arhgdib	0.032513	109	GO:BP
positive regulation of cell growth	Pafah1b1,Ilk,Cyfip1,Eif4g1,Nr3c1,Cd81,Picalm,Sh3glb1,Sdcbp,Adam10,Slc25a33,Ncbp1,Derl2,Ddx49,Afdn,Plaa,Dbn1,Rpl4,Cdc42,Ddx3x,Rhoa,Map1b,Ddx39b,Hnrnpk,Eif2b2,Trim32,Rictor,Usp47,Fn1,Mmp14,Acsl4,Dbnl,Slc25a4,Mtor,Sfn,Gsk3b,Psmd10	0.0327037	194	GO:BP
Distal muscle weakness	Dync1h1,Gfpt1,Atp1a1,Dnm2,Mars1,Atl3,Slc25a1,Vps13a,Sqstm1,Lig3,Sigmar1,Gbf1,Hadha,Gars1,Inf2,Chp1,Col6a3,Aifm1,Scyl1,Ptrh2,Aldh18a1,Afg3l2,Col6a1,Mfn2,Tor1aip1,Dctn1,Alg2,Erlin2,Col6a2,Kif1b,Ndrg1,Hadhb,Tardbp,Tbk1,Hars1,Dysf,Map3k20,Rfc1,Aars1,Abhd16a,Prps1l3,Sptlc1,Yars1,Plec,Mcm3ap,Flnc,Fus,Uba1,Hk1,Impdh2,Hnrnpa1,Gyg1,Atp7a,Lmna,Rab7a,Sptlc2,Tnpo3,Vcp,Pnpla2,Hnrnpa2b1,Col12a1	0.0335299	218	HP
ribosomal small subunit export from nucleus	Rps15,Xpo1,Ran,Nup88,Riok2,Npm1	0.0343979	8	GO:BP
'de novo' XMP biosynthetic process	Paics,Adsl,Gart,Ppat,Atic,Impdh2	0.0343979	8	GO:BP
2-Oxocarboxylic acid metabolism	Idh3b,Got2,Idh3g,Idh1,Idh2,Bcat2,Idh3a,Aco2,Gpt2,Cs	0.0350444	20	KEGG
transcription factor binding	Ruvbl2,Pdcd11,Hdac1,Cdk9,Psmc2,Psmc1,Nop58,Dhrs7b,Cnot1,Ctbp1,Hmgb1,Chd4,Rbpj,Ruvbl1,Psmc5,Prpf6,Thrap3,Fkbp4,Dnaja1,Mta2,Pura,Src,Hnrnpf,Dnaja3,Rbx1,Ctbp2,Stat3,Cand1,Xpo1,Smad2,Wfs1,Rps3,Lyar,Mtdh,Dnmt1,Cd34,Purb,Gtf2i,Fbl,Csnk2b,Tacc1,Gtf2b,Add1,Ddx3x,Mms19,Tgfb1i1,Kdm1a,Hmga2,Fhl2,Notch2,Actb,Rpl23,Smarca4,Cpne1,Fus,Cdk5rap3,Cand2,Hnrnpu,Smarcb1,Calr,Stat5b,Asah1,Sirt2,Ncapg2,Ncl,Mecr,Rbfox2,…	0.0354187	592	GO:MF
Regulation of PLK1 Activity at G2/M Transition	Dync1h1,Pafah1b1,Cdk1,Actr1a,Prkaca,Haus6,Ppp1cb,Tuba4a,Dctn1,Prkar2b,Cul1,Tubb5,Ppp2r1a,Pcm1,Haus3,Mapre1,Dynll1,Rab8a,Rps27a,Tubg1,Dctn2,Haus7,Haus5,Plk1,Hsp90aa1,Ppp1r12a,Tubb4b,Tuba1a,Ywhae	0.0355005	80	REAC
regulation of response to DNA damage stimulus	Ruvbl2,Smarca5,Fxr1,Cdk9,Smchd1,Zmpste24,Hmgb1,Ruvbl1,Otub1,Actr2,Eef1e1,Ube2n,Uchl5,Sf3b3,Trim28,Bclaf1,Cops3,Rps3,Dek,Fh,Map3k20,Baz1b,Cul4a,Kat7,Mms19,Ddx39b,Parp3,Hnrnpk,Kdm1a,Smarcd2,Hmga2,Trim32,Rpl26,Actb,Smarca4,Rif1,Mtch2,Fus,Pogz,Usp47,Ccar2,Smarcd1,Smarcb1,Babam2,Smarcc2,Npm1,Thoc1,Actl6a,Psmd10	0.0355972	287	GO:BP
protein modification by small protein conjugation	Nedd4,Ranbp2,Aimp2,Huwe1,Sqstm1,Rangap1,Prpf19,Chp1,Rack1,Dnaja1,Ube2k,Gtpbp4,Derl1,Ufl1,Otub1,Birc6,Ube2n,Ube2m,Trim28,Os9,Bag2,U2af2,Dnaja3,Rbx1,Cul1,Uba2,Cand1,Fyn,Cul3,Ogt,Wfs1,Uba5,Sae1,Rps3,Tsg101,Gnl3,Ube3c,Plaa,Usp4,Dysf,Ube2o,Atg3,Cul4b,Mad2l1,Cul4a,Rps7,Gnl3l,Dnajb2,Bub3,Ddb1,Ddx3x,Ankib1,Ube2l3,Kdm1a,Med23,Cav1,Marchf5,Amfr,Trim32,Cdc16,Cul2,Rps27a,Rpl23,Anapc4,Rnf126,Rpl11,Cdk5rap3,Ub…	0.0361223	684	GO:BP
protein homooligomerization	Atl3,Sigmar1,Letm1,Shmt2,Ssbp1,Prmt1,Acaca,Ehd1,Shmt1,Tgm2,Gls,Tmem70,G3bp2,Ehd4,Tmem120a,Pdcd6ip,Atl2,Cbr4,Acot13,Samhd1,Pnpt1,Elavl1,Vps35,Me1,Fus,Golga2,Pkm,Mlkl,Rbmxl1	0.0361377	137	GO:BP
intracellular steroid hormone receptor signaling pathway	Ddx17,Nedd4,Hdac1,Nr3c1,Cnot1,Kank2,Fkbp4,Dnaja1,Ufl1,Src,Uba5,Carm1,Rhoa,Hmga2,Cnot9,Ptges3,Smarca4,Vps18,Ufsp2,Phb,Calr,Phb2,Rbfox2,Ywhah	0.0362522	103	GO:BP
Midface retrusion	Ccdc47,Por,Lrpprc,Psmc1,Smchd1,Hccs,Pycr1,Psmd12,Rras,Hnrnph2,Smc1a,Prkaca,Tmem165,Rab23,Rras2,Nfix,Nras,Aifm1,Lbr,Ptrh2,Ebp,Pak2,Flii,Kras,Lemd2,Son,Kif22,Kcnab2,Ddr2,Raf1,Smad2,Ankrd17,Pop1,Tubgcp2,Sec23a,Ppp2r5d,Dhx37,Yme1l1,Slc25a24,Flnb,Cdc42,Ddb1,Sec24d,Polr1c,Kif15,Actb,Banf1,Col1a1,Prkar1a,Pogz,Rab3gap1,Tmco1,Pomgnt1,Ndufb11,Iars2,Ube4b,Rab3gap2,Atrx,Lmna,Trio,Serpinh1,Eftud2,Polr1a,Nf1,P…	0.0364409	270	HP
cellular response to misfolded protein	Derl1,Bag6,Aup1,Uggt1,Sdf2l1,Cul3,Rnf126,Tor1a,Dnajb12,Vcp	0.0372279	23	GO:BP
regulation of protein binding	Lox,Dhrs7b,Rack1,Nvl,Ralb,Derl1,Ufl1,Atp2a2,Src,Bag2,Bax,Aurkb,Mapk3,Flot1,Sympk,Nmd3,Pex14,Carm1,Mapre1,Gnl3l,Dnajb2,Ran,Cdc42,Add1,Hnrnpk,Kdm1a,Actr3,Cav1,Amfr,Actb,Ctsz,Rpl11,Golga2,Plk1,Hsp90ab1,Cald1,Vtn,Gsk3b	0.0392032	203	GO:BP
mu-type opioid receptor binding	Gnas,Gnao1,Wls,Flna	0.0392565	4	GO:MF
dATP binding	Hsp90ab1,St13,Hsp90aa1,H1-4	0.0392565	4	GO:MF
Cigarette-paper scars	Col5a1,Col6a3,Col3a1,Col5a2,Col6a1,Col6a2,Col1a1,Col12a1	0.0394128	10	HP
Sphingolipid signaling pathway	Sgpl1,Prkca,Map2k2,Sgpp1,Map2k1,Nras,Gnaq,Cers5,Gna13,Kras,Cers2,Smpd2,Bax,Mapk3,Raf1,Fyn,Cers6,Ppp2r1a,Abcc1,Ppp2r5d,Degs1,Mapk1,Sptlc1,Rhoa,Rac1,Pld2,Tradd,Gnai2,Gnai3,Asah1,Sptlc2,Sphk2,Ppp2ca,Ppp2r2a	0.0394698	124	KEGG
ionotropic glutamate receptor binding	Gnas,Nedd4,Sqstm1,Exoc4,Flot2,Flot1,Nsf,Fus,Dlg1,Canx,Ctnnb1,Gsk3b	0.039993	37	GO:MF
Abnormality of the mouth	Tubb2b,Myof,Gfpt1,Ccdc47,Lonp1,Copb2,Farsb,Nop56,Pdha1,Pafah1b1,Mars1,Emc1,Rala,Por,Mcm5,Ap2m1,Ogdh,Lox,Gnas,Msh6,Fxr1,Arl6,Mcm7,Septin9,Aimp2,Psmc3,Huwe1,Sdhc,Nup133,Atp6v1b2,Slc25a1,Vps13a,Nr3c1,Atp6v1a,Smchd1,Cybc1,Arcn1,Puf60,Grb10,Hccs,Sqstm1,Pycr1,Col5a1,Psmd12,Ogdhl,Rras,Cnot1,Itga6,Hnrnph2,Smc1a,Pycr2,Slc1a4,Prkaca,Aldh3a2,Zmpste24,Ctbp1,Cpt2,Atad1,Mat2a,Ap1g1,Rfc2,Sdhb,Map2k2,Suclg1,Rpa1…	0.0400114	2206	HP
Elevated circulating creatine kinase concentration	Gfpt1,Dnm2,Acad9,Acadvl,Sucla2,Cpt1a,Vps13a,Smchd1,Sqstm1,Acadm,Uqcrfs1,Cpt2,Rfc2,Hadha,Tmem165,Tmtc3,Mpdu1,Col6a3,Aifm1,Tmpo,Pdk3,Col6a1,Tor1aip1,Alg2,Col6a2,Raf1,Scyl2,Sdha,Hadhb,Msto1,Stim1,Tbl2,Mvk,Sqor,Anxa11,Dysf,Nfs1,Baz1b,Polrmt,Gtf2i,Lamp2,Ergic1,Prune1,Dnajb6,Tbcd,Plxna1,Atp5f1d,Slc16a1,Gaa,Fhl2,Tsfm,Trim32,Plec,C1qbp,Flnc,Pitrm1,Uba1,Pomgnt1,Tmem43,Hnrnpa1,Svil,Gyg1,Slc25a20,Dhx16,Tpm1…	0.0402381	309	HP
Abnormal cerebral ventricle morphology	Tubb2b,Atp1a1,Lonp1,Copb2,Pdha1,Pafah1b1,Pdhb,Por,Asns,Ogdh,Sucla2,Gnas,Lamb1,Mcm7,Qars1,Huwe1,Nup133,Atp6v1b2,Ptpn23,Slc25a1,Vps13a,Atp6v1a,Puf60,Hccs,Pycr1,Ogdhl,Smc1a,Pycr2,Ctbp1,Cpt2,Map2k2,Letm1,Slc2a1,Chd4,Map2k1,Nup107,Rbpj,Rps6ka3,Rras2,Shmt2,Dhcr24,Tmtc3,Nfix,Dkc1,Mpdu1,Nras,Smc3,Comt,Cdk6,Lmnb2,Emg1,Ebp,Surf1,Col3a1,Sec31a,Pak2,Ugdh,Rnf213,Ppp1cb,Hells,Flii,Kras,Ephb4,Dhx30,Son,Polr2a,M…	0.0402807	880	HP
Motor axonal neuropathy	Atl3,Aaas,Aifm1,Klc2,Hars1,Tbcd,Sptlc1,Gmppa,Opa1,Wars1,Hnrnpa1,Coasy,Lmna,Sptlc2,Vcp,Trappc11,Hnrnpa2b1	0.0406684	36	HP
RHO GTPases Activate WASPs and WAVEs	Cyfip1,Actr2,Arpc3,Mapk3,Nckap1,Arpc1b,Mapk1,Arpc2,Cdc42,Rac1,Wasf2,Actr3,Actg1,Actb,Arpc4,Baiap2	0.0415264	34	REAC
Microtubule-dependent trafficking of connexons from Golgi to the plasma membrane	Tubb2b,Tuba1c,Tuba1b,Tuba4a,Tubb6,Tubb3,Tubb2a,Gja1,Tubb4b,Tuba1a	0.0417872	16	REAC
GMP biosynthetic process	Aprt,Paics,Adsl,Gart,Ppat,Atic,Impdh2,Gmps	0.0428502	15	GO:BP
regulation of alternative mRNA splicing, via spliceosome	Ddx17,Fxr1,Hnrnpl,Puf60,Khdrbs1,Thrap3,Srsf6,Mbnl1,Celf1,Srsf2,Tra2b,Hnrnpu,Eif4a3,Rbfox2,Rbmxl1,Rnps1,Rbm25	0.0428736	60	GO:BP
regulation of insulin receptor signaling pathway	Lonp1,Grb10,Cdk4,Prkaa1,Src,Mfn2,Marcks,Ogt,Ptpn1,Tns2,Opa1,Gnai2,Grb14,Pip4k2c,Snx5,Ncl,Ptpn11,Slc27a4,Gsk3a	0.0429545	72	GO:BP
melanosome assembly	Ap1b1,Rab32,Ap1g1,Ap3m1,Ap3d1,Ap3b1,Ap1m1,Ap3s1,Ap1s1	0.0430899	19	GO:BP
post-translational protein targeting to endoplasmic reticulum membrane	Get4,Sec63,Bag6,Sec62,Sec61g,Ubl4a,Get3,Sec61a1,Hspa5	0.0430899	19	GO:BP
endoplasmic reticulum tubular network organization	Tmem33,Atl3,Rtn3,Rab18,Lnpk,Atl2,Rab10,Rab3gap1,Rtn4	0.0430899	19	GO:BP
ATP synthesis coupled electron transport	Uqcrc1,Cdk1,Sdhc,Cyc1,Dld,Uqcrfs1,Sdhb,Cox4i1,Uqcr10,Ndufs1,Sdha,Sdhd,Mtco2,Mtch2,Uqcrc2,Ndufa10,Ndufv1,Cox5a	0.0435613	66	GO:BP
protein export from nucleus	Cse1l,Rangap1,Prkaca,Chp1,Ahcyl1,Xpo5,Xpo1,Ran,Tpr,Calr,Ptpn11,Hspa9,Bag3,Nup214,Ywhae,Sfn,Gsk3b,Txn	0.0435613	66	GO:BP
RHOC GTPase cycle	Rhoc,Iqgap1,Abcd3,Lbr,Arhgap1,Iqgap3,Flot2,Flot1,Erbin,Vamp3,Stom,Fmnl3,Arhgef1,Rhoa,Cav1,Pkn2,Diaph1,Lman1,Tfrc,Stx5,Cavin1,Anln,Arhgef40,Tjp2	0.0435831	62	REAC
Low posterior hairline	Huwe1,Rras,Smc1a,Ctbp1,Map2k2,Letm1,Map2k1,Arhgef2,Rras2,Nfix,Nras,Smc3,Ppp1cb,Kras,Raf1,Cdh2,Pgap1,Nans,Mapk1,Slc25a24,Aebp1,Cav1,Actg1,Actb,Alg9,Rab3gap1,Tmco1,Smarcd1,Rad21,Rab3gap2,Vps33a,Cavin1,Nf1,Ptpn11,Washc5,Vps51	0.0436198	109	HP
scaffold protein binding	Cav2,Map2k2,Map2k1,Kars1,Src,Il6st,Cdc37,Mapk3,Kif1b,Fyn,Itpr2,Dynll1,Myh9,Vim,Hsp90aa1,Gja1,Baiap2,Ywhae	0.044093	73	GO:MF
Arachnoid hemangiomatosis	Sdhc,Sdhb,Dlst,Slc25a11,Sdha,Kif1b,Fh,Sdhd,Mdh2,Nf1	0.0445437	15	HP
endoplasmic reticulum calcium ion homeostasis	Bcap31,Ccdc47,Atp2a2,Tgm2,Bax,Fis1,Bak1,Wfs1,Camk2d,Itpr1,Tmco1	0.0445824	28	GO:BP
nucleotide transport	Slc25a33,Slc35b2,Slc25a17,Cd47,Slc25a24,Lrrc8c,Slc25a32,Slc25a4,Gja1,Slc25a5,Slc25a51	0.0445824	28	GO:BP
oxidoreductase activity, acting on the CH-NH group of donors	Pycr3,Aldh1l2,Pycr1,Pycr2,Mthfd1,Aifm1,Mthfd2,Etfdh,Aifm2,Dhfr	0.0448853	27	GO:MF
phosphatidylinositol binding	Iqgap1,Itpr3,Rab35,Esyt2,Myo1b,Esyt1,Pla2g4a,Gbf1,Picalm,Sdcbp,Flii,Ap2a2,Numa1,Pigu,Snx2,Pitpnb,Myo1e,Twf1,Ogt,Itpr2,Snx9,Lancl2,Gpaa1,Ankfy1,Fermt2,Pitpna,Itpr1,Phlda3,Wipi2,Fundc2,Hip1,Svil,Septin5,Snx5,Acap2,Snx4,Npm1,Pfn1,Asap1,Tln1,Zfyve1	0.0452544	241	GO:MF
Aciduria	Acad9,Acadvl,Sucla2,Slc25a1,Acadm,Cpt2,Suclg1,Letm1,Mrps2,Etfb,Etfdh,Acads,Idh1,Ndufb10,Idh2,Etfa,Kif1b,Mvk,Bcs1l,Nfs1,Polrmt,Oxct1,L2hgdh,Ndufa9,Sdhd,Mmut,Pccb,Ppox,Slc25a20,Slc25a4,Mpc1,Hadh,Prdx1,Pdp1,Gcdh	0.045293	105	HP
Fatty acyl-CoA biosynthesis	Slc25a1,Hacd3,Hsd17b8,Acsl3,Elovl1,Fasn,Acaca,Tecr,Acsl1,Hacd2,Cbr4,Acly,Acsl5,Hsd17b12,Acsl4	0.046009	31	REAC
cellular response to external stimulus	Atp1a1,Asns,Eif4g1,Lars1,Kank2,Itga6,Gcn1,Mybbp1a,Slc2a1,Comt,Cnn2,Prkaa1,Sh3glb1,Ralb,Mapk3,Tbl2,Lamp2,Rragc,Seh1l,Mapk1,Prkag1,Prkab1,Rac1,Pik3r4,Axl,Eif2s1,Cav1,Higd1a,Plin3,Wipi2,Plec,Stk24,Plin2,Rictor,Col1a1,Pik3c3,Aqp1,Tfrc,Impact,Hspa5,Ptpn11,Ctnnb1,Bag3,Mtor,Ldha,Pdia3,Rragb,Gsk3b,Prkd1,Zfyve1	0.0474085	298	GO:BP
regulation of stem cell differentiation	Rbbp7,Hdac1,Chd4,Cdk6,Rbbp4,Mta2,Ap2a2,Ociad1,Stat3,Nelfb,Mta3,Dhx36,Mtch2,Hnrnpu,Zfp36l2,Nsun2,Hspa9,Nudt21,Mta1,Gsk3b,Gatad2b	0.0475021	85	GO:BP
Transcription-Coupled Nucleotide Excision Repair (TC-NER)	Rfc4,Rfc2,Rpa1,Prpf19,Polr2c,Cops4,Pold1,Polr2b,Polr2a,Rbx1,Cops3,Rfc5,Rfc3,Cops2,Cul4b,Cul4a,Cops5,Cops7a,Ddb1,Rpa3,Cops6,Xab2,Rps27a,Cops8,Tcea1	0.0476278	66	REAC
Neddylation	Rbbp7,Psmd1,Psmc3,Psmc2,Psmc1,Psma1,Psmd12,Psmd5,Psmc6,Psmc5,Psmd3,Cops4,Psmd4,Psmb1,Ube2m,Rbx1,Cul1,Cops3,Cand1,Psme3,Psma2,Cops2,Cul3,Psmb4,Psmd14,Psmd7,Cul4b,Cul4a,Psmb3,Psma7,Cops5,Cops7a,Psmc4,Ddb1,Psmd13,Psmd6,Nploc4,Psmd8,Cops6,Psma3,Cul2,Rps27a,Psmb7,Psmb5,Psmb2,Wdtc1,Psmd11,Psmd2,Psma4,Cops8,Psma5,Commd3,Psme1,Eloc,Fbxl8,Psmb6,Fbxo21,Fbxo30,Vcp,Nub1,Psma6,Psmd10	0.0482852	219	REAC
phosphoprotein binding	Pafah1b1,Nedd4,Cav2,Grb10,Thrap3,Fkbp4,Ywhab,Src,Mapk3,Tbl2,Tbk1,Mapk1,Grb14,Dpysl3,Ptpn11,Shc1,Mtor,Scaf8,Prkcsh,Pfn1,Ywhae,Sfn	0.0483894	100	GO:MF
Arterial rupture	Col5a1,Col3a1,Col5a2,Plod1,Plod3,Col1a2,Col1a1	0.049322	8	HP
U3 snoRNA binding	Xrcc5,Tbl3,Snu13,Nhp2,Dhx37,Bms1	0.0498955	10	GO:MF
translation activator activity	Gcn1,Abcf1,Pcbp1,Dhx29,Larp1,Rps27l	0.0498955	10	GO:MF
